# Supplementary material for: Single-cell analysis reveals dysregulated inflammatory response in peripheral blood immunity in patients with acute respiratory distress syndrome
Source: Front Cell Dev Biol. 2023 May 22;11:1199122. doi: 10.3389/fcell.2023.1199122 (PMC10239863; doi:10.3389/fcell.2023.1199122)
Supplement: Supplementary file 1 [file Table2.xlsx]

## Sheet: cellsClinical
Supplementary table 2. Cell counts of different clinical samples.
cells	Group	Sample
ARDS_AAACCCAAGCTATCTG-1	sep-ARDS	sep-ARDS1
ARDS_AAACCCAAGGAGACCT-1	sep-ARDS	sep-ARDS1
ARDS_AAACCCAGTATCAAGA-1	sep-ARDS	sep-ARDS1
ARDS_AAACGAAAGCGATGCA-1	sep-ARDS	sep-ARDS1
ARDS_AAACGAAAGTAGCATA-1	sep-ARDS	sep-ARDS1
ARDS_AAACGAAAGTGGATTA-1	sep-ARDS	sep-ARDS1
ARDS_AAACGAACACCCTCTA-1	sep-ARDS	sep-ARDS1
ARDS_AAACGAACAGCATACT-1	sep-ARDS	sep-ARDS1
ARDS_AAACGAAGTGACGCCT-1	sep-ARDS	sep-ARDS1
ARDS_AAACGAATCATTCATC-1	sep-ARDS	sep-ARDS1
ARDS_AAACGAATCTAGGAAA-1	sep-ARDS	sep-ARDS1
ARDS_AAACGAATCTCGCAGG-1	sep-ARDS	sep-ARDS1
ARDS_AAACGCTAGTGACCTT-1	sep-ARDS	sep-ARDS1
ARDS_AAACGCTGTCCCACGA-1	sep-ARDS	sep-ARDS1
ARDS_AAACGCTTCCTGTAAG-1	sep-ARDS	sep-ARDS1
ARDS_AAAGAACAGCCATTCA-1	sep-ARDS	sep-ARDS1
ARDS_AAAGAACAGTAGCTCT-1	sep-ARDS	sep-ARDS1
ARDS_AAAGAACAGTTCTACG-1	sep-ARDS	sep-ARDS1
ARDS_AAAGAACCAGAGTAAT-1	sep-ARDS	sep-ARDS1
ARDS_AAAGAACCATGGTACT-1	sep-ARDS	sep-ARDS1
ARDS_AAAGAACTCCACGGGT-1	sep-ARDS	sep-ARDS1
ARDS_AAAGGATAGACGCATG-1	sep-ARDS	sep-ARDS1
ARDS_AAAGGATAGTATCTGC-1	sep-ARDS	sep-ARDS1
ARDS_AAAGGATGTGCAGATG-1	sep-ARDS	sep-ARDS1
ARDS_AAAGGATGTTCCGCGA-1	sep-ARDS	sep-ARDS1
ARDS_AAAGGATTCGCCAATA-1	sep-ARDS	sep-ARDS1
ARDS_AAAGGGCAGAGTTGAT-1	sep-ARDS	sep-ARDS1
ARDS_AAAGGGCGTCAACGCC-1	sep-ARDS	sep-ARDS1
ARDS_AAAGGGCTCCATTGGA-1	sep-ARDS	sep-ARDS1
ARDS_AAAGGGCTCCGCAGTG-1	sep-ARDS	sep-ARDS1
ARDS_AAAGGTATCTGTCTCG-1	sep-ARDS	sep-ARDS1
ARDS_AAAGTCCGTTTGAAAG-1	sep-ARDS	sep-ARDS1
ARDS_AAAGTGACACACAGCC-1	sep-ARDS	sep-ARDS1
ARDS_AAAGTGACACGCTGTG-1	sep-ARDS	sep-ARDS1
ARDS_AAAGTGACACGGGTAA-1	sep-ARDS	sep-ARDS1
ARDS_AAATGGAAGCAACAGC-1	sep-ARDS	sep-ARDS1
ARDS_AAATGGAAGGCGAACT-1	sep-ARDS	sep-ARDS1
ARDS_AAATGGACAAGGCGTA-1	sep-ARDS	sep-ARDS1
ARDS_AAATGGACACCTTCGT-1	sep-ARDS	sep-ARDS1
ARDS_AAATGGACAGAGGAAA-1	sep-ARDS	sep-ARDS1
ARDS_AAATGGAGTACCCACG-1	sep-ARDS	sep-ARDS1
ARDS_AAATGGATCAGCATTG-1	sep-ARDS	sep-ARDS1
ARDS_AACAAAGAGATGTTCC-1	sep-ARDS	sep-ARDS1
ARDS_AACAAAGAGGCTAGCA-1	sep-ARDS	sep-ARDS1
ARDS_AACAAAGAGGTCGTAG-1	sep-ARDS	sep-ARDS1
ARDS_AACAAAGCAGAGTCTT-1	sep-ARDS	sep-ARDS1
ARDS_AACAAAGCATCCGTGG-1	sep-ARDS	sep-ARDS1
ARDS_AACAAAGGTACTGTTG-1	sep-ARDS	sep-ARDS1
ARDS_AACAAAGGTAGGCTGA-1	sep-ARDS	sep-ARDS1
ARDS_AACAAAGGTCCGGCAT-1	sep-ARDS	sep-ARDS1
ARDS_AACAACCAGAACTTCC-1	sep-ARDS	sep-ARDS1
ARDS_AACAACCGTCTACGAT-1	sep-ARDS	sep-ARDS1
ARDS_AACAACCGTGGCGTAA-1	sep-ARDS	sep-ARDS1
ARDS_AACAAGACATATGAAG-1	sep-ARDS	sep-ARDS1
ARDS_AACAAGAGTATGCGGA-1	sep-ARDS	sep-ARDS1
ARDS_AACAAGATCCAAGCCG-1	sep-ARDS	sep-ARDS1
ARDS_AACAAGATCCTGGTCT-1	sep-ARDS	sep-ARDS1
ARDS_AACAAGATCTAGTGAC-1	sep-ARDS	sep-ARDS1
ARDS_AACAAGATCTTAATCC-1	sep-ARDS	sep-ARDS1
ARDS_AACACACAGCGTCAAG-1	sep-ARDS	sep-ARDS1
ARDS_AACACACCAGGTCCGT-1	sep-ARDS	sep-ARDS1
ARDS_AACACACGTTCGGGTC-1	sep-ARDS	sep-ARDS1
ARDS_AACACACTCCAGCCTT-1	sep-ARDS	sep-ARDS1
ARDS_AACACACTCCTGTTGC-1	sep-ARDS	sep-ARDS1
ARDS_AACACACTCGCCTTTG-1	sep-ARDS	sep-ARDS1
ARDS_AACACACTCTGTGTGA-1	sep-ARDS	sep-ARDS1
ARDS_AACAGGGCACTACTTT-1	sep-ARDS	sep-ARDS1
ARDS_AACAGGGCAGAGTTGG-1	sep-ARDS	sep-ARDS1
ARDS_AACAGGGCAGGTACGA-1	sep-ARDS	sep-ARDS1
ARDS_AACAGGGGTACCGTCG-1	sep-ARDS	sep-ARDS1
ARDS_AACAGGGTCAGTGTGT-1	sep-ARDS	sep-ARDS1
ARDS_AACCAACCAATTTCGG-1	sep-ARDS	sep-ARDS1
ARDS_AACCAACGTACATTGC-1	sep-ARDS	sep-ARDS1
ARDS_AACCAACGTACGTGAG-1	sep-ARDS	sep-ARDS1
ARDS_AACCAACGTACGTTCA-1	sep-ARDS	sep-ARDS1
ARDS_AACCAACGTGTTGACT-1	sep-ARDS	sep-ARDS1
ARDS_AACCAACTCAGCATTG-1	sep-ARDS	sep-ARDS1
ARDS_AACCAACTCTCAACGA-1	sep-ARDS	sep-ARDS1
ARDS_AACCACAGTAACACGG-1	sep-ARDS	sep-ARDS1
ARDS_AACCACAGTAGAATGT-1	sep-ARDS	sep-ARDS1
ARDS_AACCACAGTATTAAGG-1	sep-ARDS	sep-ARDS1
ARDS_AACCACAGTGTCACAT-1	sep-ARDS	sep-ARDS1
ARDS_AACCACAGTGTCGCTG-1	sep-ARDS	sep-ARDS1
ARDS_AACCACAGTGTTGACT-1	sep-ARDS	sep-ARDS1
ARDS_AACCACATCACTACTT-1	sep-ARDS	sep-ARDS1
ARDS_AACCATGCAGACAATA-1	sep-ARDS	sep-ARDS1
ARDS_AACCATGTCGTTCCCA-1	sep-ARDS	sep-ARDS1
ARDS_AACCCAAAGTAACAGT-1	sep-ARDS	sep-ARDS1
ARDS_AACCCAACAAGAGGCT-1	sep-ARDS	sep-ARDS1
ARDS_AACCCAACAGCTACCG-1	sep-ARDS	sep-ARDS1
ARDS_AACCCAAGTCCTCATC-1	sep-ARDS	sep-ARDS1
ARDS_AACCCAAGTGAGTTGG-1	sep-ARDS	sep-ARDS1
ARDS_AACCTGACAAAGGCTG-1	sep-ARDS	sep-ARDS1
ARDS_AACCTGACAGTCTGGC-1	sep-ARDS	sep-ARDS1
ARDS_AACCTGAGTCATCGCG-1	sep-ARDS	sep-ARDS1
ARDS_AACCTGAGTCTGTCAA-1	sep-ARDS	sep-ARDS1
ARDS_AACCTTTCACAAATCC-1	sep-ARDS	sep-ARDS1
ARDS_AACCTTTGTATGCTAC-1	sep-ARDS	sep-ARDS1
ARDS_AACCTTTTCGACGCTG-1	sep-ARDS	sep-ARDS1
ARDS_AACGAAACAACAAGAT-1	sep-ARDS	sep-ARDS1
ARDS_AACGAAACAGCAGACA-1	sep-ARDS	sep-ARDS1
ARDS_AACGAAAGTAATGCTC-1	sep-ARDS	sep-ARDS1
ARDS_AACGAAAGTCAGTTTG-1	sep-ARDS	sep-ARDS1
ARDS_AACGGGAAGATCGACG-1	sep-ARDS	sep-ARDS1
ARDS_AACGGGACAATTAGGA-1	sep-ARDS	sep-ARDS1
ARDS_AACGGGAGTGACACAG-1	sep-ARDS	sep-ARDS1
ARDS_AACGGGATCAGTCCGG-1	sep-ARDS	sep-ARDS1
ARDS_AACGGGATCCGAACGC-1	sep-ARDS	sep-ARDS1
ARDS_AACGGGATCCGTAATG-1	sep-ARDS	sep-ARDS1
ARDS_AACGGGATCTGACAGT-1	sep-ARDS	sep-ARDS1
ARDS_AACGGGATCTTCTAAC-1	sep-ARDS	sep-ARDS1
ARDS_AACGTCAAGCACCGAA-1	sep-ARDS	sep-ARDS1
ARDS_AACGTCACACGTACAT-1	sep-ARDS	sep-ARDS1
ARDS_AACGTCACATGTCTAG-1	sep-ARDS	sep-ARDS1
ARDS_AACTTCTCAGGATTCT-1	sep-ARDS	sep-ARDS1
ARDS_AACTTCTCATGTCAGT-1	sep-ARDS	sep-ARDS1
ARDS_AACTTCTGTACAAGTA-1	sep-ARDS	sep-ARDS1
ARDS_AACTTCTGTATGTCCA-1	sep-ARDS	sep-ARDS1
ARDS_AACTTCTGTGACAACG-1	sep-ARDS	sep-ARDS1
ARDS_AACTTCTGTGGTCAAG-1	sep-ARDS	sep-ARDS1
ARDS_AAGAACAAGCCTGGAA-1	sep-ARDS	sep-ARDS1
ARDS_AAGAACACACGATAGG-1	sep-ARDS	sep-ARDS1
ARDS_AAGAACAGTATTCCGA-1	sep-ARDS	sep-ARDS1
ARDS_AAGAACAGTCAGCTTA-1	sep-ARDS	sep-ARDS1
ARDS_AAGAACAGTTCCTAAG-1	sep-ARDS	sep-ARDS1
ARDS_AAGAACATCGGTCATA-1	sep-ARDS	sep-ARDS1
ARDS_AAGACAAAGTTTCAGC-1	sep-ARDS	sep-ARDS1
ARDS_AAGACAACACTCCTTG-1	sep-ARDS	sep-ARDS1
ARDS_AAGACAACATATCTCT-1	sep-ARDS	sep-ARDS1
ARDS_AAGACAAGTATGTCAC-1	sep-ARDS	sep-ARDS1
ARDS_AAGACAAGTTCGTAAC-1	sep-ARDS	sep-ARDS1
ARDS_AAGACAATCCAGCTCT-1	sep-ARDS	sep-ARDS1
ARDS_AAGACTCCAGCGTACC-1	sep-ARDS	sep-ARDS1
ARDS_AAGACTCGTTGGGACA-1	sep-ARDS	sep-ARDS1
ARDS_AAGATAGAGAGCCCAA-1	sep-ARDS	sep-ARDS1
ARDS_AAGATAGAGCTCATAC-1	sep-ARDS	sep-ARDS1
ARDS_AAGATAGAGTACTGTC-1	sep-ARDS	sep-ARDS1
ARDS_AAGATAGCAACACGTT-1	sep-ARDS	sep-ARDS1
ARDS_AAGATAGCACAAGCAG-1	sep-ARDS	sep-ARDS1
ARDS_AAGATAGCAGGCTTGC-1	sep-ARDS	sep-ARDS1
ARDS_AAGATAGGTACCCACG-1	sep-ARDS	sep-ARDS1
ARDS_AAGATAGGTCATCCCT-1	sep-ARDS	sep-ARDS1
ARDS_AAGATAGGTGCGACAA-1	sep-ARDS	sep-ARDS1
ARDS_AAGCATCCATGCAGGA-1	sep-ARDS	sep-ARDS1
ARDS_AAGCATCGTTCAGTAC-1	sep-ARDS	sep-ARDS1
ARDS_AAGCATCGTTCCGCGA-1	sep-ARDS	sep-ARDS1
ARDS_AAGCATCTCATGAAAG-1	sep-ARDS	sep-ARDS1
ARDS_AAGCCATAGAAATGGG-1	sep-ARDS	sep-ARDS1
ARDS_AAGCCATAGGAGTCTG-1	sep-ARDS	sep-ARDS1
ARDS_AAGCCATTCGGTCAGC-1	sep-ARDS	sep-ARDS1
ARDS_AAGCGAGAGCGTGCTC-1	sep-ARDS	sep-ARDS1
ARDS_AAGCGAGCACCCATAA-1	sep-ARDS	sep-ARDS1
ARDS_AAGCGAGCACGACAGA-1	sep-ARDS	sep-ARDS1
ARDS_AAGCGAGCAGACAAAT-1	sep-ARDS	sep-ARDS1
ARDS_AAGCGAGCATTAGGAA-1	sep-ARDS	sep-ARDS1
ARDS_AAGCGAGGTAATTGGA-1	sep-ARDS	sep-ARDS1
ARDS_AAGCGAGTCAGAGTGG-1	sep-ARDS	sep-ARDS1
ARDS_AAGCGAGTCGACACCG-1	sep-ARDS	sep-ARDS1
ARDS_AAGCGAGTCTGGCCAG-1	sep-ARDS	sep-ARDS1
ARDS_AAGCGTTCAATGTCAC-1	sep-ARDS	sep-ARDS1
ARDS_AAGCGTTCAGATACCT-1	sep-ARDS	sep-ARDS1
ARDS_AAGCGTTCATCGGCCA-1	sep-ARDS	sep-ARDS1
ARDS_AAGCGTTGTATCGCAT-1	sep-ARDS	sep-ARDS1
ARDS_AAGGAATAGATTAGCA-1	sep-ARDS	sep-ARDS1
ARDS_AAGGAATAGGAAACGA-1	sep-ARDS	sep-ARDS1
ARDS_AAGGAATAGTTCCGGC-1	sep-ARDS	sep-ARDS1
ARDS_AAGGAATCAAATACAG-1	sep-ARDS	sep-ARDS1
ARDS_AAGGAATCAACAGTGG-1	sep-ARDS	sep-ARDS1
ARDS_AAGGAATCAGCGTACC-1	sep-ARDS	sep-ARDS1
ARDS_AAGGAATCATACCATG-1	sep-ARDS	sep-ARDS1
ARDS_AAGGAATGTTCTCTCG-1	sep-ARDS	sep-ARDS1
ARDS_AAGGAATTCCGCAACG-1	sep-ARDS	sep-ARDS1
ARDS_AAGGAATTCCTAGAGT-1	sep-ARDS	sep-ARDS1
ARDS_AAGGTAAAGCCTCAAT-1	sep-ARDS	sep-ARDS1
ARDS_AAGGTAACAAGGTCTT-1	sep-ARDS	sep-ARDS1
ARDS_AAGGTAACAATGAACA-1	sep-ARDS	sep-ARDS1
ARDS_AAGGTAACACACCAGC-1	sep-ARDS	sep-ARDS1
ARDS_AAGGTAACACACCGAC-1	sep-ARDS	sep-ARDS1
ARDS_AAGGTAACAGGTCCGT-1	sep-ARDS	sep-ARDS1
ARDS_AAGGTAAGTGGTTTGT-1	sep-ARDS	sep-ARDS1
ARDS_AAGGTAATCCACTTCG-1	sep-ARDS	sep-ARDS1
ARDS_AAGGTAATCCGAAGGA-1	sep-ARDS	sep-ARDS1
ARDS_AAGTACCAGGCTTAAA-1	sep-ARDS	sep-ARDS1
ARDS_AAGTACCAGGGTTAAT-1	sep-ARDS	sep-ARDS1
ARDS_AAGTACCCAAGTGGTG-1	sep-ARDS	sep-ARDS1
ARDS_AAGTACCGTCTTAGTG-1	sep-ARDS	sep-ARDS1
ARDS_AAGTACCTCGAAGCCC-1	sep-ARDS	sep-ARDS1
ARDS_AAGTACCTCTAAGCCA-1	sep-ARDS	sep-ARDS1
ARDS_AAGTCGTAGCAACCAG-1	sep-ARDS	sep-ARDS1
ARDS_AAGTCGTCAACGGCTC-1	sep-ARDS	sep-ARDS1
ARDS_AAGTCGTCAATAGTAG-1	sep-ARDS	sep-ARDS1
ARDS_AAGTCGTCAGTTGGTT-1	sep-ARDS	sep-ARDS1
ARDS_AAGTCGTTCCTAGCCT-1	sep-ARDS	sep-ARDS1
ARDS_AAGTCGTTCTCAGAAC-1	sep-ARDS	sep-ARDS1
ARDS_AAGTGAATCACTCCGT-1	sep-ARDS	sep-ARDS1
ARDS_AAGTTCGAGCAGGCAT-1	sep-ARDS	sep-ARDS1
ARDS_AAGTTCGAGCTAAATG-1	sep-ARDS	sep-ARDS1
ARDS_AAGTTCGCAACAAAGT-1	sep-ARDS	sep-ARDS1
ARDS_AAGTTCGGTACAGAAT-1	sep-ARDS	sep-ARDS1
ARDS_AAGTTCGGTGCCTATA-1	sep-ARDS	sep-ARDS1
ARDS_AAGTTCGGTGGGATTG-1	sep-ARDS	sep-ARDS1
ARDS_AAGTTCGGTTAGTCGT-1	sep-ARDS	sep-ARDS1
ARDS_AAGTTCGTCATTTGGG-1	sep-ARDS	sep-ARDS1
ARDS_AAGTTCGTCGATTGGT-1	sep-ARDS	sep-ARDS1
ARDS_AAGTTCGTCGCCAGTG-1	sep-ARDS	sep-ARDS1
ARDS_AATAGAGAGGATTCAA-1	sep-ARDS	sep-ARDS1
ARDS_AATAGAGCATGGAGAC-1	sep-ARDS	sep-ARDS1
ARDS_AATAGAGGTAGTCGGA-1	sep-ARDS	sep-ARDS1
ARDS_AATAGAGGTTGTACGT-1	sep-ARDS	sep-ARDS1
ARDS_AATAGAGGTTGTCTAG-1	sep-ARDS	sep-ARDS1
ARDS_AATCACGAGAGTCTGG-1	sep-ARDS	sep-ARDS1
ARDS_AATCACGGTATGAAAC-1	sep-ARDS	sep-ARDS1
ARDS_AATCACGGTCACAATC-1	sep-ARDS	sep-ARDS1
ARDS_AATCACGTCCTTCTTC-1	sep-ARDS	sep-ARDS1
ARDS_AATCACGTCGTTCATT-1	sep-ARDS	sep-ARDS1
ARDS_AATCGACAGCTTGTGT-1	sep-ARDS	sep-ARDS1
ARDS_AATCGACAGGCCCACT-1	sep-ARDS	sep-ARDS1
ARDS_AATCGACAGTCCTGCG-1	sep-ARDS	sep-ARDS1
ARDS_AATCGACAGTCGGGAT-1	sep-ARDS	sep-ARDS1
ARDS_AATCGACCACAGTATC-1	sep-ARDS	sep-ARDS1
ARDS_AATCGACCAGGCATTT-1	sep-ARDS	sep-ARDS1
ARDS_AATCGACGTGACCTGC-1	sep-ARDS	sep-ARDS1
ARDS_AATCGACTCATCTCTA-1	sep-ARDS	sep-ARDS1
ARDS_AATCGTGTCTTAGCCC-1	sep-ARDS	sep-ARDS1
ARDS_AATGAAGCAATAGAGT-1	sep-ARDS	sep-ARDS1
ARDS_AATGAAGCACAGGATG-1	sep-ARDS	sep-ARDS1
ARDS_AATGAAGGTGACAGGT-1	sep-ARDS	sep-ARDS1
ARDS_AATGACCAGAGTGACC-1	sep-ARDS	sep-ARDS1
ARDS_AATGACCCATTGTAGC-1	sep-ARDS	sep-ARDS1
ARDS_AATGACCGTGGTCCCA-1	sep-ARDS	sep-ARDS1
ARDS_AATGACCTCCACGTAA-1	sep-ARDS	sep-ARDS1
ARDS_AATGACCTCCCAATAG-1	sep-ARDS	sep-ARDS1
ARDS_AATGACCTCCTTATCA-1	sep-ARDS	sep-ARDS1
ARDS_AATGACCTCGCCTTTG-1	sep-ARDS	sep-ARDS1
ARDS_AATGACCTCGGACGTC-1	sep-ARDS	sep-ARDS1
ARDS_AATGCCAAGAGAACCC-1	sep-ARDS	sep-ARDS1
ARDS_AATGCCAAGCAGTACG-1	sep-ARDS	sep-ARDS1
ARDS_AATGCCACAGGCAATG-1	sep-ARDS	sep-ARDS1
ARDS_AATGCCAGTAGGATAT-1	sep-ARDS	sep-ARDS1
ARDS_AATGCCATCGCTTGCT-1	sep-ARDS	sep-ARDS1
ARDS_AATGCCATCTCGTCAC-1	sep-ARDS	sep-ARDS1
ARDS_AATGGAAAGAGTAACT-1	sep-ARDS	sep-ARDS1
ARDS_AATGGAATCGGTAACT-1	sep-ARDS	sep-ARDS1
ARDS_AATGGCTCACAATCTG-1	sep-ARDS	sep-ARDS1
ARDS_AATGGCTCACCGGAAA-1	sep-ARDS	sep-ARDS1
ARDS_AATGGCTGTAGCTTGT-1	sep-ARDS	sep-ARDS1
ARDS_AATGGCTTCAATCAGC-1	sep-ARDS	sep-ARDS1
ARDS_AATGGCTTCCACCTGT-1	sep-ARDS	sep-ARDS1
ARDS_AATGGCTTCTTTCAGT-1	sep-ARDS	sep-ARDS1
ARDS_AATTCCTGTGTGTCCG-1	sep-ARDS	sep-ARDS1
ARDS_AATTCCTTCGAAGGAC-1	sep-ARDS	sep-ARDS1
ARDS_AATTCCTTCTCTCGAC-1	sep-ARDS	sep-ARDS1
ARDS_AATTTCCCAAGAATAC-1	sep-ARDS	sep-ARDS1
ARDS_AATTTCCCATGGAACG-1	sep-ARDS	sep-ARDS1
ARDS_AATTTCCGTGACAGCA-1	sep-ARDS	sep-ARDS1
ARDS_AATTTCCTCCTAGCCT-1	sep-ARDS	sep-ARDS1
ARDS_ACAAAGACACTATGTG-1	sep-ARDS	sep-ARDS1
ARDS_ACAAAGACATTAAGCC-1	sep-ARDS	sep-ARDS1
ARDS_ACAAAGAGTGATAGTA-1	sep-ARDS	sep-ARDS1
ARDS_ACAAAGAGTGGGTTGA-1	sep-ARDS	sep-ARDS1
ARDS_ACAAAGAGTTATTCTC-1	sep-ARDS	sep-ARDS1
ARDS_ACAACCAAGTTCTACG-1	sep-ARDS	sep-ARDS1
ARDS_ACAACCACAAGGATGC-1	sep-ARDS	sep-ARDS1
ARDS_ACAACCAGTGGATACG-1	sep-ARDS	sep-ARDS1
ARDS_ACAACCAGTGTCTTCC-1	sep-ARDS	sep-ARDS1
ARDS_ACAACCAGTTAAGACA-1	sep-ARDS	sep-ARDS1
ARDS_ACAACCAGTTCTCCCA-1	sep-ARDS	sep-ARDS1
ARDS_ACAAGCTAGTAATCCC-1	sep-ARDS	sep-ARDS1
ARDS_ACAAGCTCAAGCAGGT-1	sep-ARDS	sep-ARDS1
ARDS_ACAAGCTCATCCGGCA-1	sep-ARDS	sep-ARDS1
ARDS_ACAAGCTCATCGATGT-1	sep-ARDS	sep-ARDS1
ARDS_ACAAGCTGTAGCGTTT-1	sep-ARDS	sep-ARDS1
ARDS_ACAAGCTGTCAAAGCG-1	sep-ARDS	sep-ARDS1
ARDS_ACACAGTAGGCCATAG-1	sep-ARDS	sep-ARDS1
ARDS_ACACAGTAGGGATCAC-1	sep-ARDS	sep-ARDS1
ARDS_ACACAGTAGTAGACCG-1	sep-ARDS	sep-ARDS1
ARDS_ACACAGTCACAAAGTA-1	sep-ARDS	sep-ARDS1
ARDS_ACACAGTCACGACGCT-1	sep-ARDS	sep-ARDS1
ARDS_ACACAGTCAGGTACGA-1	sep-ARDS	sep-ARDS1
ARDS_ACACAGTTCAGCTGTA-1	sep-ARDS	sep-ARDS1
ARDS_ACACCAAGTATCGATC-1	sep-ARDS	sep-ARDS1
ARDS_ACACCAAGTCTTACAG-1	sep-ARDS	sep-ARDS1
ARDS_ACACCAAGTTGGACTT-1	sep-ARDS	sep-ARDS1
ARDS_ACACCAATCGAAGCAG-1	sep-ARDS	sep-ARDS1
ARDS_ACACGCGAGCTCAGAG-1	sep-ARDS	sep-ARDS1
ARDS_ACACGCGCAAGCGAGT-1	sep-ARDS	sep-ARDS1
ARDS_ACACGCGGTACCGGAA-1	sep-ARDS	sep-ARDS1
ARDS_ACACGCGTCATCTCTA-1	sep-ARDS	sep-ARDS1
ARDS_ACACTGACAAGACCTT-1	sep-ARDS	sep-ARDS1
ARDS_ACACTGACAGCCCAGT-1	sep-ARDS	sep-ARDS1
ARDS_ACACTGAGTCGCATTA-1	sep-ARDS	sep-ARDS1
ARDS_ACACTGATCTCCCAAC-1	sep-ARDS	sep-ARDS1
ARDS_ACAGAAAAGGTTCCAT-1	sep-ARDS	sep-ARDS1
ARDS_ACAGAAAAGTGGTGAC-1	sep-ARDS	sep-ARDS1
ARDS_ACAGAAACATGTGTCA-1	sep-ARDS	sep-ARDS1
ARDS_ACAGAAAGTACGATCT-1	sep-ARDS	sep-ARDS1
ARDS_ACAGAAAGTTCTCAGA-1	sep-ARDS	sep-ARDS1
ARDS_ACAGCCGCACCCAACG-1	sep-ARDS	sep-ARDS1
ARDS_ACAGCCGCATGTTACG-1	sep-ARDS	sep-ARDS1
ARDS_ACAGCCGGTCTACGAT-1	sep-ARDS	sep-ARDS1
ARDS_ACAGCCGGTGGCTACC-1	sep-ARDS	sep-ARDS1
ARDS_ACAGCCGGTTCAAAGA-1	sep-ARDS	sep-ARDS1
ARDS_ACAGCCGTCCTTCTTC-1	sep-ARDS	sep-ARDS1
ARDS_ACAGCCGTCGGTAGAG-1	sep-ARDS	sep-ARDS1
ARDS_ACAGCCGTCTAGTCAG-1	sep-ARDS	sep-ARDS1
ARDS_ACAGGGAAGAAGCTCG-1	sep-ARDS	sep-ARDS1
ARDS_ACAGGGAAGAGGATGA-1	sep-ARDS	sep-ARDS1
ARDS_ACAGGGACAAACCACT-1	sep-ARDS	sep-ARDS1
ARDS_ACAGGGACACTAGGCC-1	sep-ARDS	sep-ARDS1
ARDS_ACAGGGATCTGCCTGT-1	sep-ARDS	sep-ARDS1
ARDS_ACATCCCAGGATTTGA-1	sep-ARDS	sep-ARDS1
ARDS_ACATCCCAGGTGCAGT-1	sep-ARDS	sep-ARDS1
ARDS_ACATCCCCACGCCACA-1	sep-ARDS	sep-ARDS1
ARDS_ACATCCCGTCAGACTT-1	sep-ARDS	sep-ARDS1
ARDS_ACATCCCTCACATACG-1	sep-ARDS	sep-ARDS1
ARDS_ACATCCCTCCTTATAC-1	sep-ARDS	sep-ARDS1
ARDS_ACATCCCTCGTAACAC-1	sep-ARDS	sep-ARDS1
ARDS_ACATCGAGTCTTCATT-1	sep-ARDS	sep-ARDS1
ARDS_ACATCGATCAGCTTCC-1	sep-ARDS	sep-ARDS1
ARDS_ACATCGATCATGTCAG-1	sep-ARDS	sep-ARDS1
ARDS_ACATCGATCTATCGTT-1	sep-ARDS	sep-ARDS1
ARDS_ACATGCAGTCACCACG-1	sep-ARDS	sep-ARDS1
ARDS_ACATGCAGTCATTCCC-1	sep-ARDS	sep-ARDS1
ARDS_ACATGCAGTGTGTGGA-1	sep-ARDS	sep-ARDS1
ARDS_ACATTTCAGAAGTGTT-1	sep-ARDS	sep-ARDS1
ARDS_ACATTTCAGATTAGTG-1	sep-ARDS	sep-ARDS1
ARDS_ACATTTCAGGCTTAGG-1	sep-ARDS	sep-ARDS1
ARDS_ACATTTCCAACAACAA-1	sep-ARDS	sep-ARDS1
ARDS_ACATTTCTCTCAACGA-1	sep-ARDS	sep-ARDS1
ARDS_ACCAAACCAAATGATG-1	sep-ARDS	sep-ARDS1
ARDS_ACCAAACGTAGCACAG-1	sep-ARDS	sep-ARDS1
ARDS_ACCAAACTCTGTAAGC-1	sep-ARDS	sep-ARDS1
ARDS_ACCAACAAGACGATAT-1	sep-ARDS	sep-ARDS1
ARDS_ACCAACAAGGCGAACT-1	sep-ARDS	sep-ARDS1
ARDS_ACCAACAAGTGAGCCA-1	sep-ARDS	sep-ARDS1
ARDS_ACCAACAGTAGATTAG-1	sep-ARDS	sep-ARDS1
ARDS_ACCAACAGTCGACTTA-1	sep-ARDS	sep-ARDS1
ARDS_ACCAACAGTGTACGCC-1	sep-ARDS	sep-ARDS1
ARDS_ACCAACATCAACCCGG-1	sep-ARDS	sep-ARDS1
ARDS_ACCACAAAGATTGTGA-1	sep-ARDS	sep-ARDS1
ARDS_ACCACAACATGCGGTC-1	sep-ARDS	sep-ARDS1
ARDS_ACCACAATCCTCACTG-1	sep-ARDS	sep-ARDS1
ARDS_ACCACAATCGCTACGG-1	sep-ARDS	sep-ARDS1
ARDS_ACCACAATCTCGCGTT-1	sep-ARDS	sep-ARDS1
ARDS_ACCACAATCTGGGTCG-1	sep-ARDS	sep-ARDS1
ARDS_ACCATTTAGAAGCGAA-1	sep-ARDS	sep-ARDS1
ARDS_ACCATTTAGCCACTCG-1	sep-ARDS	sep-ARDS1
ARDS_ACCATTTAGGACAAGA-1	sep-ARDS	sep-ARDS1
ARDS_ACCATTTCACGACGAA-1	sep-ARDS	sep-ARDS1
ARDS_ACCATTTCACTTGAAC-1	sep-ARDS	sep-ARDS1
ARDS_ACCATTTGTATTCCGA-1	sep-ARDS	sep-ARDS1
ARDS_ACCATTTGTCCCTGAG-1	sep-ARDS	sep-ARDS1
ARDS_ACCATTTGTCTCTCCA-1	sep-ARDS	sep-ARDS1
ARDS_ACCATTTGTCTTACTT-1	sep-ARDS	sep-ARDS1
ARDS_ACCATTTGTTTGATCG-1	sep-ARDS	sep-ARDS1
ARDS_ACCATTTTCGTGCAGC-1	sep-ARDS	sep-ARDS1
ARDS_ACCATTTTCTCATGCC-1	sep-ARDS	sep-ARDS1
ARDS_ACCCAAACAATCCTAG-1	sep-ARDS	sep-ARDS1
ARDS_ACCCAAAGTACCTTCC-1	sep-ARDS	sep-ARDS1
ARDS_ACCCAAAGTGTGAGCA-1	sep-ARDS	sep-ARDS1
ARDS_ACCCAAATCGGACTTA-1	sep-ARDS	sep-ARDS1
ARDS_ACCCTCACATGTTACG-1	sep-ARDS	sep-ARDS1
ARDS_ACCCTCAGTACTCGCG-1	sep-ARDS	sep-ARDS1
ARDS_ACCCTCAGTGACCTGC-1	sep-ARDS	sep-ARDS1
ARDS_ACCCTCATCACGGAGA-1	sep-ARDS	sep-ARDS1
ARDS_ACCCTCATCCTATTGT-1	sep-ARDS	sep-ARDS1
ARDS_ACCCTCATCTAGTACG-1	sep-ARDS	sep-ARDS1
ARDS_ACCCTTGAGTAGAATC-1	sep-ARDS	sep-ARDS1
ARDS_ACCCTTGCAAGCTGCC-1	sep-ARDS	sep-ARDS1
ARDS_ACCCTTGGTATGAGGC-1	sep-ARDS	sep-ARDS1
ARDS_ACCCTTGGTGCACATT-1	sep-ARDS	sep-ARDS1
ARDS_ACCCTTGGTGGAAATT-1	sep-ARDS	sep-ARDS1
ARDS_ACCCTTGTCCCGAGTG-1	sep-ARDS	sep-ARDS1
ARDS_ACCGTTCAGCTGACAG-1	sep-ARDS	sep-ARDS1
ARDS_ACCGTTCAGGTAACTA-1	sep-ARDS	sep-ARDS1
ARDS_ACCGTTCCAACCTAAC-1	sep-ARDS	sep-ARDS1
ARDS_ACCGTTCGTTGCCAAT-1	sep-ARDS	sep-ARDS1
ARDS_ACCGTTCTCAAGCCTA-1	sep-ARDS	sep-ARDS1
ARDS_ACCGTTCTCACATACG-1	sep-ARDS	sep-ARDS1
ARDS_ACCGTTCTCACCTCTG-1	sep-ARDS	sep-ARDS1
ARDS_ACCTACCCACTGTTCC-1	sep-ARDS	sep-ARDS1
ARDS_ACCTACCCATACACCA-1	sep-ARDS	sep-ARDS1
ARDS_ACCTACCTCGGCTTCT-1	sep-ARDS	sep-ARDS1
ARDS_ACCTACCTCTACTCAT-1	sep-ARDS	sep-ARDS1
ARDS_ACCTGAAAGTTCCAGT-1	sep-ARDS	sep-ARDS1
ARDS_ACCTGAACAGGGTTGA-1	sep-ARDS	sep-ARDS1
ARDS_ACCTGAATCAGTGTCA-1	sep-ARDS	sep-ARDS1
ARDS_ACCTGTCAGTGAGGCT-1	sep-ARDS	sep-ARDS1
ARDS_ACCTGTCCATCCTCAC-1	sep-ARDS	sep-ARDS1
ARDS_ACCTGTCGTCGAGTGA-1	sep-ARDS	sep-ARDS1
ARDS_ACCTGTCTCAGTCCGG-1	sep-ARDS	sep-ARDS1
ARDS_ACCTGTCTCGTGGCGT-1	sep-ARDS	sep-ARDS1
ARDS_ACCTGTCTCTCTGCTG-1	sep-ARDS	sep-ARDS1
ARDS_ACGATCACACTCCTTG-1	sep-ARDS	sep-ARDS1
ARDS_ACGATGTAGAGAGTTT-1	sep-ARDS	sep-ARDS1
ARDS_ACGATGTAGTAACAGT-1	sep-ARDS	sep-ARDS1
ARDS_ACGATGTGTGCGTTTA-1	sep-ARDS	sep-ARDS1
ARDS_ACGATGTGTTCGGCCA-1	sep-ARDS	sep-ARDS1
ARDS_ACGATGTTCTAGTCAG-1	sep-ARDS	sep-ARDS1
ARDS_ACGATGTTCTGTTCAT-1	sep-ARDS	sep-ARDS1
ARDS_ACGCACGCACGGATCC-1	sep-ARDS	sep-ARDS1
ARDS_ACGCACGGTACAGCGA-1	sep-ARDS	sep-ARDS1
ARDS_ACGCACGGTTCGGCTG-1	sep-ARDS	sep-ARDS1
ARDS_ACGGAAGAGACGATAT-1	sep-ARDS	sep-ARDS1
ARDS_ACGGAAGCAAGACCGA-1	sep-ARDS	sep-ARDS1
ARDS_ACGGGTCAGCGACTTT-1	sep-ARDS	sep-ARDS1
ARDS_ACGGGTCCAACAGAGC-1	sep-ARDS	sep-ARDS1
ARDS_ACGGGTCCACTTACAG-1	sep-ARDS	sep-ARDS1
ARDS_ACGGGTCCAGAATCGG-1	sep-ARDS	sep-ARDS1
ARDS_ACGGGTCGTGGCTCTG-1	sep-ARDS	sep-ARDS1
ARDS_ACGGTCGAGCACCGTC-1	sep-ARDS	sep-ARDS1
ARDS_ACGGTCGCAGATACCT-1	sep-ARDS	sep-ARDS1
ARDS_ACGGTCGGTCAAGTTC-1	sep-ARDS	sep-ARDS1
ARDS_ACGGTCGGTGGCTGAA-1	sep-ARDS	sep-ARDS1
ARDS_ACGGTCGTCTTCCCAG-1	sep-ARDS	sep-ARDS1
ARDS_ACGGTTAAGGGAGGGT-1	sep-ARDS	sep-ARDS1
ARDS_ACGGTTACACGGTGTC-1	sep-ARDS	sep-ARDS1
ARDS_ACGGTTACAGAAGCGT-1	sep-ARDS	sep-ARDS1
ARDS_ACGGTTACATGGCCAC-1	sep-ARDS	sep-ARDS1
ARDS_ACGGTTAGTTTGCCGG-1	sep-ARDS	sep-ARDS1
ARDS_ACGGTTATCCTACACC-1	sep-ARDS	sep-ARDS1
ARDS_ACGGTTATCGCTGTTC-1	sep-ARDS	sep-ARDS1
ARDS_ACGGTTATCGTCAACA-1	sep-ARDS	sep-ARDS1
ARDS_ACGTAACCACAAGTTC-1	sep-ARDS	sep-ARDS1
ARDS_ACGTAACCACACCTTC-1	sep-ARDS	sep-ARDS1
ARDS_ACGTAACGTGTGGTCC-1	sep-ARDS	sep-ARDS1
ARDS_ACGTAACTCATGGTAC-1	sep-ARDS	sep-ARDS1
ARDS_ACGTACAGTGCACGCT-1	sep-ARDS	sep-ARDS1
ARDS_ACGTAGTAGAAACTAC-1	sep-ARDS	sep-ARDS1
ARDS_ACGTAGTAGTAATTGG-1	sep-ARDS	sep-ARDS1
ARDS_ACGTAGTCAGAACTAA-1	sep-ARDS	sep-ARDS1
ARDS_ACGTAGTCATAACAGA-1	sep-ARDS	sep-ARDS1
ARDS_ACGTAGTGTACTAACC-1	sep-ARDS	sep-ARDS1
ARDS_ACGTAGTGTTTGATCG-1	sep-ARDS	sep-ARDS1
ARDS_ACGTAGTTCCAAATGC-1	sep-ARDS	sep-ARDS1
ARDS_ACGTAGTTCTGACGCG-1	sep-ARDS	sep-ARDS1
ARDS_ACGTCCTAGAGTGTTA-1	sep-ARDS	sep-ARDS1
ARDS_ACGTCCTAGATCCGAG-1	sep-ARDS	sep-ARDS1
ARDS_ACGTCCTAGATTCGAA-1	sep-ARDS	sep-ARDS1
ARDS_ACGTCCTAGGTTCCGC-1	sep-ARDS	sep-ARDS1
ARDS_ACGTCCTGTTAGAGTA-1	sep-ARDS	sep-ARDS1
ARDS_ACGTTCCAGGGTAGCT-1	sep-ARDS	sep-ARDS1
ARDS_ACGTTCCAGTTGAATG-1	sep-ARDS	sep-ARDS1
ARDS_ACGTTCCCAGGAATAT-1	sep-ARDS	sep-ARDS1
ARDS_ACGTTCCCAGTCGCAC-1	sep-ARDS	sep-ARDS1
ARDS_ACGTTCCCAGTTCCAA-1	sep-ARDS	sep-ARDS1
ARDS_ACGTTCCGTATGAGGC-1	sep-ARDS	sep-ARDS1
ARDS_ACGTTCCGTCAGTCTA-1	sep-ARDS	sep-ARDS1
ARDS_ACGTTCCGTCTTGAGT-1	sep-ARDS	sep-ARDS1
ARDS_ACGTTCCTCACCCTGT-1	sep-ARDS	sep-ARDS1
ARDS_ACGTTCCTCTGAACGT-1	sep-ARDS	sep-ARDS1
ARDS_ACGTTCCTCTTTCAGT-1	sep-ARDS	sep-ARDS1
ARDS_ACTACGAAGAGAAGGT-1	sep-ARDS	sep-ARDS1
ARDS_ACTACGAAGTGTACAA-1	sep-ARDS	sep-ARDS1
ARDS_ACTACGAGTCCAGCAC-1	sep-ARDS	sep-ARDS1
ARDS_ACTACGAGTCGTCGGT-1	sep-ARDS	sep-ARDS1
ARDS_ACTACGAGTTCTTAGG-1	sep-ARDS	sep-ARDS1
ARDS_ACTACGAGTTGACTGT-1	sep-ARDS	sep-ARDS1
ARDS_ACTACGATCCATACTT-1	sep-ARDS	sep-ARDS1
ARDS_ACTACGATCGAGCACC-1	sep-ARDS	sep-ARDS1
ARDS_ACTACGATCGTACCTC-1	sep-ARDS	sep-ARDS1
ARDS_ACTATCTCAATCAAGA-1	sep-ARDS	sep-ARDS1
ARDS_ACTATCTCACTACACA-1	sep-ARDS	sep-ARDS1
ARDS_ACTATCTGTTCGGACC-1	sep-ARDS	sep-ARDS1
ARDS_ACTATCTTCCCAATAG-1	sep-ARDS	sep-ARDS1
ARDS_ACTATCTTCCTCTAGC-1	sep-ARDS	sep-ARDS1
ARDS_ACTATCTTCGTGGAAG-1	sep-ARDS	sep-ARDS1
ARDS_ACTATGGAGCCTCGTG-1	sep-ARDS	sep-ARDS1
ARDS_ACTATGGAGCCTTTCC-1	sep-ARDS	sep-ARDS1
ARDS_ACTATGGAGTAATCCC-1	sep-ARDS	sep-ARDS1
ARDS_ACTATGGAGTCCCAGC-1	sep-ARDS	sep-ARDS1
ARDS_ACTATGGCAGAAGTTA-1	sep-ARDS	sep-ARDS1
ARDS_ACTATGGCAGTATACC-1	sep-ARDS	sep-ARDS1
ARDS_ACTATTCAGTTAGAAC-1	sep-ARDS	sep-ARDS1
ARDS_ACTATTCCAGGAATCG-1	sep-ARDS	sep-ARDS1
ARDS_ACTATTCCATAGCTGT-1	sep-ARDS	sep-ARDS1
ARDS_ACTATTCCATTCTTCA-1	sep-ARDS	sep-ARDS1
ARDS_ACTATTCGTCCAGTTA-1	sep-ARDS	sep-ARDS1
ARDS_ACTATTCGTTAGTTCG-1	sep-ARDS	sep-ARDS1
ARDS_ACTATTCTCATCTATC-1	sep-ARDS	sep-ARDS1
ARDS_ACTATTCTCCCATGGG-1	sep-ARDS	sep-ARDS1
ARDS_ACTCCCAAGATGTTAG-1	sep-ARDS	sep-ARDS1
ARDS_ACTCCCAAGCAAGTCG-1	sep-ARDS	sep-ARDS1
ARDS_ACTCCCACAGTTCCAA-1	sep-ARDS	sep-ARDS1
ARDS_ACTCCCATCCGTGACG-1	sep-ARDS	sep-ARDS1
ARDS_ACTCCCATCTGGGCAC-1	sep-ARDS	sep-ARDS1
ARDS_ACTCTCGCAAGTCATC-1	sep-ARDS	sep-ARDS1
ARDS_ACTCTCGTCCTGTTAT-1	sep-ARDS	sep-ARDS1
ARDS_ACTGATGTCACCTACC-1	sep-ARDS	sep-ARDS1
ARDS_ACTGCAAAGTCTCTGA-1	sep-ARDS	sep-ARDS1
ARDS_ACTGCAACACACCTAA-1	sep-ARDS	sep-ARDS1
ARDS_ACTGCAAGTCCACATA-1	sep-ARDS	sep-ARDS1
ARDS_ACTGCAAGTTGACTGT-1	sep-ARDS	sep-ARDS1
ARDS_ACTGTCCAGCGAGGAG-1	sep-ARDS	sep-ARDS1
ARDS_ACTGTCCCATCTAGAC-1	sep-ARDS	sep-ARDS1
ARDS_ACTGTCCCATGACCCG-1	sep-ARDS	sep-ARDS1
ARDS_ACTGTCCGTGATATAG-1	sep-ARDS	sep-ARDS1
ARDS_ACTGTCCTCCTACGAA-1	sep-ARDS	sep-ARDS1
ARDS_ACTGTCCTCTAGTGAC-1	sep-ARDS	sep-ARDS1
ARDS_ACTGTGAGTCCTGGGT-1	sep-ARDS	sep-ARDS1
ARDS_ACTGTGATCCATCGTC-1	sep-ARDS	sep-ARDS1
ARDS_ACTTAGGCAAATAGCA-1	sep-ARDS	sep-ARDS1
ARDS_ACTTAGGGTCATCAGT-1	sep-ARDS	sep-ARDS1
ARDS_ACTTAGGGTTCGCGTG-1	sep-ARDS	sep-ARDS1
ARDS_ACTTAGGGTTGACTAC-1	sep-ARDS	sep-ARDS1
ARDS_ACTTAGGTCACCTCAC-1	sep-ARDS	sep-ARDS1
ARDS_ACTTATCAGTGAACAT-1	sep-ARDS	sep-ARDS1
ARDS_ACTTATCGTATCCCAA-1	sep-ARDS	sep-ARDS1
ARDS_ACTTATCGTTCGTGCG-1	sep-ARDS	sep-ARDS1
ARDS_ACTTATCTCTGTACAG-1	sep-ARDS	sep-ARDS1
ARDS_ACTTCCGAGAAGGTAG-1	sep-ARDS	sep-ARDS1
ARDS_ACTTCCGAGGCCATAG-1	sep-ARDS	sep-ARDS1
ARDS_ACTTCCGGTTCCTAAG-1	sep-ARDS	sep-ARDS1
ARDS_ACTTCCGTCATCTCTA-1	sep-ARDS	sep-ARDS1
ARDS_ACTTCCGTCATTATCC-1	sep-ARDS	sep-ARDS1
ARDS_ACTTCGCAGGCACAAC-1	sep-ARDS	sep-ARDS1
ARDS_ACTTCGCCAGACACCC-1	sep-ARDS	sep-ARDS1
ARDS_ACTTCGCGTCAAGGCA-1	sep-ARDS	sep-ARDS1
ARDS_ACTTCGCGTGAAAGTT-1	sep-ARDS	sep-ARDS1
ARDS_ACTTCGCTCAGACTGT-1	sep-ARDS	sep-ARDS1
ARDS_ACTTCGCTCTGCTTAT-1	sep-ARDS	sep-ARDS1
ARDS_ACTTCGCTCTTAGCAG-1	sep-ARDS	sep-ARDS1
ARDS_ACTTTCAAGTAGCCAG-1	sep-ARDS	sep-ARDS1
ARDS_ACTTTCACAGGCATGA-1	sep-ARDS	sep-ARDS1
ARDS_ACTTTCAGTTCCGTTC-1	sep-ARDS	sep-ARDS1
ARDS_ACTTTCAGTTTAGAGA-1	sep-ARDS	sep-ARDS1
ARDS_ACTTTCATCACCTCAC-1	sep-ARDS	sep-ARDS1
ARDS_ACTTTCATCACTACTT-1	sep-ARDS	sep-ARDS1
ARDS_ACTTTCATCGGTCGGT-1	sep-ARDS	sep-ARDS1
ARDS_ACTTTGTCAAAGTGTA-1	sep-ARDS	sep-ARDS1
ARDS_ACTTTGTCACCTATCC-1	sep-ARDS	sep-ARDS1
ARDS_ACTTTGTCACGCTTAA-1	sep-ARDS	sep-ARDS1
ARDS_ACTTTGTTCCCATGGG-1	sep-ARDS	sep-ARDS1
ARDS_AGAAATGAGTCTTGGT-1	sep-ARDS	sep-ARDS1
ARDS_AGAAATGGTGTCTTGA-1	sep-ARDS	sep-ARDS1
ARDS_AGAAATGTCCTCAGGG-1	sep-ARDS	sep-ARDS1
ARDS_AGAAATGTCTGAATCG-1	sep-ARDS	sep-ARDS1
ARDS_AGAACAAAGCCACCGT-1	sep-ARDS	sep-ARDS1
ARDS_AGAACAAAGGTCGTGA-1	sep-ARDS	sep-ARDS1
ARDS_AGAACAACAACTGATC-1	sep-ARDS	sep-ARDS1
ARDS_AGAACAACACTACCCT-1	sep-ARDS	sep-ARDS1
ARDS_AGAACAACAGACAATA-1	sep-ARDS	sep-ARDS1
ARDS_AGAACAAGTCATCTAG-1	sep-ARDS	sep-ARDS1
ARDS_AGAACAATCGTAGGGA-1	sep-ARDS	sep-ARDS1
ARDS_AGAACAATCGTTCATT-1	sep-ARDS	sep-ARDS1
ARDS_AGAACCTAGCAGTAAT-1	sep-ARDS	sep-ARDS1
ARDS_AGAACCTGTTGGTAGG-1	sep-ARDS	sep-ARDS1
ARDS_AGAACCTGTTTGAAAG-1	sep-ARDS	sep-ARDS1
ARDS_AGAACCTTCCATTGGA-1	sep-ARDS	sep-ARDS1
ARDS_AGAAGCGAGAAGTCTA-1	sep-ARDS	sep-ARDS1
ARDS_AGAAGCGAGACTTCAC-1	sep-ARDS	sep-ARDS1
ARDS_AGAAGCGAGATTAGTG-1	sep-ARDS	sep-ARDS1
ARDS_AGAAGCGAGCAGTCTT-1	sep-ARDS	sep-ARDS1
ARDS_AGAAGCGCAACAAAGT-1	sep-ARDS	sep-ARDS1
ARDS_AGAAGCGGTCATTCCC-1	sep-ARDS	sep-ARDS1
ARDS_AGAAGTAGTACCGTCG-1	sep-ARDS	sep-ARDS1
ARDS_AGAAGTAGTGAGTTGG-1	sep-ARDS	sep-ARDS1
ARDS_AGAAGTATCAGACAAA-1	sep-ARDS	sep-ARDS1
ARDS_AGAAGTATCGTGCAGC-1	sep-ARDS	sep-ARDS1
ARDS_AGAAGTATCGTTGTGA-1	sep-ARDS	sep-ARDS1
ARDS_AGACAAAAGTTCATGC-1	sep-ARDS	sep-ARDS1
ARDS_AGACAAACAACTCGAT-1	sep-ARDS	sep-ARDS1
ARDS_AGACAAATCATTCTTG-1	sep-ARDS	sep-ARDS1
ARDS_AGACAAATCCAGTGCG-1	sep-ARDS	sep-ARDS1
ARDS_AGACAAATCGTCCTTG-1	sep-ARDS	sep-ARDS1
ARDS_AGACAAATCTATTCGT-1	sep-ARDS	sep-ARDS1
ARDS_AGACACTAGATCGCCC-1	sep-ARDS	sep-ARDS1
ARDS_AGACACTAGATGATTG-1	sep-ARDS	sep-ARDS1
ARDS_AGACACTCATCGATGT-1	sep-ARDS	sep-ARDS1
ARDS_AGACACTGTACGACTT-1	sep-ARDS	sep-ARDS1
ARDS_AGACACTTCATGAGTC-1	sep-ARDS	sep-ARDS1
ARDS_AGACACTTCATTCCTA-1	sep-ARDS	sep-ARDS1
ARDS_AGACACTTCCACACAA-1	sep-ARDS	sep-ARDS1
ARDS_AGACACTTCCGACATA-1	sep-ARDS	sep-ARDS1
ARDS_AGACACTTCGGTTCAA-1	sep-ARDS	sep-ARDS1
ARDS_AGACAGGAGACCTGGA-1	sep-ARDS	sep-ARDS1
ARDS_AGACAGGCAAGGGTCA-1	sep-ARDS	sep-ARDS1
ARDS_AGACAGGCAGGTGTGA-1	sep-ARDS	sep-ARDS1
ARDS_AGACAGGCATCACGGC-1	sep-ARDS	sep-ARDS1
ARDS_AGACAGGGTATCTCTT-1	sep-ARDS	sep-ARDS1
ARDS_AGACAGGTCCTATTGT-1	sep-ARDS	sep-ARDS1
ARDS_AGACAGGTCGGTGTAT-1	sep-ARDS	sep-ARDS1
ARDS_AGACCATAGCGAAACC-1	sep-ARDS	sep-ARDS1
ARDS_AGACCATAGTTAGTAG-1	sep-ARDS	sep-ARDS1
ARDS_AGACCATCACTCGATA-1	sep-ARDS	sep-ARDS1
ARDS_AGACCATGTCTAGTGT-1	sep-ARDS	sep-ARDS1
ARDS_AGACCATGTGACTCGC-1	sep-ARDS	sep-ARDS1
ARDS_AGACCATGTTGCTCGG-1	sep-ARDS	sep-ARDS1
ARDS_AGACCATTCCATATGG-1	sep-ARDS	sep-ARDS1
ARDS_AGACCATTCCCTATTA-1	sep-ARDS	sep-ARDS1
ARDS_AGACCATTCGCCATAA-1	sep-ARDS	sep-ARDS1
ARDS_AGACCATTCTACCACC-1	sep-ARDS	sep-ARDS1
ARDS_AGACCCGAGTCGCTAT-1	sep-ARDS	sep-ARDS1
ARDS_AGACCCGCAACCGGAA-1	sep-ARDS	sep-ARDS1
ARDS_AGACCCGTCACAAGGG-1	sep-ARDS	sep-ARDS1
ARDS_AGACCCGTCACCTGGG-1	sep-ARDS	sep-ARDS1
ARDS_AGACCCGTCCTAGCCT-1	sep-ARDS	sep-ARDS1
ARDS_AGACTCAAGAATAACC-1	sep-ARDS	sep-ARDS1
ARDS_AGACTCACAACCGATT-1	sep-ARDS	sep-ARDS1
ARDS_AGACTCACATGTGCTA-1	sep-ARDS	sep-ARDS1
ARDS_AGACTCAGTCAGTCCG-1	sep-ARDS	sep-ARDS1
ARDS_AGACTCAGTGCACATT-1	sep-ARDS	sep-ARDS1
ARDS_AGACTCAGTTCCGGTG-1	sep-ARDS	sep-ARDS1
ARDS_AGACTCATCGGCTCTT-1	sep-ARDS	sep-ARDS1
ARDS_AGAGAATAGGAAGTGA-1	sep-ARDS	sep-ARDS1
ARDS_AGAGAATGTCTGCCTT-1	sep-ARDS	sep-ARDS1
ARDS_AGAGAGCAGTCCCAAT-1	sep-ARDS	sep-ARDS1
ARDS_AGAGAGCGTGGGTATG-1	sep-ARDS	sep-ARDS1
ARDS_AGAGAGCTCAGGAAGC-1	sep-ARDS	sep-ARDS1
ARDS_AGAGAGCTCCTTGAAG-1	sep-ARDS	sep-ARDS1
ARDS_AGAGAGCTCGAGTACT-1	sep-ARDS	sep-ARDS1
ARDS_AGAGAGCTCGTTAGAC-1	sep-ARDS	sep-ARDS1
ARDS_AGAGCAGAGGGCAAGG-1	sep-ARDS	sep-ARDS1
ARDS_AGAGCAGGTCAGTCTA-1	sep-ARDS	sep-ARDS1
ARDS_AGAGCAGGTTATGGTC-1	sep-ARDS	sep-ARDS1
ARDS_AGAGCAGGTTCCGTTC-1	sep-ARDS	sep-ARDS1
ARDS_AGAGCAGTCCTCAGGG-1	sep-ARDS	sep-ARDS1
ARDS_AGAGCCCAGATCCCAT-1	sep-ARDS	sep-ARDS1
ARDS_AGAGCCCAGCAGTAAT-1	sep-ARDS	sep-ARDS1
ARDS_AGAGCCCCAGATCCTA-1	sep-ARDS	sep-ARDS1
ARDS_AGAGCCCTCAAGCCGC-1	sep-ARDS	sep-ARDS1
ARDS_AGATAGAAGGTATCTC-1	sep-ARDS	sep-ARDS1
ARDS_AGATAGACAACACGTT-1	sep-ARDS	sep-ARDS1
ARDS_AGATAGAGTCATAAAG-1	sep-ARDS	sep-ARDS1
ARDS_AGATAGATCACCGCTT-1	sep-ARDS	sep-ARDS1
ARDS_AGATAGATCGTCGACG-1	sep-ARDS	sep-ARDS1
ARDS_AGATCCACACAGCATT-1	sep-ARDS	sep-ARDS1
ARDS_AGATCCAGTTAGAGAT-1	sep-ARDS	sep-ARDS1
ARDS_AGATCCATCTCCTGAC-1	sep-ARDS	sep-ARDS1
ARDS_AGATCCATCTGCGTCT-1	sep-ARDS	sep-ARDS1
ARDS_AGATCGTAGCCAGACA-1	sep-ARDS	sep-ARDS1
ARDS_AGATCGTAGGGCAGGA-1	sep-ARDS	sep-ARDS1
ARDS_AGATCGTAGTGCCCGT-1	sep-ARDS	sep-ARDS1
ARDS_AGATCGTAGTGTCATC-1	sep-ARDS	sep-ARDS1
ARDS_AGATCGTCAGTTGTCA-1	sep-ARDS	sep-ARDS1
ARDS_AGATCGTGTCATCACA-1	sep-ARDS	sep-ARDS1
ARDS_AGATCGTGTTGGGAAC-1	sep-ARDS	sep-ARDS1
ARDS_AGATCGTTCCCAATAG-1	sep-ARDS	sep-ARDS1
ARDS_AGATCGTTCGTGGACC-1	sep-ARDS	sep-ARDS1
ARDS_AGATGAACACTCATAG-1	sep-ARDS	sep-ARDS1
ARDS_AGATGAAGTGGGACAT-1	sep-ARDS	sep-ARDS1
ARDS_AGATGAAGTTGCACGC-1	sep-ARDS	sep-ARDS1
ARDS_AGATGAATCGTAGAGG-1	sep-ARDS	sep-ARDS1
ARDS_AGATGCTAGAAACTAC-1	sep-ARDS	sep-ARDS1
ARDS_AGATGCTGTACGTGAG-1	sep-ARDS	sep-ARDS1
ARDS_AGATGCTGTAGCACAG-1	sep-ARDS	sep-ARDS1
ARDS_AGATGCTGTATGATCC-1	sep-ARDS	sep-ARDS1
ARDS_AGATGCTGTTCAAGTC-1	sep-ARDS	sep-ARDS1
ARDS_AGATGCTTCAATCCGA-1	sep-ARDS	sep-ARDS1
ARDS_AGCATCAAGACAGTCG-1	sep-ARDS	sep-ARDS1
ARDS_AGCATCAAGAGTCGAC-1	sep-ARDS	sep-ARDS1
ARDS_AGCATCAAGTTGTCGT-1	sep-ARDS	sep-ARDS1
ARDS_AGCATCACACATCATG-1	sep-ARDS	sep-ARDS1
ARDS_AGCATCAGTATCAGCT-1	sep-ARDS	sep-ARDS1
ARDS_AGCATCAGTATTTCTC-1	sep-ARDS	sep-ARDS1
ARDS_AGCATCAGTCTGATCA-1	sep-ARDS	sep-ARDS1
ARDS_AGCATCAGTTAGAGAT-1	sep-ARDS	sep-ARDS1
ARDS_AGCCAATAGTGGCGAT-1	sep-ARDS	sep-ARDS1
ARDS_AGCCAATCAAGGTCTT-1	sep-ARDS	sep-ARDS1
ARDS_AGCCAATCACAAGCAG-1	sep-ARDS	sep-ARDS1
ARDS_AGCCAATGTTGGTACT-1	sep-ARDS	sep-ARDS1
ARDS_AGCCAATTCAACTACG-1	sep-ARDS	sep-ARDS1
ARDS_AGCCAATTCACAATGC-1	sep-ARDS	sep-ARDS1
ARDS_AGCCACGAGAAGGCTC-1	sep-ARDS	sep-ARDS1
ARDS_AGCCACGCACGTATAC-1	sep-ARDS	sep-ARDS1
ARDS_AGCCACGTCTAGAACC-1	sep-ARDS	sep-ARDS1
ARDS_AGCCAGCAGGTTATAG-1	sep-ARDS	sep-ARDS1
ARDS_AGCCAGCCAATGTGGG-1	sep-ARDS	sep-ARDS1
ARDS_AGCCAGCCATTCGGGC-1	sep-ARDS	sep-ARDS1
ARDS_AGCCAGCGTCCGGCAT-1	sep-ARDS	sep-ARDS1
ARDS_AGCCAGCTCAATCTCT-1	sep-ARDS	sep-ARDS1
ARDS_AGCCAGCTCTCGTTTA-1	sep-ARDS	sep-ARDS1
ARDS_AGCGATTCAACGTTAC-1	sep-ARDS	sep-ARDS1
ARDS_AGCGATTCAGCAGTCC-1	sep-ARDS	sep-ARDS1
ARDS_AGCGATTTCCAGTGTA-1	sep-ARDS	sep-ARDS1
ARDS_AGCGCCAAGGACAACC-1	sep-ARDS	sep-ARDS1
ARDS_AGCGCCAAGTGCGCTC-1	sep-ARDS	sep-ARDS1
ARDS_AGCGCCACACAATTCG-1	sep-ARDS	sep-ARDS1
ARDS_AGCGCCACACCTGCTT-1	sep-ARDS	sep-ARDS1
ARDS_AGCGCCACATCGTCCT-1	sep-ARDS	sep-ARDS1
ARDS_AGCGCCAGTCTGATCA-1	sep-ARDS	sep-ARDS1
ARDS_AGCGCTGCATACCGTA-1	sep-ARDS	sep-ARDS1
ARDS_AGCGCTGGTGGGAGAG-1	sep-ARDS	sep-ARDS1
ARDS_AGCGTATAGCTCAGAG-1	sep-ARDS	sep-ARDS1
ARDS_AGCGTATCAACTTCTT-1	sep-ARDS	sep-ARDS1
ARDS_AGCGTATCAATTGAAG-1	sep-ARDS	sep-ARDS1
ARDS_AGCGTATCATCGGAAG-1	sep-ARDS	sep-ARDS1
ARDS_AGCGTATGTCAAACGG-1	sep-ARDS	sep-ARDS1
ARDS_AGCGTATTCATCAGTG-1	sep-ARDS	sep-ARDS1
ARDS_AGCGTATTCCATGATG-1	sep-ARDS	sep-ARDS1
ARDS_AGCGTCGAGAGCTTTC-1	sep-ARDS	sep-ARDS1
ARDS_AGCGTCGCATGACTGT-1	sep-ARDS	sep-ARDS1
ARDS_AGCGTCGGTCATACCA-1	sep-ARDS	sep-ARDS1
ARDS_AGCGTCGTCGATACGT-1	sep-ARDS	sep-ARDS1
ARDS_AGCTACACAAACACGG-1	sep-ARDS	sep-ARDS1
ARDS_AGCTACACAATCGTCA-1	sep-ARDS	sep-ARDS1
ARDS_AGCTACACAATTCTTC-1	sep-ARDS	sep-ARDS1
ARDS_AGCTACAGTATCAGGG-1	sep-ARDS	sep-ARDS1
ARDS_AGCTACAGTTGTATGC-1	sep-ARDS	sep-ARDS1
ARDS_AGCTACATCGCAAGAG-1	sep-ARDS	sep-ARDS1
ARDS_AGCTCAAAGTACAACA-1	sep-ARDS	sep-ARDS1
ARDS_AGCTCAACATAACGGG-1	sep-ARDS	sep-ARDS1
ARDS_AGCTCAAGTAACACCT-1	sep-ARDS	sep-ARDS1
ARDS_AGCTCAAGTACGATGG-1	sep-ARDS	sep-ARDS1
ARDS_AGCTCAAGTAGCGTCC-1	sep-ARDS	sep-ARDS1
ARDS_AGCTCAAGTAGGAGGG-1	sep-ARDS	sep-ARDS1
ARDS_AGCTCAAGTCGTGGAA-1	sep-ARDS	sep-ARDS1
ARDS_AGCTCAAGTTATGTCG-1	sep-ARDS	sep-ARDS1
ARDS_AGCTCAAGTTTGGGAG-1	sep-ARDS	sep-ARDS1
ARDS_AGCTCAATCAAATAGG-1	sep-ARDS	sep-ARDS1
ARDS_AGCTCAATCTCATTGT-1	sep-ARDS	sep-ARDS1
ARDS_AGCTTCCAGCGTTAGG-1	sep-ARDS	sep-ARDS1
ARDS_AGCTTCCCATCGCTCT-1	sep-ARDS	sep-ARDS1
ARDS_AGCTTCCGTTTAGTCG-1	sep-ARDS	sep-ARDS1
ARDS_AGGAAATAGGAGAATG-1	sep-ARDS	sep-ARDS1
ARDS_AGGAAATCAGATGCGA-1	sep-ARDS	sep-ARDS1
ARDS_AGGAAATGTAGGTAGC-1	sep-ARDS	sep-ARDS1
ARDS_AGGAATAAGACCAGAC-1	sep-ARDS	sep-ARDS1
ARDS_AGGAATACAGCTACTA-1	sep-ARDS	sep-ARDS1
ARDS_AGGAATAGTGAGTAGC-1	sep-ARDS	sep-ARDS1
ARDS_AGGAATATCTGTCCCA-1	sep-ARDS	sep-ARDS1
ARDS_AGGACGATCCCATGGG-1	sep-ARDS	sep-ARDS1
ARDS_AGGACTTAGTTCTCTT-1	sep-ARDS	sep-ARDS1
ARDS_AGGACTTCAGAAGCTG-1	sep-ARDS	sep-ARDS1
ARDS_AGGACTTCATGACTAC-1	sep-ARDS	sep-ARDS1
ARDS_AGGACTTGTGATAGTA-1	sep-ARDS	sep-ARDS1
ARDS_AGGACTTTCACTTGTT-1	sep-ARDS	sep-ARDS1
ARDS_AGGACTTTCGTAATGC-1	sep-ARDS	sep-ARDS1
ARDS_AGGACTTTCTGAGATC-1	sep-ARDS	sep-ARDS1
ARDS_AGGAGGTCAAGTACCT-1	sep-ARDS	sep-ARDS1
ARDS_AGGAGGTCAGGTGGAT-1	sep-ARDS	sep-ARDS1
ARDS_AGGAGGTGTAACACCT-1	sep-ARDS	sep-ARDS1
ARDS_AGGAGGTGTATAGGAT-1	sep-ARDS	sep-ARDS1
ARDS_AGGAGGTTCGCATTGA-1	sep-ARDS	sep-ARDS1
ARDS_AGGAGGTTCTCTTGCG-1	sep-ARDS	sep-ARDS1
ARDS_AGGATAACACTTCAGA-1	sep-ARDS	sep-ARDS1
ARDS_AGGATAAGTAGTCACT-1	sep-ARDS	sep-ARDS1
ARDS_AGGATAAGTGAGATCG-1	sep-ARDS	sep-ARDS1
ARDS_AGGATAATCATTCACT-1	sep-ARDS	sep-ARDS1
ARDS_AGGATAATCGAGAACG-1	sep-ARDS	sep-ARDS1
ARDS_AGGATCTAGCGTACAG-1	sep-ARDS	sep-ARDS1
ARDS_AGGATCTGTAATGCTC-1	sep-ARDS	sep-ARDS1
ARDS_AGGATCTTCATCGCAA-1	sep-ARDS	sep-ARDS1
ARDS_AGGATCTTCCATCGTC-1	sep-ARDS	sep-ARDS1
ARDS_AGGCATTAGAATCGTA-1	sep-ARDS	sep-ARDS1
ARDS_AGGCATTAGTAGGCCA-1	sep-ARDS	sep-ARDS1
ARDS_AGGCATTCAAATGGTA-1	sep-ARDS	sep-ARDS1
ARDS_AGGCATTCAAGGTCTT-1	sep-ARDS	sep-ARDS1
ARDS_AGGCATTCATCATCTT-1	sep-ARDS	sep-ARDS1
ARDS_AGGCATTGTGACACGA-1	sep-ARDS	sep-ARDS1
ARDS_AGGCATTTCACGACTA-1	sep-ARDS	sep-ARDS1
ARDS_AGGCATTTCAGTGTCA-1	sep-ARDS	sep-ARDS1
ARDS_AGGCATTTCCAACCGG-1	sep-ARDS	sep-ARDS1
ARDS_AGGCATTTCGCTATTT-1	sep-ARDS	sep-ARDS1
ARDS_AGGCCACAGAGTGGCT-1	sep-ARDS	sep-ARDS1
ARDS_AGGCCACAGGTGCTAG-1	sep-ARDS	sep-ARDS1
ARDS_AGGCCACCACTCAGAT-1	sep-ARDS	sep-ARDS1
ARDS_AGGCCACCAGCACAAG-1	sep-ARDS	sep-ARDS1
ARDS_AGGCCACGTACTGCGC-1	sep-ARDS	sep-ARDS1
ARDS_AGGCCACGTGAGAACC-1	sep-ARDS	sep-ARDS1
ARDS_AGGCTGCAGGTTCATC-1	sep-ARDS	sep-ARDS1
ARDS_AGGCTGCCACTAGGCC-1	sep-ARDS	sep-ARDS1
ARDS_AGGGAGTAGTGTCATC-1	sep-ARDS	sep-ARDS1
ARDS_AGGGAGTGTCTGCATA-1	sep-ARDS	sep-ARDS1
ARDS_AGGGAGTGTTCCAGGC-1	sep-ARDS	sep-ARDS1
ARDS_AGGGAGTGTTGCACGC-1	sep-ARDS	sep-ARDS1
ARDS_AGGGAGTTCAAGTTGC-1	sep-ARDS	sep-ARDS1
ARDS_AGGGCCTAGGGTGAGG-1	sep-ARDS	sep-ARDS1
ARDS_AGGGCCTAGTAACGAT-1	sep-ARDS	sep-ARDS1
ARDS_AGGGCCTGTAGCTGAG-1	sep-ARDS	sep-ARDS1
ARDS_AGGGCCTTCTCAGTCC-1	sep-ARDS	sep-ARDS1
ARDS_AGGGCCTTCTCCGATC-1	sep-ARDS	sep-ARDS1
ARDS_AGGGCTCCAAACTCTG-1	sep-ARDS	sep-ARDS1
ARDS_AGGGCTCCACAAATAG-1	sep-ARDS	sep-ARDS1
ARDS_AGGGCTCGTGGCCCAT-1	sep-ARDS	sep-ARDS1
ARDS_AGGGCTCTCGCTGACG-1	sep-ARDS	sep-ARDS1
ARDS_AGGGTCCAGAGAGTTT-1	sep-ARDS	sep-ARDS1
ARDS_AGGGTCCAGAGCACTG-1	sep-ARDS	sep-ARDS1
ARDS_AGGGTCCAGATGTAGT-1	sep-ARDS	sep-ARDS1
ARDS_AGGGTCCCACCTCTAC-1	sep-ARDS	sep-ARDS1
ARDS_AGGGTCCCACGTATAC-1	sep-ARDS	sep-ARDS1
ARDS_AGGGTCCGTATGACAA-1	sep-ARDS	sep-ARDS1
ARDS_AGGGTCCTCAACCTCC-1	sep-ARDS	sep-ARDS1
ARDS_AGGGTCCTCCCATTCG-1	sep-ARDS	sep-ARDS1
ARDS_AGGGTGAAGTTACGTC-1	sep-ARDS	sep-ARDS1
ARDS_AGGGTGACACGGGTAA-1	sep-ARDS	sep-ARDS1
ARDS_AGGGTGATCACTTGTT-1	sep-ARDS	sep-ARDS1
ARDS_AGGGTTTAGGAGCTGT-1	sep-ARDS	sep-ARDS1
ARDS_AGGGTTTGTGGATCAG-1	sep-ARDS	sep-ARDS1
ARDS_AGGGTTTGTTCCCAAA-1	sep-ARDS	sep-ARDS1
ARDS_AGGGTTTTCGAACTCA-1	sep-ARDS	sep-ARDS1
ARDS_AGGTAGGGTACAGCGA-1	sep-ARDS	sep-ARDS1
ARDS_AGGTAGGTCAAGGAGC-1	sep-ARDS	sep-ARDS1
ARDS_AGGTAGGTCACTACTT-1	sep-ARDS	sep-ARDS1
ARDS_AGGTCATAGACAACAT-1	sep-ARDS	sep-ARDS1
ARDS_AGGTCATAGACCACGA-1	sep-ARDS	sep-ARDS1
ARDS_AGGTCATAGCATATGA-1	sep-ARDS	sep-ARDS1
ARDS_AGGTCATAGCCAAGGT-1	sep-ARDS	sep-ARDS1
ARDS_AGGTCATCAAGAGTTA-1	sep-ARDS	sep-ARDS1
ARDS_AGGTCATTCAAGTGTC-1	sep-ARDS	sep-ARDS1
ARDS_AGGTCATTCGTCCATC-1	sep-ARDS	sep-ARDS1
ARDS_AGGTCTAAGTATGCAA-1	sep-ARDS	sep-ARDS1
ARDS_AGGTCTAAGTGCACCC-1	sep-ARDS	sep-ARDS1
ARDS_AGGTCTACAATGAAAC-1	sep-ARDS	sep-ARDS1
ARDS_AGGTCTATCAGTCAGT-1	sep-ARDS	sep-ARDS1
ARDS_AGGTGTTAGGAAACGA-1	sep-ARDS	sep-ARDS1
ARDS_AGGTGTTAGGAAGTGA-1	sep-ARDS	sep-ARDS1
ARDS_AGGTGTTCATGCACTA-1	sep-ARDS	sep-ARDS1
ARDS_AGGTGTTTCAAACGTC-1	sep-ARDS	sep-ARDS1
ARDS_AGGTGTTTCAACCGAT-1	sep-ARDS	sep-ARDS1
ARDS_AGGTGTTTCGCGATCG-1	sep-ARDS	sep-ARDS1
ARDS_AGGTTACAGATAACAC-1	sep-ARDS	sep-ARDS1
ARDS_AGGTTACCAAGCCTGC-1	sep-ARDS	sep-ARDS1
ARDS_AGGTTACCAATAAGGT-1	sep-ARDS	sep-ARDS1
ARDS_AGGTTACTCCTCACTG-1	sep-ARDS	sep-ARDS1
ARDS_AGGTTGTTCGAGATGG-1	sep-ARDS	sep-ARDS1
ARDS_AGGTTGTTCTCGTGAA-1	sep-ARDS	sep-ARDS1
ARDS_AGTAACCAGCAATTCC-1	sep-ARDS	sep-ARDS1
ARDS_AGTAACCCACCAGCGT-1	sep-ARDS	sep-ARDS1
ARDS_AGTAACCGTACGTTCA-1	sep-ARDS	sep-ARDS1
ARDS_AGTAACCTCATTCTTG-1	sep-ARDS	sep-ARDS1
ARDS_AGTAACCTCCGATCGG-1	sep-ARDS	sep-ARDS1
ARDS_AGTAACCTCGAGTGAG-1	sep-ARDS	sep-ARDS1
ARDS_AGTAACCTCTAGCCTC-1	sep-ARDS	sep-ARDS1
ARDS_AGTAACCTCTCCCATG-1	sep-ARDS	sep-ARDS1
ARDS_AGTACCAAGACGTCCC-1	sep-ARDS	sep-ARDS1
ARDS_AGTACCACATGCCGCA-1	sep-ARDS	sep-ARDS1
ARDS_AGTACTGGTAGGACCA-1	sep-ARDS	sep-ARDS1
ARDS_AGTACTGGTAGTAAGT-1	sep-ARDS	sep-ARDS1
ARDS_AGTAGCTAGCGATTCT-1	sep-ARDS	sep-ARDS1
ARDS_AGTAGTCAGATCGCTT-1	sep-ARDS	sep-ARDS1
ARDS_AGTAGTCAGTCGAAGC-1	sep-ARDS	sep-ARDS1
ARDS_AGTAGTCAGTTTCGGT-1	sep-ARDS	sep-ARDS1
ARDS_AGTAGTCCAGAGCCCT-1	sep-ARDS	sep-ARDS1
ARDS_AGTAGTCTCACATCAG-1	sep-ARDS	sep-ARDS1
ARDS_AGTCAACAGAATCGAT-1	sep-ARDS	sep-ARDS1
ARDS_AGTCAACCACCACTGG-1	sep-ARDS	sep-ARDS1
ARDS_AGTCAACGTCCAGAAG-1	sep-ARDS	sep-ARDS1
ARDS_AGTCACACACACCTTC-1	sep-ARDS	sep-ARDS1
ARDS_AGTCACATCGACCACG-1	sep-ARDS	sep-ARDS1
ARDS_AGTCACATCTCGTGGG-1	sep-ARDS	sep-ARDS1
ARDS_AGTCACATCTGCGATA-1	sep-ARDS	sep-ARDS1
ARDS_AGTCATGAGGGCAGAG-1	sep-ARDS	sep-ARDS1
ARDS_AGTCATGCAATCCAGT-1	sep-ARDS	sep-ARDS1
ARDS_AGTCATGCACAACCGC-1	sep-ARDS	sep-ARDS1
ARDS_AGTCTCCAGCGTCTCG-1	sep-ARDS	sep-ARDS1
ARDS_AGTCTCCAGGAGGTTC-1	sep-ARDS	sep-ARDS1
ARDS_AGTCTCCAGGTCGTCC-1	sep-ARDS	sep-ARDS1
ARDS_AGTCTCCAGTCTAGCT-1	sep-ARDS	sep-ARDS1
ARDS_AGTCTCCGTAGTTAGA-1	sep-ARDS	sep-ARDS1
ARDS_AGTCTCCGTCCACAGC-1	sep-ARDS	sep-ARDS1
ARDS_AGTCTCCTCTTAGCTT-1	sep-ARDS	sep-ARDS1
ARDS_AGTGACTAGGTTCACT-1	sep-ARDS	sep-ARDS1
ARDS_AGTGACTCAACGTTAC-1	sep-ARDS	sep-ARDS1
ARDS_AGTGACTCAGAGTGAC-1	sep-ARDS	sep-ARDS1
ARDS_AGTGACTTCCATTCAT-1	sep-ARDS	sep-ARDS1
ARDS_AGTGACTTCTCGGGAC-1	sep-ARDS	sep-ARDS1
ARDS_AGTGACTTCTTGAGCA-1	sep-ARDS	sep-ARDS1
ARDS_AGTGATCAGCTCGCAC-1	sep-ARDS	sep-ARDS1
ARDS_AGTGATCCAGACAATA-1	sep-ARDS	sep-ARDS1
ARDS_AGTGATCGTTAAACAG-1	sep-ARDS	sep-ARDS1
ARDS_AGTGATCGTTTAGAGA-1	sep-ARDS	sep-ARDS1
ARDS_AGTGATCTCAAAGACA-1	sep-ARDS	sep-ARDS1
ARDS_AGTGATCTCCAGCACG-1	sep-ARDS	sep-ARDS1
ARDS_AGTGCCGAGAGTTGCG-1	sep-ARDS	sep-ARDS1
ARDS_AGTGCCGAGGGTATAT-1	sep-ARDS	sep-ARDS1
ARDS_AGTGCCGCAATGAACA-1	sep-ARDS	sep-ARDS1
ARDS_AGTGCCGGTACTTGTG-1	sep-ARDS	sep-ARDS1
ARDS_AGTGCCGGTCAGTCCG-1	sep-ARDS	sep-ARDS1
ARDS_AGTGCCGGTGTCCGGT-1	sep-ARDS	sep-ARDS1
ARDS_AGTGTTGCACCTAAAC-1	sep-ARDS	sep-ARDS1
ARDS_AGTGTTGGTGATGAAT-1	sep-ARDS	sep-ARDS1
ARDS_AGTGTTGGTTATAGCC-1	sep-ARDS	sep-ARDS1
ARDS_AGTGTTGTCGTAGAGG-1	sep-ARDS	sep-ARDS1
ARDS_AGTGTTGTCGTTCTAT-1	sep-ARDS	sep-ARDS1
ARDS_AGTGTTGTCTAGTTCT-1	sep-ARDS	sep-ARDS1
ARDS_AGTTAGCAGAAACCCG-1	sep-ARDS	sep-ARDS1
ARDS_AGTTAGCAGCGTGAGT-1	sep-ARDS	sep-ARDS1
ARDS_AGTTAGCAGTTGGGAC-1	sep-ARDS	sep-ARDS1
ARDS_AGTTAGCGTTTACTTC-1	sep-ARDS	sep-ARDS1
ARDS_AGTTCCCAGAGCTTTC-1	sep-ARDS	sep-ARDS1
ARDS_AGTTCCCAGGTCGCCT-1	sep-ARDS	sep-ARDS1
ARDS_AGTTCCCAGGTGCTAG-1	sep-ARDS	sep-ARDS1
ARDS_AGTTCCCAGTAAGCAT-1	sep-ARDS	sep-ARDS1
ARDS_AGTTCCCAGTCTCCTC-1	sep-ARDS	sep-ARDS1
ARDS_AGTTCCCCAGCTTCGG-1	sep-ARDS	sep-ARDS1
ARDS_AGTTCCCCATCCTATT-1	sep-ARDS	sep-ARDS1
ARDS_AGTTCCCGTCTTACTT-1	sep-ARDS	sep-ARDS1
ARDS_AGTTCCCGTTAGTCGT-1	sep-ARDS	sep-ARDS1
ARDS_AGTTCCCGTTCGTACA-1	sep-ARDS	sep-ARDS1
ARDS_AGTTCGACAAATGGTA-1	sep-ARDS	sep-ARDS1
ARDS_AGTTCGAGTAAGATTG-1	sep-ARDS	sep-ARDS1
ARDS_AGTTCGAGTGTTAGCT-1	sep-ARDS	sep-ARDS1
ARDS_AGTTCGATCTCCCAAC-1	sep-ARDS	sep-ARDS1
ARDS_ATACCGAAGGTCTTTG-1	sep-ARDS	sep-ARDS1
ARDS_ATACCGAGTTGCTCAA-1	sep-ARDS	sep-ARDS1
ARDS_ATACCGAGTTGCTCCT-1	sep-ARDS	sep-ARDS1
ARDS_ATACCGATCAGCCCAG-1	sep-ARDS	sep-ARDS1
ARDS_ATACCGATCCGGTAGC-1	sep-ARDS	sep-ARDS1
ARDS_ATACCGATCGCAGAGA-1	sep-ARDS	sep-ARDS1
ARDS_ATACCTTAGAAGGATG-1	sep-ARDS	sep-ARDS1
ARDS_ATACCTTAGACGTCCC-1	sep-ARDS	sep-ARDS1
ARDS_ATACCTTAGAGGTTAT-1	sep-ARDS	sep-ARDS1
ARDS_ATACCTTAGGTTATAG-1	sep-ARDS	sep-ARDS1
ARDS_ATACCTTAGTGGATTA-1	sep-ARDS	sep-ARDS1
ARDS_ATACCTTCATCACAGT-1	sep-ARDS	sep-ARDS1
ARDS_ATACCTTTCGGAATTC-1	sep-ARDS	sep-ARDS1
ARDS_ATACTTCAGCGGTAAC-1	sep-ARDS	sep-ARDS1
ARDS_ATACTTCCAAGCTGCC-1	sep-ARDS	sep-ARDS1
ARDS_ATACTTCCAGAACTTC-1	sep-ARDS	sep-ARDS1
ARDS_ATACTTCCATACAGCT-1	sep-ARDS	sep-ARDS1
ARDS_ATACTTCGTTGCCGAC-1	sep-ARDS	sep-ARDS1
ARDS_ATACTTCTCCCATTCG-1	sep-ARDS	sep-ARDS1
ARDS_ATACTTCTCGTTGTAG-1	sep-ARDS	sep-ARDS1
ARDS_ATACTTCTCTCTCGCA-1	sep-ARDS	sep-ARDS1
ARDS_ATAGACCCATTCTTCA-1	sep-ARDS	sep-ARDS1
ARDS_ATAGACCGTCTTCAAG-1	sep-ARDS	sep-ARDS1
ARDS_ATAGACCGTGCTTCAA-1	sep-ARDS	sep-ARDS1
ARDS_ATAGACCTCTGAGATC-1	sep-ARDS	sep-ARDS1
ARDS_ATAGACCTCTGCCTGT-1	sep-ARDS	sep-ARDS1
ARDS_ATAGAGAAGCACTCTA-1	sep-ARDS	sep-ARDS1
ARDS_ATAGAGAAGTGACCTT-1	sep-ARDS	sep-ARDS1
ARDS_ATAGGCTAGATTCGCT-1	sep-ARDS	sep-ARDS1
ARDS_ATAGGCTCAGACCCGT-1	sep-ARDS	sep-ARDS1
ARDS_ATAGGCTCATCCGCGA-1	sep-ARDS	sep-ARDS1
ARDS_ATAGGCTGTGGACTAG-1	sep-ARDS	sep-ARDS1
ARDS_ATAGGCTTCATAGGCT-1	sep-ARDS	sep-ARDS1
ARDS_ATATCCTAGCACTCTA-1	sep-ARDS	sep-ARDS1
ARDS_ATATCCTAGTTGAAAC-1	sep-ARDS	sep-ARDS1
ARDS_ATATCCTCAAGCCTGC-1	sep-ARDS	sep-ARDS1
ARDS_ATATCCTCATGGGATG-1	sep-ARDS	sep-ARDS1
ARDS_ATATCCTTCAAAGGAT-1	sep-ARDS	sep-ARDS1
ARDS_ATCACAGAGATACGAT-1	sep-ARDS	sep-ARDS1
ARDS_ATCACAGAGCTCCATA-1	sep-ARDS	sep-ARDS1
ARDS_ATCACAGAGTATAGAC-1	sep-ARDS	sep-ARDS1
ARDS_ATCACAGCAGCTGAGA-1	sep-ARDS	sep-ARDS1
ARDS_ATCACAGCATCCCACT-1	sep-ARDS	sep-ARDS1
ARDS_ATCACAGTCCCTCGTA-1	sep-ARDS	sep-ARDS1
ARDS_ATCACAGTCGGACGTC-1	sep-ARDS	sep-ARDS1
ARDS_ATCACAGTCTCATGGA-1	sep-ARDS	sep-ARDS1
ARDS_ATCACGAAGACGATAT-1	sep-ARDS	sep-ARDS1
ARDS_ATCACGAAGCCTCTGG-1	sep-ARDS	sep-ARDS1
ARDS_ATCACGAGTGCGAGTA-1	sep-ARDS	sep-ARDS1
ARDS_ATCACTTAGATTGGGC-1	sep-ARDS	sep-ARDS1
ARDS_ATCACTTAGCACAAAT-1	sep-ARDS	sep-ARDS1
ARDS_ATCACTTCAAAGGCTG-1	sep-ARDS	sep-ARDS1
ARDS_ATCACTTGTCTAACTG-1	sep-ARDS	sep-ARDS1
ARDS_ATCACTTTCGCTTGCT-1	sep-ARDS	sep-ARDS1
ARDS_ATCAGGTAGTATGGCG-1	sep-ARDS	sep-ARDS1
ARDS_ATCAGGTCACACAGAG-1	sep-ARDS	sep-ARDS1
ARDS_ATCAGGTCACCGGCTA-1	sep-ARDS	sep-ARDS1
ARDS_ATCAGGTGTACCGTCG-1	sep-ARDS	sep-ARDS1
ARDS_ATCAGGTGTATCCCAA-1	sep-ARDS	sep-ARDS1
ARDS_ATCAGGTTCATCTCTA-1	sep-ARDS	sep-ARDS1
ARDS_ATCAGGTTCGGTAGAG-1	sep-ARDS	sep-ARDS1
ARDS_ATCAGGTTCTGAATCG-1	sep-ARDS	sep-ARDS1
ARDS_ATCATTCCACAGCATT-1	sep-ARDS	sep-ARDS1
ARDS_ATCATTCGTAGATGTA-1	sep-ARDS	sep-ARDS1
ARDS_ATCATTCGTCCATACA-1	sep-ARDS	sep-ARDS1
ARDS_ATCATTCGTCCCTGTT-1	sep-ARDS	sep-ARDS1
ARDS_ATCATTCGTGTGTTTG-1	sep-ARDS	sep-ARDS1
ARDS_ATCATTCTCACGTCCT-1	sep-ARDS	sep-ARDS1
ARDS_ATCATTCTCGCCGATG-1	sep-ARDS	sep-ARDS1
ARDS_ATCATTCTCTGAGCAT-1	sep-ARDS	sep-ARDS1
ARDS_ATCCACCAGCTGTTAC-1	sep-ARDS	sep-ARDS1
ARDS_ATCCACCAGTTTGCTG-1	sep-ARDS	sep-ARDS1
ARDS_ATCCACCCACAAATCC-1	sep-ARDS	sep-ARDS1
ARDS_ATCCACCGTACGGGAT-1	sep-ARDS	sep-ARDS1
ARDS_ATCCATTAGGTAGCAC-1	sep-ARDS	sep-ARDS1
ARDS_ATCCATTGTCATCCCT-1	sep-ARDS	sep-ARDS1
ARDS_ATCCATTGTGTCGCTG-1	sep-ARDS	sep-ARDS1
ARDS_ATCCATTTCCGGTTCT-1	sep-ARDS	sep-ARDS1
ARDS_ATCCCTGAGACCAACG-1	sep-ARDS	sep-ARDS1
ARDS_ATCCCTGCATTCTCTA-1	sep-ARDS	sep-ARDS1
ARDS_ATCCCTGGTCGCATCG-1	sep-ARDS	sep-ARDS1
ARDS_ATCCCTGTCATCACAG-1	sep-ARDS	sep-ARDS1
ARDS_ATCCCTGTCGACTCCT-1	sep-ARDS	sep-ARDS1
ARDS_ATCCGTCAGGCTCCCA-1	sep-ARDS	sep-ARDS1
ARDS_ATCCGTCGTCACATTG-1	sep-ARDS	sep-ARDS1
ARDS_ATCCGTCGTTGCGTAT-1	sep-ARDS	sep-ARDS1
ARDS_ATCCGTCTCCATAGAC-1	sep-ARDS	sep-ARDS1
ARDS_ATCCGTCTCCCTCGAT-1	sep-ARDS	sep-ARDS1
ARDS_ATCCGTCTCTGGGCGT-1	sep-ARDS	sep-ARDS1
ARDS_ATCCTATAGAAGTCTA-1	sep-ARDS	sep-ARDS1
ARDS_ATCCTATAGCAACTTC-1	sep-ARDS	sep-ARDS1
ARDS_ATCCTATAGTTGCGCC-1	sep-ARDS	sep-ARDS1
ARDS_ATCCTATCACAAATCC-1	sep-ARDS	sep-ARDS1
ARDS_ATCCTATCACGCTATA-1	sep-ARDS	sep-ARDS1
ARDS_ATCCTATCAGAACTAA-1	sep-ARDS	sep-ARDS1
ARDS_ATCCTATTCGACGCTG-1	sep-ARDS	sep-ARDS1
ARDS_ATCCTATTCGATCCAA-1	sep-ARDS	sep-ARDS1
ARDS_ATCGATGAGACGGATC-1	sep-ARDS	sep-ARDS1
ARDS_ATCGATGCAGATGCGA-1	sep-ARDS	sep-ARDS1
ARDS_ATCGATGCATGGACAG-1	sep-ARDS	sep-ARDS1
ARDS_ATCGATGTCTTTGCAT-1	sep-ARDS	sep-ARDS1
ARDS_ATCGCCTCAGAGGGTT-1	sep-ARDS	sep-ARDS1
ARDS_ATCGCCTGTCGCACAC-1	sep-ARDS	sep-ARDS1
ARDS_ATCGCCTGTGTGGTCC-1	sep-ARDS	sep-ARDS1
ARDS_ATCGCCTGTTATGGTC-1	sep-ARDS	sep-ARDS1
ARDS_ATCGCCTTCCGTGTAA-1	sep-ARDS	sep-ARDS1
ARDS_ATCGCCTTCTCATGGA-1	sep-ARDS	sep-ARDS1
ARDS_ATCGGATAGCTGTTAC-1	sep-ARDS	sep-ARDS1
ARDS_ATCGGATCATCGAACT-1	sep-ARDS	sep-ARDS1
ARDS_ATCGGATGTACTCCCT-1	sep-ARDS	sep-ARDS1
ARDS_ATCGGATGTTACGGAG-1	sep-ARDS	sep-ARDS1
ARDS_ATCGGCGAGCAGGCAT-1	sep-ARDS	sep-ARDS1
ARDS_ATCGGCGAGGGATGTC-1	sep-ARDS	sep-ARDS1
ARDS_ATCGGCGCATTGAGCT-1	sep-ARDS	sep-ARDS1
ARDS_ATCGGCGGTATGACAA-1	sep-ARDS	sep-ARDS1
ARDS_ATCGGCGTCGCCAGTG-1	sep-ARDS	sep-ARDS1
ARDS_ATCGGCGTCTACTGAG-1	sep-ARDS	sep-ARDS1
ARDS_ATCGTAGAGGTGCCAA-1	sep-ARDS	sep-ARDS1
ARDS_ATCGTAGCAGCACAAG-1	sep-ARDS	sep-ARDS1
ARDS_ATCGTAGGTCGACGCT-1	sep-ARDS	sep-ARDS1
ARDS_ATCGTAGGTCTCAGAT-1	sep-ARDS	sep-ARDS1
ARDS_ATCGTAGTCTAACGCA-1	sep-ARDS	sep-ARDS1
ARDS_ATCGTCCAGATACGAT-1	sep-ARDS	sep-ARDS1
ARDS_ATCGTCCAGCGCCCAT-1	sep-ARDS	sep-ARDS1
ARDS_ATCGTCCAGGGATGTC-1	sep-ARDS	sep-ARDS1
ARDS_ATCGTCCAGGTCTTTG-1	sep-ARDS	sep-ARDS1
ARDS_ATCGTCCCATAGTCAC-1	sep-ARDS	sep-ARDS1
ARDS_ATCGTCCCATTCACAG-1	sep-ARDS	sep-ARDS1
ARDS_ATCGTCCGTCAGTCCG-1	sep-ARDS	sep-ARDS1
ARDS_ATCGTCCTCCGTTGGG-1	sep-ARDS	sep-ARDS1
ARDS_ATCGTCCTCGGTGAAG-1	sep-ARDS	sep-ARDS1
ARDS_ATCGTGACACGGCACT-1	sep-ARDS	sep-ARDS1
ARDS_ATCGTGATCACGGGAA-1	sep-ARDS	sep-ARDS1
ARDS_ATCGTGATCATCCCGT-1	sep-ARDS	sep-ARDS1
ARDS_ATCTCTAAGAGCCTGA-1	sep-ARDS	sep-ARDS1
ARDS_ATCTCTACAGCTAACT-1	sep-ARDS	sep-ARDS1
ARDS_ATCTCTACATTCTGTT-1	sep-ARDS	sep-ARDS1
ARDS_ATCTCTAGTAAGATAC-1	sep-ARDS	sep-ARDS1
ARDS_ATCTCTAGTCCGTACG-1	sep-ARDS	sep-ARDS1
ARDS_ATCTCTAGTGCGTCGT-1	sep-ARDS	sep-ARDS1
ARDS_ATCTCTATCAAAGACA-1	sep-ARDS	sep-ARDS1
ARDS_ATCTCTATCATGTCTT-1	sep-ARDS	sep-ARDS1
ARDS_ATCTCTATCGCACGAC-1	sep-ARDS	sep-ARDS1
ARDS_ATCTTCAAGAGTTGAT-1	sep-ARDS	sep-ARDS1
ARDS_ATCTTCACAGAGATGC-1	sep-ARDS	sep-ARDS1
ARDS_ATCTTCACAGGACTAG-1	sep-ARDS	sep-ARDS1
ARDS_ATCTTCACAGGTCAAG-1	sep-ARDS	sep-ARDS1
ARDS_ATGAAAGAGTATTCCG-1	sep-ARDS	sep-ARDS1
ARDS_ATGAAAGTCAGGAAAT-1	sep-ARDS	sep-ARDS1
ARDS_ATGAAAGTCATACGAC-1	sep-ARDS	sep-ARDS1
ARDS_ATGAAAGTCGTGCGAC-1	sep-ARDS	sep-ARDS1
ARDS_ATGAAAGTCGTTCTGC-1	sep-ARDS	sep-ARDS1
ARDS_ATGACCAAGGAAAGTG-1	sep-ARDS	sep-ARDS1
ARDS_ATGACCAAGTATTCCG-1	sep-ARDS	sep-ARDS1
ARDS_ATGACCACAGGCTCTG-1	sep-ARDS	sep-ARDS1
ARDS_ATGACCACATTCCTAT-1	sep-ARDS	sep-ARDS1
ARDS_ATGACCAGTATTCCTT-1	sep-ARDS	sep-ARDS1
ARDS_ATGACCATCAAACGTC-1	sep-ARDS	sep-ARDS1
ARDS_ATGACCATCACGAACT-1	sep-ARDS	sep-ARDS1
ARDS_ATGAGGGGTGAGATTA-1	sep-ARDS	sep-ARDS1
ARDS_ATGAGTCAGTCTTGGT-1	sep-ARDS	sep-ARDS1
ARDS_ATGAGTCCAACGTATC-1	sep-ARDS	sep-ARDS1
ARDS_ATGAGTCTCTGTACAG-1	sep-ARDS	sep-ARDS1
ARDS_ATGATCGAGATGTTGA-1	sep-ARDS	sep-ARDS1
ARDS_ATGATCGAGCACTTTG-1	sep-ARDS	sep-ARDS1
ARDS_ATGATCGAGGTAAAGG-1	sep-ARDS	sep-ARDS1
ARDS_ATGATCGAGGTGAGCT-1	sep-ARDS	sep-ARDS1
ARDS_ATGATCGAGGTGCGAT-1	sep-ARDS	sep-ARDS1
ARDS_ATGATCGAGGTTCCGC-1	sep-ARDS	sep-ARDS1
ARDS_ATGATCGCAACTCCAA-1	sep-ARDS	sep-ARDS1
ARDS_ATGATCGCACCAACAT-1	sep-ARDS	sep-ARDS1
ARDS_ATGATCGCACCTAAAC-1	sep-ARDS	sep-ARDS1
ARDS_ATGATCGTCATTCTTG-1	sep-ARDS	sep-ARDS1
ARDS_ATGCATGCACCATATG-1	sep-ARDS	sep-ARDS1
ARDS_ATGCATGCATGAGGGT-1	sep-ARDS	sep-ARDS1
ARDS_ATGCATGGTGCTGATT-1	sep-ARDS	sep-ARDS1
ARDS_ATGCATGTCACAAGGG-1	sep-ARDS	sep-ARDS1
ARDS_ATGCATGTCTACAGGT-1	sep-ARDS	sep-ARDS1
ARDS_ATGCCTCAGCCGAACA-1	sep-ARDS	sep-ARDS1
ARDS_ATGCCTCAGGGTTGCA-1	sep-ARDS	sep-ARDS1
ARDS_ATGCCTCCAAGAGTAT-1	sep-ARDS	sep-ARDS1
ARDS_ATGCCTCCACTTCATT-1	sep-ARDS	sep-ARDS1
ARDS_ATGCCTCGTAGGCTCC-1	sep-ARDS	sep-ARDS1
ARDS_ATGCCTCTCCATAGAC-1	sep-ARDS	sep-ARDS1
ARDS_ATGCCTCTCGTTATCT-1	sep-ARDS	sep-ARDS1
ARDS_ATGCCTCTCTGCGGCA-1	sep-ARDS	sep-ARDS1
ARDS_ATGCGATAGAACGCGT-1	sep-ARDS	sep-ARDS1
ARDS_ATGCGATAGTCGCTAT-1	sep-ARDS	sep-ARDS1
ARDS_ATGCGATAGTGAATAC-1	sep-ARDS	sep-ARDS1
ARDS_ATGCGATCAAGCAATA-1	sep-ARDS	sep-ARDS1
ARDS_ATGCGATCACAAGGTG-1	sep-ARDS	sep-ARDS1
ARDS_ATGCGATCAGTATGAA-1	sep-ARDS	sep-ARDS1
ARDS_ATGCGATGTACACGTT-1	sep-ARDS	sep-ARDS1
ARDS_ATGCGATGTCATCAGT-1	sep-ARDS	sep-ARDS1
ARDS_ATGCGATGTGTAAACA-1	sep-ARDS	sep-ARDS1
ARDS_ATGCGATGTGTCTCCT-1	sep-ARDS	sep-ARDS1
ARDS_ATGCGATTCGTGCAGC-1	sep-ARDS	sep-ARDS1
ARDS_ATGGAGGAGCAGCCCT-1	sep-ARDS	sep-ARDS1
ARDS_ATGGAGGCAAGCGGAT-1	sep-ARDS	sep-ARDS1
ARDS_ATGGATCCAACCACGC-1	sep-ARDS	sep-ARDS1
ARDS_ATGGATCCAATTGCAC-1	sep-ARDS	sep-ARDS1
ARDS_ATGGATCGTAAGATTG-1	sep-ARDS	sep-ARDS1
ARDS_ATGGATCGTGTATTCG-1	sep-ARDS	sep-ARDS1
ARDS_ATGGGAGAGTGAGCCA-1	sep-ARDS	sep-ARDS1
ARDS_ATGGGAGCAGAGGTTG-1	sep-ARDS	sep-ARDS1
ARDS_ATGGGAGGTAGGAGGG-1	sep-ARDS	sep-ARDS1
ARDS_ATGGGTTAGTCGTTAC-1	sep-ARDS	sep-ARDS1
ARDS_ATGGGTTCAGGGAATC-1	sep-ARDS	sep-ARDS1
ARDS_ATGGGTTGTACGGTTT-1	sep-ARDS	sep-ARDS1
ARDS_ATGGGTTTCCATCCGT-1	sep-ARDS	sep-ARDS1
ARDS_ATGGTTGAGTTGCCTA-1	sep-ARDS	sep-ARDS1
ARDS_ATGGTTGCACAATTCG-1	sep-ARDS	sep-ARDS1
ARDS_ATGGTTGCACGGTGTC-1	sep-ARDS	sep-ARDS1
ARDS_ATGGTTGCAGTCCGTG-1	sep-ARDS	sep-ARDS1
ARDS_ATGTCCCAGCATCCTA-1	sep-ARDS	sep-ARDS1
ARDS_ATGTCCCAGTCGGCAA-1	sep-ARDS	sep-ARDS1
ARDS_ATGTCCCCAATCGCCG-1	sep-ARDS	sep-ARDS1
ARDS_ATGTCCCCAATGCTCA-1	sep-ARDS	sep-ARDS1
ARDS_ATGTCCCCATGCGGTC-1	sep-ARDS	sep-ARDS1
ARDS_ATGTCCCCATTACTCT-1	sep-ARDS	sep-ARDS1
ARDS_ATGTCCCGTTCGTTCC-1	sep-ARDS	sep-ARDS1
ARDS_ATGTCTTAGAGCCTGA-1	sep-ARDS	sep-ARDS1
ARDS_ATGTCTTAGATCACTC-1	sep-ARDS	sep-ARDS1
ARDS_ATGTCTTAGGGTGGGA-1	sep-ARDS	sep-ARDS1
ARDS_ATGTCTTAGGGTTTCT-1	sep-ARDS	sep-ARDS1
ARDS_ATGTCTTCAAGGCAAC-1	sep-ARDS	sep-ARDS1
ARDS_ATGTCTTCAGGACGAT-1	sep-ARDS	sep-ARDS1
ARDS_ATGTCTTTCCCAGTGG-1	sep-ARDS	sep-ARDS1
ARDS_ATTACCTCAATACCCA-1	sep-ARDS	sep-ARDS1
ARDS_ATTACCTCACTTCATT-1	sep-ARDS	sep-ARDS1
ARDS_ATTACCTCATGATCTG-1	sep-ARDS	sep-ARDS1
ARDS_ATTACCTGTACAGCGA-1	sep-ARDS	sep-ARDS1
ARDS_ATTACCTGTCATCACA-1	sep-ARDS	sep-ARDS1
ARDS_ATTACCTTCCTCATAT-1	sep-ARDS	sep-ARDS1
ARDS_ATTACTCAGTTAGTGA-1	sep-ARDS	sep-ARDS1
ARDS_ATTACTCCAGCAGTCC-1	sep-ARDS	sep-ARDS1
ARDS_ATTACTCGTGCAACAG-1	sep-ARDS	sep-ARDS1
ARDS_ATTACTCGTTGGTACT-1	sep-ARDS	sep-ARDS1
ARDS_ATTACTCTCATGAGGG-1	sep-ARDS	sep-ARDS1
ARDS_ATTACTCTCCCAGGAC-1	sep-ARDS	sep-ARDS1
ARDS_ATTACTCTCGATAACC-1	sep-ARDS	sep-ARDS1
ARDS_ATTACTCTCGGATAAA-1	sep-ARDS	sep-ARDS1
ARDS_ATTATCCAGGTTTACC-1	sep-ARDS	sep-ARDS1
ARDS_ATTATCCTCAAACGAA-1	sep-ARDS	sep-ARDS1
ARDS_ATTATCCTCCGCACTT-1	sep-ARDS	sep-ARDS1
ARDS_ATTCACTAGATCCAAA-1	sep-ARDS	sep-ARDS1
ARDS_ATTCACTAGTAAATGC-1	sep-ARDS	sep-ARDS1
ARDS_ATTCACTCACTGGCCA-1	sep-ARDS	sep-ARDS1
ARDS_ATTCACTGTAGCTCGC-1	sep-ARDS	sep-ARDS1
ARDS_ATTCACTTCACCATGA-1	sep-ARDS	sep-ARDS1
ARDS_ATTCAGGGTGTTCCAA-1	sep-ARDS	sep-ARDS1
ARDS_ATTCAGGTCCTGGTCT-1	sep-ARDS	sep-ARDS1
ARDS_ATTCATCAGCTACTGT-1	sep-ARDS	sep-ARDS1
ARDS_ATTCATCCAGCTGTTA-1	sep-ARDS	sep-ARDS1
ARDS_ATTCCATAGCATAGGC-1	sep-ARDS	sep-ARDS1
ARDS_ATTCCATCAACTCGTA-1	sep-ARDS	sep-ARDS1
ARDS_ATTCCATCAATGGGTG-1	sep-ARDS	sep-ARDS1
ARDS_ATTCCATCAGACACAG-1	sep-ARDS	sep-ARDS1
ARDS_ATTCCATGTAATTAGG-1	sep-ARDS	sep-ARDS1
ARDS_ATTCCATGTATTAAGG-1	sep-ARDS	sep-ARDS1
ARDS_ATTCCATGTCAGTCCG-1	sep-ARDS	sep-ARDS1
ARDS_ATTCCATGTGACAACG-1	sep-ARDS	sep-ARDS1
ARDS_ATTCCATTCACTGAAC-1	sep-ARDS	sep-ARDS1
ARDS_ATTCCATTCCAAGCAT-1	sep-ARDS	sep-ARDS1
ARDS_ATTCCATTCTTCGACC-1	sep-ARDS	sep-ARDS1
ARDS_ATTCCCGAGAGCATAT-1	sep-ARDS	sep-ARDS1
ARDS_ATTCCCGAGTAGTCTC-1	sep-ARDS	sep-ARDS1
ARDS_ATTCCCGCAAGGTACG-1	sep-ARDS	sep-ARDS1
ARDS_ATTCCCGGTAGCTTGT-1	sep-ARDS	sep-ARDS1
ARDS_ATTCCCGTCCTAGAGT-1	sep-ARDS	sep-ARDS1
ARDS_ATTCCCGTCGCGAAGA-1	sep-ARDS	sep-ARDS1
ARDS_ATTCCTAAGAAGCTGC-1	sep-ARDS	sep-ARDS1
ARDS_ATTCCTACATACACCA-1	sep-ARDS	sep-ARDS1
ARDS_ATTCCTACATCACAGT-1	sep-ARDS	sep-ARDS1
ARDS_ATTCCTATCCCTGGTT-1	sep-ARDS	sep-ARDS1
ARDS_ATTCCTATCTAATTCC-1	sep-ARDS	sep-ARDS1
ARDS_ATTCGTTAGAGGTTAT-1	sep-ARDS	sep-ARDS1
ARDS_ATTCGTTCAAGCGGAT-1	sep-ARDS	sep-ARDS1
ARDS_ATTCGTTCACCTGATA-1	sep-ARDS	sep-ARDS1
ARDS_ATTCGTTCATGACGTT-1	sep-ARDS	sep-ARDS1
ARDS_ATTCGTTGTTCCATTT-1	sep-ARDS	sep-ARDS1
ARDS_ATTCTACAGAGTGTTA-1	sep-ARDS	sep-ARDS1
ARDS_ATTCTACAGGATTTAG-1	sep-ARDS	sep-ARDS1
ARDS_ATTCTACCACAAGTTC-1	sep-ARDS	sep-ARDS1
ARDS_ATTCTACCAGGGATAC-1	sep-ARDS	sep-ARDS1
ARDS_ATTCTACTCGAGTTGT-1	sep-ARDS	sep-ARDS1
ARDS_ATTCTACTCGTAACTG-1	sep-ARDS	sep-ARDS1
ARDS_ATTCTACTCTGCTCTG-1	sep-ARDS	sep-ARDS1
ARDS_ATTCTTGAGTAGCAAT-1	sep-ARDS	sep-ARDS1
ARDS_ATTCTTGAGTATGATG-1	sep-ARDS	sep-ARDS1
ARDS_ATTCTTGCAGCTCTGG-1	sep-ARDS	sep-ARDS1
ARDS_ATTCTTGCATCCAACA-1	sep-ARDS	sep-ARDS1
ARDS_ATTCTTGGTTCAGTAC-1	sep-ARDS	sep-ARDS1
ARDS_ATTCTTGTCTTTCAGT-1	sep-ARDS	sep-ARDS1
ARDS_ATTGGGTCACGACTAT-1	sep-ARDS	sep-ARDS1
ARDS_ATTGGGTGTCAACCAT-1	sep-ARDS	sep-ARDS1
ARDS_ATTGGGTGTGAATTAG-1	sep-ARDS	sep-ARDS1
ARDS_ATTGGGTGTTCTTGCC-1	sep-ARDS	sep-ARDS1
ARDS_ATTGTTCAGCTCGGCT-1	sep-ARDS	sep-ARDS1
ARDS_ATTGTTCAGTGCACAG-1	sep-ARDS	sep-ARDS1
ARDS_ATTGTTCCACCAGTTA-1	sep-ARDS	sep-ARDS1
ARDS_ATTGTTCGTTCCTTGC-1	sep-ARDS	sep-ARDS1
ARDS_ATTGTTCGTTGCTCAA-1	sep-ARDS	sep-ARDS1
ARDS_ATTGTTCTCATCACAG-1	sep-ARDS	sep-ARDS1
ARDS_ATTGTTCTCCCAATAG-1	sep-ARDS	sep-ARDS1
ARDS_ATTGTTCTCGCACGGT-1	sep-ARDS	sep-ARDS1
ARDS_ATTGTTCTCTAAGCGT-1	sep-ARDS	sep-ARDS1
ARDS_ATTGTTCTCTCGTGGG-1	sep-ARDS	sep-ARDS1
ARDS_ATTTACCCAAGTATCC-1	sep-ARDS	sep-ARDS1
ARDS_ATTTACCGTGTATTCG-1	sep-ARDS	sep-ARDS1
ARDS_ATTTACCGTGTGTGGA-1	sep-ARDS	sep-ARDS1
ARDS_ATTTACCTCCAACTAG-1	sep-ARDS	sep-ARDS1
ARDS_ATTTACCTCGGCTGGT-1	sep-ARDS	sep-ARDS1
ARDS_ATTTCACGTCCCTCAT-1	sep-ARDS	sep-ARDS1
ARDS_ATTTCTGAGTGGTTGG-1	sep-ARDS	sep-ARDS1
ARDS_ATTTCTGCAGGCACTC-1	sep-ARDS	sep-ARDS1
ARDS_ATTTCTGTCCTAGAGT-1	sep-ARDS	sep-ARDS1
ARDS_ATTTCTGTCTACGGGC-1	sep-ARDS	sep-ARDS1
ARDS_ATTTCTGTCTACTTCA-1	sep-ARDS	sep-ARDS1
ARDS_ATTTCTGTCTTACACT-1	sep-ARDS	sep-ARDS1
ARDS_CAAAGAAAGTGTAGAT-1	sep-ARDS	sep-ARDS1
ARDS_CAAAGAACACTCCTTG-1	sep-ARDS	sep-ARDS1
ARDS_CAAAGAACATCTCGTC-1	sep-ARDS	sep-ARDS1
ARDS_CAACAACAGAGGGTAA-1	sep-ARDS	sep-ARDS1
ARDS_CAACAACAGCACTCTA-1	sep-ARDS	sep-ARDS1
ARDS_CAACAACCAGGCCTGT-1	sep-ARDS	sep-ARDS1
ARDS_CAACAACGTATTTCTC-1	sep-ARDS	sep-ARDS1
ARDS_CAACAACTCGACATAC-1	sep-ARDS	sep-ARDS1
ARDS_CAACAGTAGGTTGAGC-1	sep-ARDS	sep-ARDS1
ARDS_CAACAGTAGTGTAGAT-1	sep-ARDS	sep-ARDS1
ARDS_CAACAGTCAATTGAAG-1	sep-ARDS	sep-ARDS1
ARDS_CAACAGTTCACTCCGT-1	sep-ARDS	sep-ARDS1
ARDS_CAACAGTTCAGACATC-1	sep-ARDS	sep-ARDS1
ARDS_CAACCAAAGCTAAACA-1	sep-ARDS	sep-ARDS1
ARDS_CAACCAACAAAGGAGA-1	sep-ARDS	sep-ARDS1
ARDS_CAACCAACACGCGGTT-1	sep-ARDS	sep-ARDS1
ARDS_CAACCAACAGCTATAC-1	sep-ARDS	sep-ARDS1
ARDS_CAACCAAGTATACGGG-1	sep-ARDS	sep-ARDS1
ARDS_CAACCAATCGAAGGAC-1	sep-ARDS	sep-ARDS1
ARDS_CAACCAATCGGAAGGT-1	sep-ARDS	sep-ARDS1
ARDS_CAACCTCAGGTGCGAT-1	sep-ARDS	sep-ARDS1
ARDS_CAACCTCAGTAGGCCA-1	sep-ARDS	sep-ARDS1
ARDS_CAACCTCCAAACGGCA-1	sep-ARDS	sep-ARDS1
ARDS_CAACCTCCAACCTAAC-1	sep-ARDS	sep-ARDS1
ARDS_CAACCTCTCCATTGGA-1	sep-ARDS	sep-ARDS1
ARDS_CAACCTCTCTCCCATG-1	sep-ARDS	sep-ARDS1
ARDS_CAACCTCTCTCGTCAC-1	sep-ARDS	sep-ARDS1
ARDS_CAACGATCAAGCGAGT-1	sep-ARDS	sep-ARDS1
ARDS_CAACGATCAAGGTACG-1	sep-ARDS	sep-ARDS1
ARDS_CAACGATCACTGCTTC-1	sep-ARDS	sep-ARDS1
ARDS_CAACGATCAGAATCGG-1	sep-ARDS	sep-ARDS1
ARDS_CAACGATCAGTATGAA-1	sep-ARDS	sep-ARDS1
ARDS_CAACGATTCAGCTAGT-1	sep-ARDS	sep-ARDS1
ARDS_CAACGATTCCAATCTT-1	sep-ARDS	sep-ARDS1
ARDS_CAACGGCAGACTTCGT-1	sep-ARDS	sep-ARDS1
ARDS_CAACGGCAGTGAATAC-1	sep-ARDS	sep-ARDS1
ARDS_CAACGGCCAACCCTAA-1	sep-ARDS	sep-ARDS1
ARDS_CAACGGCCAAGCCATT-1	sep-ARDS	sep-ARDS1
ARDS_CAACGGCCAATTCACG-1	sep-ARDS	sep-ARDS1
ARDS_CAACGGCCAGAACCGA-1	sep-ARDS	sep-ARDS1
ARDS_CAACGGCGTCTCAAGT-1	sep-ARDS	sep-ARDS1
ARDS_CAACGGCGTCTTGCTC-1	sep-ARDS	sep-ARDS1
ARDS_CAACGGCTCGACGAGA-1	sep-ARDS	sep-ARDS1
ARDS_CAACGGCTCGGACGTC-1	sep-ARDS	sep-ARDS1
ARDS_CAAGACTAGTCCTGCG-1	sep-ARDS	sep-ARDS1
ARDS_CAAGACTCACCCATAA-1	sep-ARDS	sep-ARDS1
ARDS_CAAGACTGTACAGTAA-1	sep-ARDS	sep-ARDS1
ARDS_CAAGACTGTCAGGCAA-1	sep-ARDS	sep-ARDS1
ARDS_CAAGACTTCCGTAATG-1	sep-ARDS	sep-ARDS1
ARDS_CAAGACTTCTCAAAGC-1	sep-ARDS	sep-ARDS1
ARDS_CAAGAGGCAGTGGTGA-1	sep-ARDS	sep-ARDS1
ARDS_CAAGAGGGTGATGAAT-1	sep-ARDS	sep-ARDS1
ARDS_CAAGAGGGTTGTGTAC-1	sep-ARDS	sep-ARDS1
ARDS_CAAGAGGTCACTCGAA-1	sep-ARDS	sep-ARDS1
ARDS_CAAGAGGTCCATTGTT-1	sep-ARDS	sep-ARDS1
ARDS_CAAGAGGTCTGTGCTC-1	sep-ARDS	sep-ARDS1
ARDS_CAAGCTACAACCGGAA-1	sep-ARDS	sep-ARDS1
ARDS_CAAGCTAGTTTACCAG-1	sep-ARDS	sep-ARDS1
ARDS_CAAGCTATCCTAGCGG-1	sep-ARDS	sep-ARDS1
ARDS_CAAGGGACAGACACAG-1	sep-ARDS	sep-ARDS1
ARDS_CAAGGGAGTCATAGTC-1	sep-ARDS	sep-ARDS1
ARDS_CAAGGGATCATTGCCC-1	sep-ARDS	sep-ARDS1
ARDS_CAAGGGATCGCTTGCT-1	sep-ARDS	sep-ARDS1
ARDS_CAATACGAGGCATGCA-1	sep-ARDS	sep-ARDS1
ARDS_CAATACGCAATACCTG-1	sep-ARDS	sep-ARDS1
ARDS_CAATACGCAGTCGGTC-1	sep-ARDS	sep-ARDS1
ARDS_CAATACGTCGGAACTT-1	sep-ARDS	sep-ARDS1
ARDS_CAATCGAAGACCAGCA-1	sep-ARDS	sep-ARDS1
ARDS_CAATCGAAGCTGGAGT-1	sep-ARDS	sep-ARDS1
ARDS_CAATCGAGTAGACGTG-1	sep-ARDS	sep-ARDS1
ARDS_CAATCGAGTTGCTTGA-1	sep-ARDS	sep-ARDS1
ARDS_CAATGACAGCAGCCTC-1	sep-ARDS	sep-ARDS1
ARDS_CAATGACCAACTCATG-1	sep-ARDS	sep-ARDS1
ARDS_CAATGACGTTCTCCCA-1	sep-ARDS	sep-ARDS1
ARDS_CAATGACTCCGTAATG-1	sep-ARDS	sep-ARDS1
ARDS_CAATTTCAGGCCTGAA-1	sep-ARDS	sep-ARDS1
ARDS_CAATTTCCATGTTCAG-1	sep-ARDS	sep-ARDS1
ARDS_CAATTTCGTACGACAG-1	sep-ARDS	sep-ARDS1
ARDS_CAATTTCGTGGGTCAA-1	sep-ARDS	sep-ARDS1
ARDS_CAATTTCGTTTGCAGT-1	sep-ARDS	sep-ARDS1
ARDS_CACAACAAGGTAATCA-1	sep-ARDS	sep-ARDS1
ARDS_CACAACACAACCGTGC-1	sep-ARDS	sep-ARDS1
ARDS_CACAACACACAGAGAC-1	sep-ARDS	sep-ARDS1
ARDS_CACAACACAGACCATT-1	sep-ARDS	sep-ARDS1
ARDS_CACAACACATGGGAAC-1	sep-ARDS	sep-ARDS1
ARDS_CACAACACATGGGTCC-1	sep-ARDS	sep-ARDS1
ARDS_CACAACAGTAGCGAGT-1	sep-ARDS	sep-ARDS1
ARDS_CACAACATCAAGGACG-1	sep-ARDS	sep-ARDS1
ARDS_CACACAAAGACTTCCA-1	sep-ARDS	sep-ARDS1
ARDS_CACACAAAGCGCCTTG-1	sep-ARDS	sep-ARDS1
ARDS_CACACAAAGTCACACT-1	sep-ARDS	sep-ARDS1
ARDS_CACACAACATAGGTAA-1	sep-ARDS	sep-ARDS1
ARDS_CACACAATCAACTGGT-1	sep-ARDS	sep-ARDS1
ARDS_CACACAATCCCTCGAT-1	sep-ARDS	sep-ARDS1
ARDS_CACAGATAGATAGGGA-1	sep-ARDS	sep-ARDS1
ARDS_CACAGATCAGTGGCTC-1	sep-ARDS	sep-ARDS1
ARDS_CACAGATTCCTTCTGG-1	sep-ARDS	sep-ARDS1
ARDS_CACAGATTCGAGTCTA-1	sep-ARDS	sep-ARDS1
ARDS_CACAGGCAGATGCGAC-1	sep-ARDS	sep-ARDS1
ARDS_CACAGGCAGATTGAGT-1	sep-ARDS	sep-ARDS1
ARDS_CACAGGCCAGTTCTAG-1	sep-ARDS	sep-ARDS1
ARDS_CACAGGCGTCATGACT-1	sep-ARDS	sep-ARDS1
ARDS_CACAGGCGTTTGGGAG-1	sep-ARDS	sep-ARDS1
ARDS_CACAGGCTCGAGAATA-1	sep-ARDS	sep-ARDS1
ARDS_CACATGAAGAATCGCG-1	sep-ARDS	sep-ARDS1
ARDS_CACCAAAAGCTCCACG-1	sep-ARDS	sep-ARDS1
ARDS_CACCAAACAGCGAACA-1	sep-ARDS	sep-ARDS1
ARDS_CACCAAACAGTATGAA-1	sep-ARDS	sep-ARDS1
ARDS_CACCAAAGTCTGTCCT-1	sep-ARDS	sep-ARDS1
ARDS_CACCAAATCACAGAGG-1	sep-ARDS	sep-ARDS1
ARDS_CACCAAATCAGACCTA-1	sep-ARDS	sep-ARDS1
ARDS_CACCAAATCTTCCCAG-1	sep-ARDS	sep-ARDS1
ARDS_CACCGTTCAAGCACAG-1	sep-ARDS	sep-ARDS1
ARDS_CACCGTTGTCAACCTA-1	sep-ARDS	sep-ARDS1
ARDS_CACCGTTTCCGATCTC-1	sep-ARDS	sep-ARDS1
ARDS_CACCGTTTCGATGCAT-1	sep-ARDS	sep-ARDS1
ARDS_CACGAATAGGACAAGA-1	sep-ARDS	sep-ARDS1
ARDS_CACGAATCAGCAGTTT-1	sep-ARDS	sep-ARDS1
ARDS_CACGAATGTAATCAAG-1	sep-ARDS	sep-ARDS1
ARDS_CACGAATGTGTTCCTC-1	sep-ARDS	sep-ARDS1
ARDS_CACGAATTCCACTGAA-1	sep-ARDS	sep-ARDS1
ARDS_CACGAATTCTTCTGGC-1	sep-ARDS	sep-ARDS1
ARDS_CACGGGTAGGCCTAGA-1	sep-ARDS	sep-ARDS1
ARDS_CACGGGTCAAATACAG-1	sep-ARDS	sep-ARDS1
ARDS_CACGGGTGTACCTATG-1	sep-ARDS	sep-ARDS1
ARDS_CACGGGTTCACTGCTC-1	sep-ARDS	sep-ARDS1
ARDS_CACGGGTTCCATTTGT-1	sep-ARDS	sep-ARDS1
ARDS_CACGGGTTCTGCCTGT-1	sep-ARDS	sep-ARDS1
ARDS_CACGTTCAGGAATTAC-1	sep-ARDS	sep-ARDS1
ARDS_CACGTTCAGTTAACGA-1	sep-ARDS	sep-ARDS1
ARDS_CACGTTCCAAGTGGTG-1	sep-ARDS	sep-ARDS1
ARDS_CACGTTCGTACAGAAT-1	sep-ARDS	sep-ARDS1
ARDS_CACTAAGAGACATAGT-1	sep-ARDS	sep-ARDS1
ARDS_CACTAAGAGTAGGATT-1	sep-ARDS	sep-ARDS1
ARDS_CACTAAGCATGGTACT-1	sep-ARDS	sep-ARDS1
ARDS_CACTAAGGTACCTAGT-1	sep-ARDS	sep-ARDS1
ARDS_CACTAAGGTTACTCAG-1	sep-ARDS	sep-ARDS1
ARDS_CACTAAGTCCAAGCAT-1	sep-ARDS	sep-ARDS1
ARDS_CACTAAGTCCAGTTCC-1	sep-ARDS	sep-ARDS1
ARDS_CACTAAGTCGCTATTT-1	sep-ARDS	sep-ARDS1
ARDS_CACTAAGTCTACGGGC-1	sep-ARDS	sep-ARDS1
ARDS_CACTAAGTCTGACGCG-1	sep-ARDS	sep-ARDS1
ARDS_CACTAAGTCTTCGATT-1	sep-ARDS	sep-ARDS1
ARDS_CACTGAAAGAGGTTTA-1	sep-ARDS	sep-ARDS1
ARDS_CACTGAAAGTGGTTAA-1	sep-ARDS	sep-ARDS1
ARDS_CACTGAACAAAGCTCT-1	sep-ARDS	sep-ARDS1
ARDS_CACTGAACATTGCCTC-1	sep-ARDS	sep-ARDS1
ARDS_CACTGAAGTCAATGGG-1	sep-ARDS	sep-ARDS1
ARDS_CACTGAAGTCGCAACC-1	sep-ARDS	sep-ARDS1
ARDS_CACTGAAGTGACGTCC-1	sep-ARDS	sep-ARDS1
ARDS_CACTGGGAGACGAAGA-1	sep-ARDS	sep-ARDS1
ARDS_CACTGGGTCGATTGAC-1	sep-ARDS	sep-ARDS1
ARDS_CACTGTCCAGAAGTGC-1	sep-ARDS	sep-ARDS1
ARDS_CACTGTCGTCATCGCG-1	sep-ARDS	sep-ARDS1
ARDS_CACTGTCGTCTACTGA-1	sep-ARDS	sep-ARDS1
ARDS_CACTTCGAGGTAGGCT-1	sep-ARDS	sep-ARDS1
ARDS_CACTTCGCACTGATTG-1	sep-ARDS	sep-ARDS1
ARDS_CACTTCGGTAGGTAGC-1	sep-ARDS	sep-ARDS1
ARDS_CACTTCGTCAACGCTA-1	sep-ARDS	sep-ARDS1
ARDS_CACTTCGTCCCATACC-1	sep-ARDS	sep-ARDS1
ARDS_CAGAGCCCACATTCTT-1	sep-ARDS	sep-ARDS1
ARDS_CAGAGCCCAGCTCATA-1	sep-ARDS	sep-ARDS1
ARDS_CAGAGCCTCAAAGGTA-1	sep-ARDS	sep-ARDS1
ARDS_CAGAGCCTCTCCCAAC-1	sep-ARDS	sep-ARDS1
ARDS_CAGATACAGAATTGTG-1	sep-ARDS	sep-ARDS1
ARDS_CAGATACAGAGCTGCA-1	sep-ARDS	sep-ARDS1
ARDS_CAGATACCATGACGGA-1	sep-ARDS	sep-ARDS1
ARDS_CAGATACGTGGCAACA-1	sep-ARDS	sep-ARDS1
ARDS_CAGATACGTGGCCCAT-1	sep-ARDS	sep-ARDS1
ARDS_CAGATACTCTCAACGA-1	sep-ARDS	sep-ARDS1
ARDS_CAGATCATCAATCCGA-1	sep-ARDS	sep-ARDS1
ARDS_CAGATCATCACCTTGC-1	sep-ARDS	sep-ARDS1
ARDS_CAGATTGAGGTAATCA-1	sep-ARDS	sep-ARDS1
ARDS_CAGATTGCACTCAAGT-1	sep-ARDS	sep-ARDS1
ARDS_CAGATTGGTTTAGAGA-1	sep-ARDS	sep-ARDS1
ARDS_CAGATTGTCAATCCAG-1	sep-ARDS	sep-ARDS1
ARDS_CAGCAATAGTCATAGA-1	sep-ARDS	sep-ARDS1
ARDS_CAGCAATCAACAGTGG-1	sep-ARDS	sep-ARDS1
ARDS_CAGCAATCAATCGCGC-1	sep-ARDS	sep-ARDS1
ARDS_CAGCAATGTATCCCTC-1	sep-ARDS	sep-ARDS1
ARDS_CAGCAATTCGATGCTA-1	sep-ARDS	sep-ARDS1
ARDS_CAGCAATTCGTCTCAC-1	sep-ARDS	sep-ARDS1
ARDS_CAGCACGCAGTTAAAG-1	sep-ARDS	sep-ARDS1
ARDS_CAGCACGGTCCTCAGG-1	sep-ARDS	sep-ARDS1
ARDS_CAGCACGGTCTACGAT-1	sep-ARDS	sep-ARDS1
ARDS_CAGCACGGTGGCTCTG-1	sep-ARDS	sep-ARDS1
ARDS_CAGCACGTCAACTTTC-1	sep-ARDS	sep-ARDS1
ARDS_CAGCACGTCATGGATC-1	sep-ARDS	sep-ARDS1
ARDS_CAGCACGTCTATTCGT-1	sep-ARDS	sep-ARDS1
ARDS_CAGCACGTCTCTTGCG-1	sep-ARDS	sep-ARDS1
ARDS_CAGCACGTCTGCTTTA-1	sep-ARDS	sep-ARDS1
ARDS_CAGCAGCAGAATCGCG-1	sep-ARDS	sep-ARDS1
ARDS_CAGCAGCAGCGCCTAC-1	sep-ARDS	sep-ARDS1
ARDS_CAGCAGCAGTTCAACC-1	sep-ARDS	sep-ARDS1
ARDS_CAGCAGCCACGTCGTG-1	sep-ARDS	sep-ARDS1
ARDS_CAGCAGCGTCGGTGTC-1	sep-ARDS	sep-ARDS1
ARDS_CAGCCAGAGCTCTGTA-1	sep-ARDS	sep-ARDS1
ARDS_CAGCCAGAGGACACTG-1	sep-ARDS	sep-ARDS1
ARDS_CAGCCAGAGTGGCCTC-1	sep-ARDS	sep-ARDS1
ARDS_CAGCCAGCACACAGAG-1	sep-ARDS	sep-ARDS1
ARDS_CAGCCAGCACTTGTGA-1	sep-ARDS	sep-ARDS1
ARDS_CAGCCAGGTTCCGGTG-1	sep-ARDS	sep-ARDS1
ARDS_CAGCCAGGTTTGCCGG-1	sep-ARDS	sep-ARDS1
ARDS_CAGCCAGTCAACTGGT-1	sep-ARDS	sep-ARDS1
ARDS_CAGCCAGTCCTTATAC-1	sep-ARDS	sep-ARDS1
ARDS_CAGCGTGAGTACTGGG-1	sep-ARDS	sep-ARDS1
ARDS_CAGCGTGAGTCGCCCA-1	sep-ARDS	sep-ARDS1
ARDS_CAGCGTGCACCTGAAT-1	sep-ARDS	sep-ARDS1
ARDS_CAGCGTGCATTGAAAG-1	sep-ARDS	sep-ARDS1
ARDS_CAGCGTGGTAAGATCA-1	sep-ARDS	sep-ARDS1
ARDS_CAGCGTGGTAATCAAG-1	sep-ARDS	sep-ARDS1
ARDS_CAGCGTGGTAGGCAGT-1	sep-ARDS	sep-ARDS1
ARDS_CAGCGTGGTATCAGGG-1	sep-ARDS	sep-ARDS1
ARDS_CAGCGTGGTGAATGTA-1	sep-ARDS	sep-ARDS1
ARDS_CAGCGTGTCCATAAGC-1	sep-ARDS	sep-ARDS1
ARDS_CAGCGTGTCTGACAGT-1	sep-ARDS	sep-ARDS1
ARDS_CAGGCCAAGGAAAGTG-1	sep-ARDS	sep-ARDS1
ARDS_CAGGCCAAGGATCACG-1	sep-ARDS	sep-ARDS1
ARDS_CAGGCCACAGTTGTTG-1	sep-ARDS	sep-ARDS1
ARDS_CAGGCCAGTAGGGTAC-1	sep-ARDS	sep-ARDS1
ARDS_CAGGCCAGTCGGCACT-1	sep-ARDS	sep-ARDS1
ARDS_CAGGCCAGTTACGATC-1	sep-ARDS	sep-ARDS1
ARDS_CAGGCCATCCAAAGGG-1	sep-ARDS	sep-ARDS1
ARDS_CAGGGCTAGGCAGGGA-1	sep-ARDS	sep-ARDS1
ARDS_CAGGGCTCACCCTGTT-1	sep-ARDS	sep-ARDS1
ARDS_CAGGGCTCACCTGATA-1	sep-ARDS	sep-ARDS1
ARDS_CAGGGCTCAGTAGAGC-1	sep-ARDS	sep-ARDS1
ARDS_CAGGGCTGTATGTGTC-1	sep-ARDS	sep-ARDS1
ARDS_CAGGGCTTCATGCCAA-1	sep-ARDS	sep-ARDS1
ARDS_CAGGGCTTCTACTTCA-1	sep-ARDS	sep-ARDS1
ARDS_CAGGGCTTCTATGCCC-1	sep-ARDS	sep-ARDS1
ARDS_CAGGTATAGTGGAAGA-1	sep-ARDS	sep-ARDS1
ARDS_CAGGTATGTACGACAG-1	sep-ARDS	sep-ARDS1
ARDS_CAGGTATGTTCAGCTA-1	sep-ARDS	sep-ARDS1
ARDS_CAGGTATGTTCTTGCC-1	sep-ARDS	sep-ARDS1
ARDS_CAGGTATTCCCAGGCA-1	sep-ARDS	sep-ARDS1
ARDS_CAGGTATTCCCATTCG-1	sep-ARDS	sep-ARDS1
ARDS_CAGTGCGCACTGAATC-1	sep-ARDS	sep-ARDS1
ARDS_CAGTGCGCACTGGAAG-1	sep-ARDS	sep-ARDS1
ARDS_CAGTGCGCAGGTCCCA-1	sep-ARDS	sep-ARDS1
ARDS_CAGTGCGGTGACAACG-1	sep-ARDS	sep-ARDS1
ARDS_CAGTTAGCATCCTGTC-1	sep-ARDS	sep-ARDS1
ARDS_CAGTTAGGTAATGCGG-1	sep-ARDS	sep-ARDS1
ARDS_CAGTTAGGTTGCTAGT-1	sep-ARDS	sep-ARDS1
ARDS_CAGTTAGTCCATTCGC-1	sep-ARDS	sep-ARDS1
ARDS_CAGTTCCCACCCTTGT-1	sep-ARDS	sep-ARDS1
ARDS_CAGTTCCCACTACACA-1	sep-ARDS	sep-ARDS1
ARDS_CAGTTCCCACTTGACA-1	sep-ARDS	sep-ARDS1
ARDS_CAGTTCCCAGGGTCTC-1	sep-ARDS	sep-ARDS1
ARDS_CAGTTCCGTCCGGTCA-1	sep-ARDS	sep-ARDS1
ARDS_CAGTTCCGTGATTCTG-1	sep-ARDS	sep-ARDS1
ARDS_CATAAGCAGGCCTAGA-1	sep-ARDS	sep-ARDS1
ARDS_CATAAGCAGTCCGCCA-1	sep-ARDS	sep-ARDS1
ARDS_CATAAGCAGTGTTCCA-1	sep-ARDS	sep-ARDS1
ARDS_CATAAGCCACACTTAG-1	sep-ARDS	sep-ARDS1
ARDS_CATAAGCGTAGACGGT-1	sep-ARDS	sep-ARDS1
ARDS_CATAAGCGTGAGGAAA-1	sep-ARDS	sep-ARDS1
ARDS_CATACAGAGACTCGAG-1	sep-ARDS	sep-ARDS1
ARDS_CATACAGAGAGAGTTT-1	sep-ARDS	sep-ARDS1
ARDS_CATACAGAGGCACAAC-1	sep-ARDS	sep-ARDS1
ARDS_CATACAGAGTGGGAAA-1	sep-ARDS	sep-ARDS1
ARDS_CATACAGCAATCACGT-1	sep-ARDS	sep-ARDS1
ARDS_CATACAGCAGAGAAAG-1	sep-ARDS	sep-ARDS1
ARDS_CATACAGCATTGAGCT-1	sep-ARDS	sep-ARDS1
ARDS_CATACAGGTCCTACGG-1	sep-ARDS	sep-ARDS1
ARDS_CATACAGGTGAGCGAT-1	sep-ARDS	sep-ARDS1
ARDS_CATACAGTCCGTGTGG-1	sep-ARDS	sep-ARDS1
ARDS_CATACCCAGGACAGCT-1	sep-ARDS	sep-ARDS1
ARDS_CATACCCAGGCATCTT-1	sep-ARDS	sep-ARDS1
ARDS_CATACCCCAAATGCTC-1	sep-ARDS	sep-ARDS1
ARDS_CATACCCCAATAACCC-1	sep-ARDS	sep-ARDS1
ARDS_CATACCCGTACTCCCT-1	sep-ARDS	sep-ARDS1
ARDS_CATACCCTCCCGAACG-1	sep-ARDS	sep-ARDS1
ARDS_CATACTTCAGTAACCT-1	sep-ARDS	sep-ARDS1
ARDS_CATACTTGTCTGTCAA-1	sep-ARDS	sep-ARDS1
ARDS_CATACTTTCAGTGTCA-1	sep-ARDS	sep-ARDS1
ARDS_CATACTTTCCCGTGAG-1	sep-ARDS	sep-ARDS1
ARDS_CATAGACAGTAATACG-1	sep-ARDS	sep-ARDS1
ARDS_CATAGACGTAATGATG-1	sep-ARDS	sep-ARDS1
ARDS_CATAGACGTGTTACAC-1	sep-ARDS	sep-ARDS1
ARDS_CATAGACGTTACACAC-1	sep-ARDS	sep-ARDS1
ARDS_CATAGACTCGGAGTGA-1	sep-ARDS	sep-ARDS1
ARDS_CATCAAGAGATAACGT-1	sep-ARDS	sep-ARDS1
ARDS_CATCAAGAGCTATCTG-1	sep-ARDS	sep-ARDS1
ARDS_CATCAAGAGGTAGTCG-1	sep-ARDS	sep-ARDS1
ARDS_CATCAAGCACCATTCC-1	sep-ARDS	sep-ARDS1
ARDS_CATCAAGCAGCGGATA-1	sep-ARDS	sep-ARDS1
ARDS_CATCAAGGTCCTTTGC-1	sep-ARDS	sep-ARDS1
ARDS_CATCAAGGTGTTGAGG-1	sep-ARDS	sep-ARDS1
ARDS_CATCAAGGTTGCTTGA-1	sep-ARDS	sep-ARDS1
ARDS_CATCAAGGTTGTCAGT-1	sep-ARDS	sep-ARDS1
ARDS_CATCAAGTCGACATAC-1	sep-ARDS	sep-ARDS1
ARDS_CATCCACCAACGATTC-1	sep-ARDS	sep-ARDS1
ARDS_CATCCCAAGACGACTG-1	sep-ARDS	sep-ARDS1
ARDS_CATCCCAAGACGCAGT-1	sep-ARDS	sep-ARDS1
ARDS_CATCCCACAATCTCTT-1	sep-ARDS	sep-ARDS1
ARDS_CATCCCACATGGGAAC-1	sep-ARDS	sep-ARDS1
ARDS_CATCCCAGTATGTCAC-1	sep-ARDS	sep-ARDS1
ARDS_CATCCCAGTTTAGAGA-1	sep-ARDS	sep-ARDS1
ARDS_CATCCCATCCTAACAG-1	sep-ARDS	sep-ARDS1
ARDS_CATCCCATCCTTTAGT-1	sep-ARDS	sep-ARDS1
ARDS_CATCCGTCAACTCATG-1	sep-ARDS	sep-ARDS1
ARDS_CATCCGTCACGTCATA-1	sep-ARDS	sep-ARDS1
ARDS_CATCCGTGTGAGTTGG-1	sep-ARDS	sep-ARDS1
ARDS_CATCCGTGTGTTAGCT-1	sep-ARDS	sep-ARDS1
ARDS_CATCGCTCAGGCGAAT-1	sep-ARDS	sep-ARDS1
ARDS_CATCGCTCAGGCGATA-1	sep-ARDS	sep-ARDS1
ARDS_CATCGCTCAGGTCAAG-1	sep-ARDS	sep-ARDS1
ARDS_CATCGCTGTTCAGCTA-1	sep-ARDS	sep-ARDS1
ARDS_CATCGCTGTTGGAGAC-1	sep-ARDS	sep-ARDS1
ARDS_CATCGCTTCAGCTTCC-1	sep-ARDS	sep-ARDS1
ARDS_CATCGGGAGAGTGTTA-1	sep-ARDS	sep-ARDS1
ARDS_CATCGGGAGCCGTTGC-1	sep-ARDS	sep-ARDS1
ARDS_CATCGGGAGGCACTCC-1	sep-ARDS	sep-ARDS1
ARDS_CATCGGGCAACCCTCT-1	sep-ARDS	sep-ARDS1
ARDS_CATCGGGCATTCTCCG-1	sep-ARDS	sep-ARDS1
ARDS_CATCGGGGTGAGCTCC-1	sep-ARDS	sep-ARDS1
ARDS_CATCGGGTCAAGTCGT-1	sep-ARDS	sep-ARDS1
ARDS_CATCGTCAGATAGTGT-1	sep-ARDS	sep-ARDS1
ARDS_CATCGTCCAAATCCCA-1	sep-ARDS	sep-ARDS1
ARDS_CATCGTCCAGCGCTTG-1	sep-ARDS	sep-ARDS1
ARDS_CATCGTCGTAGGTCAG-1	sep-ARDS	sep-ARDS1
ARDS_CATCGTCGTCTGCGCA-1	sep-ARDS	sep-ARDS1
ARDS_CATCGTCGTTATAGCC-1	sep-ARDS	sep-ARDS1
ARDS_CATCGTCGTTTGAAAG-1	sep-ARDS	sep-ARDS1
ARDS_CATGAGTCAGAGTTCT-1	sep-ARDS	sep-ARDS1
ARDS_CATGAGTGTCGCTGCA-1	sep-ARDS	sep-ARDS1
ARDS_CATGAGTGTTGGGACA-1	sep-ARDS	sep-ARDS1
ARDS_CATGCAAAGAGCCCAA-1	sep-ARDS	sep-ARDS1
ARDS_CATGCAAAGCACTCTA-1	sep-ARDS	sep-ARDS1
ARDS_CATGCAAGTCCTTGTC-1	sep-ARDS	sep-ARDS1
ARDS_CATGCAAGTGCGTGCT-1	sep-ARDS	sep-ARDS1
ARDS_CATGCCTAGACATGCG-1	sep-ARDS	sep-ARDS1
ARDS_CATGCCTAGCGAACTG-1	sep-ARDS	sep-ARDS1
ARDS_CATGCCTGTAATGATG-1	sep-ARDS	sep-ARDS1
ARDS_CATGCCTGTATGTGTC-1	sep-ARDS	sep-ARDS1
ARDS_CATGCCTGTGGACCAA-1	sep-ARDS	sep-ARDS1
ARDS_CATGCGGAGGTATCTC-1	sep-ARDS	sep-ARDS1
ARDS_CATGCGGCACATGAAA-1	sep-ARDS	sep-ARDS1
ARDS_CATGCGGCAGGAACCA-1	sep-ARDS	sep-ARDS1
ARDS_CATGCTCAGCGGATCA-1	sep-ARDS	sep-ARDS1
ARDS_CATGCTCAGGTTGAGC-1	sep-ARDS	sep-ARDS1
ARDS_CATGCTCAGTCTTCCC-1	sep-ARDS	sep-ARDS1
ARDS_CATGCTCCAAACGGCA-1	sep-ARDS	sep-ARDS1
ARDS_CATGCTCCATCATCCC-1	sep-ARDS	sep-ARDS1
ARDS_CATGCTCGTAGAATAC-1	sep-ARDS	sep-ARDS1
ARDS_CATGCTCGTGAGTGAC-1	sep-ARDS	sep-ARDS1
ARDS_CATGGATAGGTAAACT-1	sep-ARDS	sep-ARDS1
ARDS_CATGGATCACTACACA-1	sep-ARDS	sep-ARDS1
ARDS_CATGGATGTATGGTTC-1	sep-ARDS	sep-ARDS1
ARDS_CATGGTACAAATTGCC-1	sep-ARDS	sep-ARDS1
ARDS_CATGGTAGTGTGTCCG-1	sep-ARDS	sep-ARDS1
ARDS_CATGGTATCTAAGCGT-1	sep-ARDS	sep-ARDS1
ARDS_CATGGTATCTATACTC-1	sep-ARDS	sep-ARDS1
ARDS_CATTCATAGGGCCAAT-1	sep-ARDS	sep-ARDS1
ARDS_CATTCATTCCGAACGC-1	sep-ARDS	sep-ARDS1
ARDS_CATTCCGAGGAGTCTG-1	sep-ARDS	sep-ARDS1
ARDS_CATTCCGAGGATGTTA-1	sep-ARDS	sep-ARDS1
ARDS_CATTCCGAGTCCGCGT-1	sep-ARDS	sep-ARDS1
ARDS_CATTCCGGTACTAACC-1	sep-ARDS	sep-ARDS1
ARDS_CATTCCGGTATCTCTT-1	sep-ARDS	sep-ARDS1
ARDS_CATTCCGGTGCTTATG-1	sep-ARDS	sep-ARDS1
ARDS_CATTCTAAGTAAAGCT-1	sep-ARDS	sep-ARDS1
ARDS_CATTCTACAATGGCAG-1	sep-ARDS	sep-ARDS1
ARDS_CATTCTACAGGTGGAT-1	sep-ARDS	sep-ARDS1
ARDS_CATTCTACAGTAACAA-1	sep-ARDS	sep-ARDS1
ARDS_CATTCTAGTGACTCGC-1	sep-ARDS	sep-ARDS1
ARDS_CATTCTAGTGCGTGCT-1	sep-ARDS	sep-ARDS1
ARDS_CATTCTATCACCTCGT-1	sep-ARDS	sep-ARDS1
ARDS_CATTGAGAGATAGTCA-1	sep-ARDS	sep-ARDS1
ARDS_CATTGAGGTATGGTTC-1	sep-ARDS	sep-ARDS1
ARDS_CATTGAGTCAGACTGT-1	sep-ARDS	sep-ARDS1
ARDS_CATTGCCAGCGGTAGT-1	sep-ARDS	sep-ARDS1
ARDS_CATTGCCCAACCGATT-1	sep-ARDS	sep-ARDS1
ARDS_CATTGCCGTTGCACGC-1	sep-ARDS	sep-ARDS1
ARDS_CATTGCCGTTGCTCAA-1	sep-ARDS	sep-ARDS1
ARDS_CATTGCCTCTGCCTGT-1	sep-ARDS	sep-ARDS1
ARDS_CATTGTTCAAGTTGGG-1	sep-ARDS	sep-ARDS1
ARDS_CATTGTTCATCAGTCA-1	sep-ARDS	sep-ARDS1
ARDS_CATTGTTGTAACCAGG-1	sep-ARDS	sep-ARDS1
ARDS_CATTGTTGTACAAGTA-1	sep-ARDS	sep-ARDS1
ARDS_CATTGTTTCTAAGGAA-1	sep-ARDS	sep-ARDS1
ARDS_CATTTCAAGTGGAAGA-1	sep-ARDS	sep-ARDS1
ARDS_CATTTCAGTACAGTTC-1	sep-ARDS	sep-ARDS1
ARDS_CATTTCATCGACATAC-1	sep-ARDS	sep-ARDS1
ARDS_CATTTCATCGTTCAGA-1	sep-ARDS	sep-ARDS1
ARDS_CATTTCATCTGAGTCA-1	sep-ARDS	sep-ARDS1
ARDS_CCAAGCGCACTTGGGC-1	sep-ARDS	sep-ARDS1
ARDS_CCAAGCGCAGTACTAC-1	sep-ARDS	sep-ARDS1
ARDS_CCAAGCGGTTCAGCGC-1	sep-ARDS	sep-ARDS1
ARDS_CCAAGCGTCACCTCTG-1	sep-ARDS	sep-ARDS1
ARDS_CCAAGCGTCCCTTGTG-1	sep-ARDS	sep-ARDS1
ARDS_CCAAGCGTCTCAGTCC-1	sep-ARDS	sep-ARDS1
ARDS_CCAATGAAGACCAAAT-1	sep-ARDS	sep-ARDS1
ARDS_CCAATGAAGTGGTTGG-1	sep-ARDS	sep-ARDS1
ARDS_CCAATGACAAGCGCTC-1	sep-ARDS	sep-ARDS1
ARDS_CCAATGACAAGTACCT-1	sep-ARDS	sep-ARDS1
ARDS_CCAATGACACTGCGAC-1	sep-ARDS	sep-ARDS1
ARDS_CCAATGACATACAGGG-1	sep-ARDS	sep-ARDS1
ARDS_CCAATGATCAACACGT-1	sep-ARDS	sep-ARDS1
ARDS_CCAATGATCCATGATG-1	sep-ARDS	sep-ARDS1
ARDS_CCAATGATCGAGATGG-1	sep-ARDS	sep-ARDS1
ARDS_CCAATGATCTTCCCGA-1	sep-ARDS	sep-ARDS1
ARDS_CCAATTTAGATACGAT-1	sep-ARDS	sep-ARDS1
ARDS_CCAATTTAGGATTTGA-1	sep-ARDS	sep-ARDS1
ARDS_CCAATTTAGGTCGCCT-1	sep-ARDS	sep-ARDS1
ARDS_CCAATTTCAGTGCGCT-1	sep-ARDS	sep-ARDS1
ARDS_CCAATTTGTTAAGAAC-1	sep-ARDS	sep-ARDS1
ARDS_CCAATTTGTTGTTGTG-1	sep-ARDS	sep-ARDS1
ARDS_CCAATTTTCCGATCTC-1	sep-ARDS	sep-ARDS1
ARDS_CCAATTTTCCTACGAA-1	sep-ARDS	sep-ARDS1
ARDS_CCAATTTTCCTACTGC-1	sep-ARDS	sep-ARDS1
ARDS_CCAATTTTCGTTACCC-1	sep-ARDS	sep-ARDS1
ARDS_CCACAAAAGACGATAT-1	sep-ARDS	sep-ARDS1
ARDS_CCACAAAAGCTGGCTC-1	sep-ARDS	sep-ARDS1
ARDS_CCACAAACACGCGTGT-1	sep-ARDS	sep-ARDS1
ARDS_CCACAAATCTGGGTCG-1	sep-ARDS	sep-ARDS1
ARDS_CCACACTAGCAGCAGT-1	sep-ARDS	sep-ARDS1
ARDS_CCACACTAGTTCATCG-1	sep-ARDS	sep-ARDS1
ARDS_CCACACTCACCGGCTA-1	sep-ARDS	sep-ARDS1
ARDS_CCACACTGTAGACGGT-1	sep-ARDS	sep-ARDS1
ARDS_CCACACTGTCACATTG-1	sep-ARDS	sep-ARDS1
ARDS_CCACACTGTTTCTATC-1	sep-ARDS	sep-ARDS1
ARDS_CCACACTTCAGGTAAA-1	sep-ARDS	sep-ARDS1
ARDS_CCACACTTCGGAGATG-1	sep-ARDS	sep-ARDS1
ARDS_CCACCATAGACCATGG-1	sep-ARDS	sep-ARDS1
ARDS_CCACCATAGCCTGCCA-1	sep-ARDS	sep-ARDS1
ARDS_CCACCATCACCATATG-1	sep-ARDS	sep-ARDS1
ARDS_CCACCATCACCCTTGT-1	sep-ARDS	sep-ARDS1
ARDS_CCACCATGTCCACAGC-1	sep-ARDS	sep-ARDS1
ARDS_CCACGAGAGACAACAT-1	sep-ARDS	sep-ARDS1
ARDS_CCACGAGAGATCCTAC-1	sep-ARDS	sep-ARDS1
ARDS_CCACGAGCAAGTATAG-1	sep-ARDS	sep-ARDS1
ARDS_CCACGAGCAGATTCGT-1	sep-ARDS	sep-ARDS1
ARDS_CCACGTTAGCACTGGA-1	sep-ARDS	sep-ARDS1
ARDS_CCACGTTCATTGGCAT-1	sep-ARDS	sep-ARDS1
ARDS_CCACGTTGTCCGGCAT-1	sep-ARDS	sep-ARDS1
ARDS_CCACGTTGTCGAGCTC-1	sep-ARDS	sep-ARDS1
ARDS_CCACGTTGTGGACCTC-1	sep-ARDS	sep-ARDS1
ARDS_CCACGTTGTTCAGTAC-1	sep-ARDS	sep-ARDS1
ARDS_CCACGTTTCACATCAG-1	sep-ARDS	sep-ARDS1
ARDS_CCACTTGAGCCTCTCT-1	sep-ARDS	sep-ARDS1
ARDS_CCACTTGCAGACCGCT-1	sep-ARDS	sep-ARDS1
ARDS_CCACTTGCAGCAGTTT-1	sep-ARDS	sep-ARDS1
ARDS_CCACTTGCAGTATTCG-1	sep-ARDS	sep-ARDS1
ARDS_CCACTTGTCACCCTGT-1	sep-ARDS	sep-ARDS1
ARDS_CCATAAGAGAGAAGGT-1	sep-ARDS	sep-ARDS1
ARDS_CCATAAGAGGCGCTTC-1	sep-ARDS	sep-ARDS1
ARDS_CCATAAGGTCTACACA-1	sep-ARDS	sep-ARDS1
ARDS_CCATAAGGTTCTGACA-1	sep-ARDS	sep-ARDS1
ARDS_CCATAAGTCATTACTC-1	sep-ARDS	sep-ARDS1
ARDS_CCATAAGTCTGAGAAA-1	sep-ARDS	sep-ARDS1
ARDS_CCATCACAGGAAGTGA-1	sep-ARDS	sep-ARDS1
ARDS_CCATCACAGTCGGCAA-1	sep-ARDS	sep-ARDS1
ARDS_CCATCACCATTGAAAG-1	sep-ARDS	sep-ARDS1
ARDS_CCCAACTAGGCGATAC-1	sep-ARDS	sep-ARDS1
ARDS_CCCAACTCAACAGAGC-1	sep-ARDS	sep-ARDS1
ARDS_CCCAACTCACGGCACT-1	sep-ARDS	sep-ARDS1
ARDS_CCCAACTCAGCAGATG-1	sep-ARDS	sep-ARDS1
ARDS_CCCAACTTCCACGTAA-1	sep-ARDS	sep-ARDS1
ARDS_CCCATTGAGAGAACCC-1	sep-ARDS	sep-ARDS1
ARDS_CCCATTGAGATGGCGT-1	sep-ARDS	sep-ARDS1
ARDS_CCCATTGAGCAGTACG-1	sep-ARDS	sep-ARDS1
ARDS_CCCATTGCACTCTGCT-1	sep-ARDS	sep-ARDS1
ARDS_CCCATTGCAGCCTACG-1	sep-ARDS	sep-ARDS1
ARDS_CCCATTGGTATGTCTG-1	sep-ARDS	sep-ARDS1
ARDS_CCCATTGGTCACTCGG-1	sep-ARDS	sep-ARDS1
ARDS_CCCATTGTCCTTATCA-1	sep-ARDS	sep-ARDS1
ARDS_CCCATTGTCGGCATAT-1	sep-ARDS	sep-ARDS1
ARDS_CCCGAAGGTTAAGTCC-1	sep-ARDS	sep-ARDS1
ARDS_CCCGAAGGTTCCTTGC-1	sep-ARDS	sep-ARDS1
ARDS_CCCGGAAAGAAGGATG-1	sep-ARDS	sep-ARDS1
ARDS_CCCGGAAAGAGGTTTA-1	sep-ARDS	sep-ARDS1
ARDS_CCCGGAAAGTGATAGT-1	sep-ARDS	sep-ARDS1
ARDS_CCCGGAACACTCTCGT-1	sep-ARDS	sep-ARDS1
ARDS_CCCGGAAGTTCTATCT-1	sep-ARDS	sep-ARDS1
ARDS_CCCTAACAGACACACG-1	sep-ARDS	sep-ARDS1
ARDS_CCCTAACCAATCTGCA-1	sep-ARDS	sep-ARDS1
ARDS_CCCTAACCACAGAAGC-1	sep-ARDS	sep-ARDS1
ARDS_CCCTAACCAGCTACTA-1	sep-ARDS	sep-ARDS1
ARDS_CCCTAACGTCCATCTC-1	sep-ARDS	sep-ARDS1
ARDS_CCCTAACGTGAGCTCC-1	sep-ARDS	sep-ARDS1
ARDS_CCCTAACGTGTCCACG-1	sep-ARDS	sep-ARDS1
ARDS_CCCTAACGTTCTGACA-1	sep-ARDS	sep-ARDS1
ARDS_CCCTCAAAGCTCCCTT-1	sep-ARDS	sep-ARDS1
ARDS_CCCTCAAAGGCCTTGC-1	sep-ARDS	sep-ARDS1
ARDS_CCCTCAACACTCTAGA-1	sep-ARDS	sep-ARDS1
ARDS_CCCTCAACATTAAAGG-1	sep-ARDS	sep-ARDS1
ARDS_CCCTCAAGTAACATGA-1	sep-ARDS	sep-ARDS1
ARDS_CCCTCAAGTTAGGGAC-1	sep-ARDS	sep-ARDS1
ARDS_CCCTCAATCCAAGCTA-1	sep-ARDS	sep-ARDS1
ARDS_CCCTCAATCTACTTCA-1	sep-ARDS	sep-ARDS1
ARDS_CCCTCTCCAATTTCCT-1	sep-ARDS	sep-ARDS1
ARDS_CCCTCTCGTAGTTCCA-1	sep-ARDS	sep-ARDS1
ARDS_CCCTCTCTCAGCTGTA-1	sep-ARDS	sep-ARDS1
ARDS_CCCTGATAGGCAGCTA-1	sep-ARDS	sep-ARDS1
ARDS_CCCTGATCAGGTGACA-1	sep-ARDS	sep-ARDS1
ARDS_CCCTGATCATCCCACT-1	sep-ARDS	sep-ARDS1
ARDS_CCCTGATGTGAGTAAT-1	sep-ARDS	sep-ARDS1
ARDS_CCCTGATTCCGGTTCT-1	sep-ARDS	sep-ARDS1
ARDS_CCCTGATTCTAGCCTC-1	sep-ARDS	sep-ARDS1
ARDS_CCCTTAGCACAAGCCC-1	sep-ARDS	sep-ARDS1
ARDS_CCCTTAGGTTAGCGGA-1	sep-ARDS	sep-ARDS1
ARDS_CCCTTAGTCAGACATC-1	sep-ARDS	sep-ARDS1
ARDS_CCGAACGAGAATCGTA-1	sep-ARDS	sep-ARDS1
ARDS_CCGAACGAGGTGGTTG-1	sep-ARDS	sep-ARDS1
ARDS_CCGAACGCAATGTGGG-1	sep-ARDS	sep-ARDS1
ARDS_CCGAACGCACAAATCC-1	sep-ARDS	sep-ARDS1
ARDS_CCGAACGCATTGCAAC-1	sep-ARDS	sep-ARDS1
ARDS_CCGAACGGTCGATTAC-1	sep-ARDS	sep-ARDS1
ARDS_CCGAACGGTCTGTAGT-1	sep-ARDS	sep-ARDS1
ARDS_CCGAACGTCCTAGCTC-1	sep-ARDS	sep-ARDS1
ARDS_CCGAACGTCGTTATCT-1	sep-ARDS	sep-ARDS1
ARDS_CCGATCTAGGGTGGGA-1	sep-ARDS	sep-ARDS1
ARDS_CCGATCTGTGTTTACG-1	sep-ARDS	sep-ARDS1
ARDS_CCGATCTTCCCTAGGG-1	sep-ARDS	sep-ARDS1
ARDS_CCGATGGGTACGACTT-1	sep-ARDS	sep-ARDS1
ARDS_CCGATGGGTCTTGAGT-1	sep-ARDS	sep-ARDS1
ARDS_CCGCAAGAGGACGCTA-1	sep-ARDS	sep-ARDS1
ARDS_CCGCAAGCAATTGCTG-1	sep-ARDS	sep-ARDS1
ARDS_CCGCAAGCATAGGCGA-1	sep-ARDS	sep-ARDS1
ARDS_CCGCAAGTCCTCTTTC-1	sep-ARDS	sep-ARDS1
ARDS_CCGGACAAGACCGTTT-1	sep-ARDS	sep-ARDS1
ARDS_CCGGACAAGTATGATG-1	sep-ARDS	sep-ARDS1
ARDS_CCGGACAAGTCACTCA-1	sep-ARDS	sep-ARDS1
ARDS_CCGGACACAATATCCG-1	sep-ARDS	sep-ARDS1
ARDS_CCGGACACACTGGACC-1	sep-ARDS	sep-ARDS1
ARDS_CCGGACATCCGTCACT-1	sep-ARDS	sep-ARDS1
ARDS_CCGGACATCTCCTGAC-1	sep-ARDS	sep-ARDS1
ARDS_CCGGACATCTTTACAC-1	sep-ARDS	sep-ARDS1
ARDS_CCGGGTAAGCAGTCTT-1	sep-ARDS	sep-ARDS1
ARDS_CCGGGTAAGCGGTATG-1	sep-ARDS	sep-ARDS1
ARDS_CCGGTAGCAGGTCAGA-1	sep-ARDS	sep-ARDS1
ARDS_CCGGTAGGTGTCCATA-1	sep-ARDS	sep-ARDS1
ARDS_CCGGTAGTCTCTGACC-1	sep-ARDS	sep-ARDS1
ARDS_CCGGTGATCATGCAGT-1	sep-ARDS	sep-ARDS1
ARDS_CCGGTGATCGTAGGAG-1	sep-ARDS	sep-ARDS1
ARDS_CCGTAGGAGCTTCGTA-1	sep-ARDS	sep-ARDS1
ARDS_CCGTAGGAGTGGTTAA-1	sep-ARDS	sep-ARDS1
ARDS_CCGTAGGCACTGTCGG-1	sep-ARDS	sep-ARDS1
ARDS_CCGTAGGGTATAGGAT-1	sep-ARDS	sep-ARDS1
ARDS_CCGTAGGGTCAGTTTG-1	sep-ARDS	sep-ARDS1
ARDS_CCGTAGGGTCGCATTA-1	sep-ARDS	sep-ARDS1
ARDS_CCGTGAGAGAGTCACG-1	sep-ARDS	sep-ARDS1
ARDS_CCGTGAGCAAGAATGT-1	sep-ARDS	sep-ARDS1
ARDS_CCGTGAGCACAAGTTC-1	sep-ARDS	sep-ARDS1
ARDS_CCGTGAGCACACACTA-1	sep-ARDS	sep-ARDS1
ARDS_CCGTGAGCATCCAATG-1	sep-ARDS	sep-ARDS1
ARDS_CCGTGAGGTTATGTGC-1	sep-ARDS	sep-ARDS1
ARDS_CCGTGAGTCGACGTCG-1	sep-ARDS	sep-ARDS1
ARDS_CCGTTCACACCATATG-1	sep-ARDS	sep-ARDS1
ARDS_CCGTTCAGTGTCCTAA-1	sep-ARDS	sep-ARDS1
ARDS_CCTAACCAGATTAGCA-1	sep-ARDS	sep-ARDS1
ARDS_CCTAACCAGGCGTCCT-1	sep-ARDS	sep-ARDS1
ARDS_CCTAACCCAGAGCGTA-1	sep-ARDS	sep-ARDS1
ARDS_CCTAACCGTGGCATCC-1	sep-ARDS	sep-ARDS1
ARDS_CCTAACCTCGAGAAGC-1	sep-ARDS	sep-ARDS1
ARDS_CCTAACCTCGGTGCAC-1	sep-ARDS	sep-ARDS1
ARDS_CCTAAGATCGATTCCC-1	sep-ARDS	sep-ARDS1
ARDS_CCTACGTAGACCGCCT-1	sep-ARDS	sep-ARDS1
ARDS_CCTACGTCACTATCCC-1	sep-ARDS	sep-ARDS1
ARDS_CCTACGTCACTGCTTC-1	sep-ARDS	sep-ARDS1
ARDS_CCTACGTTCGTACACA-1	sep-ARDS	sep-ARDS1
ARDS_CCTACGTTCGTTAGAC-1	sep-ARDS	sep-ARDS1
ARDS_CCTATCGAGAAGTCCG-1	sep-ARDS	sep-ARDS1
ARDS_CCTATCGCAACAGATA-1	sep-ARDS	sep-ARDS1
ARDS_CCTATCGCATCTCATT-1	sep-ARDS	sep-ARDS1
ARDS_CCTATCGGTACCTAGT-1	sep-ARDS	sep-ARDS1
ARDS_CCTATCGTCAATCAGC-1	sep-ARDS	sep-ARDS1
ARDS_CCTATCGTCAGCTTCC-1	sep-ARDS	sep-ARDS1
ARDS_CCTATCGTCCCTCTTT-1	sep-ARDS	sep-ARDS1
ARDS_CCTATCGTCTAGTTCT-1	sep-ARDS	sep-ARDS1
ARDS_CCTCAACAGGTCCGAA-1	sep-ARDS	sep-ARDS1
ARDS_CCTCAACGTCGCTTGG-1	sep-ARDS	sep-ARDS1
ARDS_CCTCAACGTGTTAGCT-1	sep-ARDS	sep-ARDS1
ARDS_CCTCAACGTTCCGCGA-1	sep-ARDS	sep-ARDS1
ARDS_CCTCAACTCCGTATGA-1	sep-ARDS	sep-ARDS1
ARDS_CCTCACAAGCGCCTAC-1	sep-ARDS	sep-ARDS1
ARDS_CCTCACAAGTTCCAGT-1	sep-ARDS	sep-ARDS1
ARDS_CCTCACACAATATCCG-1	sep-ARDS	sep-ARDS1
ARDS_CCTCACACATCGTCCT-1	sep-ARDS	sep-ARDS1
ARDS_CCTCACAGTGGAACAC-1	sep-ARDS	sep-ARDS1
ARDS_CCTCAGTAGCTGGAGT-1	sep-ARDS	sep-ARDS1
ARDS_CCTCAGTCAACCGTAT-1	sep-ARDS	sep-ARDS1
ARDS_CCTCAGTCACAGTCAT-1	sep-ARDS	sep-ARDS1
ARDS_CCTCAGTGTTTCCAAG-1	sep-ARDS	sep-ARDS1
ARDS_CCTCAGTTCGGATACT-1	sep-ARDS	sep-ARDS1
ARDS_CCTCATGAGATAGGGA-1	sep-ARDS	sep-ARDS1
ARDS_CCTCATGAGGTGATAT-1	sep-ARDS	sep-ARDS1
ARDS_CCTCATGAGTGGAAGA-1	sep-ARDS	sep-ARDS1
ARDS_CCTCATGCACACTTAG-1	sep-ARDS	sep-ARDS1
ARDS_CCTCATGCACAGCTGC-1	sep-ARDS	sep-ARDS1
ARDS_CCTCATGCACTACTTT-1	sep-ARDS	sep-ARDS1
ARDS_CCTCATGCAGGTCCCA-1	sep-ARDS	sep-ARDS1
ARDS_CCTCATGGTCTAGGTT-1	sep-ARDS	sep-ARDS1
ARDS_CCTCATGTCAGCTTCC-1	sep-ARDS	sep-ARDS1
ARDS_CCTCCAAAGAGGCTGT-1	sep-ARDS	sep-ARDS1
ARDS_CCTCCAAGTCACCACG-1	sep-ARDS	sep-ARDS1
ARDS_CCTCCAAGTGCCTACG-1	sep-ARDS	sep-ARDS1
ARDS_CCTCCAAGTGGACCAA-1	sep-ARDS	sep-ARDS1
ARDS_CCTCCAAGTTGTCCCT-1	sep-ARDS	sep-ARDS1
ARDS_CCTCCAATCAAGCGTT-1	sep-ARDS	sep-ARDS1
ARDS_CCTCCTCAGGTCATTC-1	sep-ARDS	sep-ARDS1
ARDS_CCTCCTCTCCTGGGTG-1	sep-ARDS	sep-ARDS1
ARDS_CCTCTAGAGCTAATCC-1	sep-ARDS	sep-ARDS1
ARDS_CCTCTAGCACTAAACC-1	sep-ARDS	sep-ARDS1
ARDS_CCTCTAGCATAATCGC-1	sep-ARDS	sep-ARDS1
ARDS_CCTCTAGGTCAACCAT-1	sep-ARDS	sep-ARDS1
ARDS_CCTCTAGTCGACGCGT-1	sep-ARDS	sep-ARDS1
ARDS_CCTCTCCAGTGATCGG-1	sep-ARDS	sep-ARDS1
ARDS_CCTCTCCAGTTGTCAC-1	sep-ARDS	sep-ARDS1
ARDS_CCTCTCCCAACACGTT-1	sep-ARDS	sep-ARDS1
ARDS_CCTCTCCGTAGGCAGT-1	sep-ARDS	sep-ARDS1
ARDS_CCTGCATGTGCGACAA-1	sep-ARDS	sep-ARDS1
ARDS_CCTGCATGTGGTAATA-1	sep-ARDS	sep-ARDS1
ARDS_CCTGCATTCCAAGCCG-1	sep-ARDS	sep-ARDS1
ARDS_CCTGTTGAGACCAGAC-1	sep-ARDS	sep-ARDS1
ARDS_CCTGTTGCAATTTCTC-1	sep-ARDS	sep-ARDS1
ARDS_CCTGTTGCAGTTGCGC-1	sep-ARDS	sep-ARDS1
ARDS_CCTGTTGCATTCTTCA-1	sep-ARDS	sep-ARDS1
ARDS_CCTGTTGGTCGCACGT-1	sep-ARDS	sep-ARDS1
ARDS_CCTGTTGGTTGGGTAG-1	sep-ARDS	sep-ARDS1
ARDS_CCTGTTGTCCCATGGG-1	sep-ARDS	sep-ARDS1
ARDS_CCTTCAGAGGTGGTTG-1	sep-ARDS	sep-ARDS1
ARDS_CCTTCAGCAACTCATG-1	sep-ARDS	sep-ARDS1
ARDS_CCTTGTGAGACGACTG-1	sep-ARDS	sep-ARDS1
ARDS_CCTTGTGAGAGTCACG-1	sep-ARDS	sep-ARDS1
ARDS_CCTTGTGCAGATCCAT-1	sep-ARDS	sep-ARDS1
ARDS_CCTTGTGGTATCACCA-1	sep-ARDS	sep-ARDS1
ARDS_CCTTGTGGTCGTCGGT-1	sep-ARDS	sep-ARDS1
ARDS_CCTTGTGTCATCCCGT-1	sep-ARDS	sep-ARDS1
ARDS_CCTTGTGTCCTTATGT-1	sep-ARDS	sep-ARDS1
ARDS_CCTTGTGTCCTTCGAC-1	sep-ARDS	sep-ARDS1
ARDS_CCTTTGGAGGCTCACC-1	sep-ARDS	sep-ARDS1
ARDS_CCTTTGGCAAGTCCAT-1	sep-ARDS	sep-ARDS1
ARDS_CCTTTGGCAGCCGGTT-1	sep-ARDS	sep-ARDS1
ARDS_CCTTTGGCAGGTTCGC-1	sep-ARDS	sep-ARDS1
ARDS_CCTTTGGCAGTTAGAA-1	sep-ARDS	sep-ARDS1
ARDS_CCTTTGGTCGACGCTG-1	sep-ARDS	sep-ARDS1
ARDS_CCTTTGGTCGCGTGAC-1	sep-ARDS	sep-ARDS1
ARDS_CGAAGGACAACACTAC-1	sep-ARDS	sep-ARDS1
ARDS_CGAAGGACAACCACAT-1	sep-ARDS	sep-ARDS1
ARDS_CGAAGGATCGAGCCAC-1	sep-ARDS	sep-ARDS1
ARDS_CGAAGTTCAAAGAACT-1	sep-ARDS	sep-ARDS1
ARDS_CGAAGTTGTCTTGCTC-1	sep-ARDS	sep-ARDS1
ARDS_CGAAGTTGTGATCATC-1	sep-ARDS	sep-ARDS1
ARDS_CGAAGTTGTGGCTGCT-1	sep-ARDS	sep-ARDS1
ARDS_CGAAGTTGTGTTATCG-1	sep-ARDS	sep-ARDS1
ARDS_CGAATTGAGGAAGTGA-1	sep-ARDS	sep-ARDS1
ARDS_CGAATTGAGTGGTCAG-1	sep-ARDS	sep-ARDS1
ARDS_CGAATTGCACATTCGA-1	sep-ARDS	sep-ARDS1
ARDS_CGAATTGCACCTGCAG-1	sep-ARDS	sep-ARDS1
ARDS_CGAATTGGTCCCTGTT-1	sep-ARDS	sep-ARDS1
ARDS_CGAATTGGTGGCTACC-1	sep-ARDS	sep-ARDS1
ARDS_CGAATTGGTGTACGCC-1	sep-ARDS	sep-ARDS1
ARDS_CGAATTGGTGTCCCTT-1	sep-ARDS	sep-ARDS1
ARDS_CGAATTGGTTCGTACA-1	sep-ARDS	sep-ARDS1
ARDS_CGAATTGTCACCCTTG-1	sep-ARDS	sep-ARDS1
ARDS_CGACAGCCAAGACGAC-1	sep-ARDS	sep-ARDS1
ARDS_CGACAGCTCGCCTTTG-1	sep-ARDS	sep-ARDS1
ARDS_CGAGAAGCACATTCGA-1	sep-ARDS	sep-ARDS1
ARDS_CGAGAAGTCGGTCTAA-1	sep-ARDS	sep-ARDS1
ARDS_CGAGGAAAGAGGTATT-1	sep-ARDS	sep-ARDS1
ARDS_CGAGGAAAGCATGATA-1	sep-ARDS	sep-ARDS1
ARDS_CGAGGAAAGGTGATCG-1	sep-ARDS	sep-ARDS1
ARDS_CGAGGAACACAGCTTA-1	sep-ARDS	sep-ARDS1
ARDS_CGAGGAACATGGATCT-1	sep-ARDS	sep-ARDS1
ARDS_CGAGGAATCACAGAGG-1	sep-ARDS	sep-ARDS1
ARDS_CGAGGAATCTGCACCT-1	sep-ARDS	sep-ARDS1
ARDS_CGAGGCTAGTTCCGTA-1	sep-ARDS	sep-ARDS1
ARDS_CGAGGCTCAAAGGGCT-1	sep-ARDS	sep-ARDS1
ARDS_CGAGGCTCAGCTGCCA-1	sep-ARDS	sep-ARDS1
ARDS_CGAGGCTCATCTTAGG-1	sep-ARDS	sep-ARDS1
ARDS_CGAGGCTGTATGCGTT-1	sep-ARDS	sep-ARDS1
ARDS_CGAGGCTGTGGATCAG-1	sep-ARDS	sep-ARDS1
ARDS_CGAGTGCAGATCGGTG-1	sep-ARDS	sep-ARDS1
ARDS_CGAGTGCCAATACCTG-1	sep-ARDS	sep-ARDS1
ARDS_CGAGTGCCATCAGTGT-1	sep-ARDS	sep-ARDS1
ARDS_CGAGTGCCATTGACCA-1	sep-ARDS	sep-ARDS1
ARDS_CGAGTGCCATTGTAGC-1	sep-ARDS	sep-ARDS1
ARDS_CGAGTGCGTCGCATCG-1	sep-ARDS	sep-ARDS1
ARDS_CGAGTGCGTGGCTGAA-1	sep-ARDS	sep-ARDS1
ARDS_CGAGTGCTCATTTGCT-1	sep-ARDS	sep-ARDS1
ARDS_CGAGTGCTCGCAATTG-1	sep-ARDS	sep-ARDS1
ARDS_CGAGTGCTCTAAGCCA-1	sep-ARDS	sep-ARDS1
ARDS_CGAGTTAAGGATCACG-1	sep-ARDS	sep-ARDS1
ARDS_CGAGTTACACGAGAAC-1	sep-ARDS	sep-ARDS1
ARDS_CGAGTTAGTCCTGTTC-1	sep-ARDS	sep-ARDS1
ARDS_CGAGTTATCCAAGCAT-1	sep-ARDS	sep-ARDS1
ARDS_CGAGTTATCTGATGGT-1	sep-ARDS	sep-ARDS1
ARDS_CGATCGGAGATGTTCC-1	sep-ARDS	sep-ARDS1
ARDS_CGATCGGAGATTAGAC-1	sep-ARDS	sep-ARDS1
ARDS_CGATCGGAGATTGCGG-1	sep-ARDS	sep-ARDS1
ARDS_CGATCGGAGGATTTGA-1	sep-ARDS	sep-ARDS1
ARDS_CGATGCGAGGGATGTC-1	sep-ARDS	sep-ARDS1
ARDS_CGATGCGTCTAGTTCT-1	sep-ARDS	sep-ARDS1
ARDS_CGATGGCGTTCGAGCC-1	sep-ARDS	sep-ARDS1
ARDS_CGCAGGTAGACCATTC-1	sep-ARDS	sep-ARDS1
ARDS_CGCAGGTCAAGTCGTT-1	sep-ARDS	sep-ARDS1
ARDS_CGCAGGTCATAGATGA-1	sep-ARDS	sep-ARDS1
ARDS_CGCAGGTGTCCAATCA-1	sep-ARDS	sep-ARDS1
ARDS_CGCAGGTGTCTCTCTG-1	sep-ARDS	sep-ARDS1
ARDS_CGCAGGTGTTCCAAAC-1	sep-ARDS	sep-ARDS1
ARDS_CGCAGGTTCGAGAGAC-1	sep-ARDS	sep-ARDS1
ARDS_CGCAGGTTCTTCGACC-1	sep-ARDS	sep-ARDS1
ARDS_CGCATAAAGGCCGCTT-1	sep-ARDS	sep-ARDS1
ARDS_CGCATAACAAGCGCTC-1	sep-ARDS	sep-ARDS1
ARDS_CGCATAATCACCTTGC-1	sep-ARDS	sep-ARDS1
ARDS_CGCATAATCACTCTTA-1	sep-ARDS	sep-ARDS1
ARDS_CGCATAATCGAACTCA-1	sep-ARDS	sep-ARDS1
ARDS_CGCATAATCGACGAGA-1	sep-ARDS	sep-ARDS1
ARDS_CGCATAATCGTCGCTT-1	sep-ARDS	sep-ARDS1
ARDS_CGCATGGAGAGAGCGG-1	sep-ARDS	sep-ARDS1
ARDS_CGCATGGAGGCACTAG-1	sep-ARDS	sep-ARDS1
ARDS_CGCATGGCATGTCAGT-1	sep-ARDS	sep-ARDS1
ARDS_CGCATGGGTCTGTGAT-1	sep-ARDS	sep-ARDS1
ARDS_CGCATGGGTGTTTACG-1	sep-ARDS	sep-ARDS1
ARDS_CGCATGGGTTAGAGTA-1	sep-ARDS	sep-ARDS1
ARDS_CGCATGGTCAGGTAAA-1	sep-ARDS	sep-ARDS1
ARDS_CGCATGGTCTACCTTA-1	sep-ARDS	sep-ARDS1
ARDS_CGCATGGTCTCAATCT-1	sep-ARDS	sep-ARDS1
ARDS_CGCCAGAAGCCAGACA-1	sep-ARDS	sep-ARDS1
ARDS_CGCCAGAGTGTCGCTG-1	sep-ARDS	sep-ARDS1
ARDS_CGCCAGAGTTTGGGTT-1	sep-ARDS	sep-ARDS1
ARDS_CGCCAGATCACTCGAA-1	sep-ARDS	sep-ARDS1
ARDS_CGCCAGATCGTCCTCA-1	sep-ARDS	sep-ARDS1
ARDS_CGCCATTAGTGCTCAT-1	sep-ARDS	sep-ARDS1
ARDS_CGCCATTAGTGTTGAA-1	sep-ARDS	sep-ARDS1
ARDS_CGCCATTCACTGTTCC-1	sep-ARDS	sep-ARDS1
ARDS_CGCCATTCAGATCATC-1	sep-ARDS	sep-ARDS1
ARDS_CGCCATTCAGCATGCC-1	sep-ARDS	sep-ARDS1
ARDS_CGCCATTGTACCAATC-1	sep-ARDS	sep-ARDS1
ARDS_CGCCATTTCCATTCGC-1	sep-ARDS	sep-ARDS1
ARDS_CGCGTGAAGGGCTTCC-1	sep-ARDS	sep-ARDS1
ARDS_CGCGTGAAGGTTGGAC-1	sep-ARDS	sep-ARDS1
ARDS_CGCGTGACATGTCTAG-1	sep-ARDS	sep-ARDS1
ARDS_CGGAACCAGGCTCTCG-1	sep-ARDS	sep-ARDS1
ARDS_CGGAACCCACTGCATA-1	sep-ARDS	sep-ARDS1
ARDS_CGGAACCCATAGGTAA-1	sep-ARDS	sep-ARDS1
ARDS_CGGAACCGTAACATGA-1	sep-ARDS	sep-ARDS1
ARDS_CGGAACCGTGAGCTCC-1	sep-ARDS	sep-ARDS1
ARDS_CGGAACCGTGTCTAAC-1	sep-ARDS	sep-ARDS1
ARDS_CGGAACCTCGTGGTAT-1	sep-ARDS	sep-ARDS1
ARDS_CGGAATTAGCCATTGT-1	sep-ARDS	sep-ARDS1
ARDS_CGGAATTCAAAGAACT-1	sep-ARDS	sep-ARDS1
ARDS_CGGAATTCACCTTCCA-1	sep-ARDS	sep-ARDS1
ARDS_CGGACACAGTGGACTG-1	sep-ARDS	sep-ARDS1
ARDS_CGGACACAGTTTGCTG-1	sep-ARDS	sep-ARDS1
ARDS_CGGACACCACAGCTTA-1	sep-ARDS	sep-ARDS1
ARDS_CGGACACGTAAGTTAG-1	sep-ARDS	sep-ARDS1
ARDS_CGGACACGTGGGAGAG-1	sep-ARDS	sep-ARDS1
ARDS_CGGACACTCCCGTTGT-1	sep-ARDS	sep-ARDS1
ARDS_CGGACACTCCGCTGTT-1	sep-ARDS	sep-ARDS1
ARDS_CGGACACTCGGTAACT-1	sep-ARDS	sep-ARDS1
ARDS_CGGACACTCGGTCGAC-1	sep-ARDS	sep-ARDS1
ARDS_CGGAGAACACAGTCAT-1	sep-ARDS	sep-ARDS1
ARDS_CGGAGAACAGCCCAGT-1	sep-ARDS	sep-ARDS1
ARDS_CGGAGAACAGCTAACT-1	sep-ARDS	sep-ARDS1
ARDS_CGGAGAACAGTCACGC-1	sep-ARDS	sep-ARDS1
ARDS_CGGAGAACATTGTCGA-1	sep-ARDS	sep-ARDS1
ARDS_CGGAGAAGTTAAACCC-1	sep-ARDS	sep-ARDS1
ARDS_CGGAGAATCCCAGGAC-1	sep-ARDS	sep-ARDS1
ARDS_CGGAGAATCCTGGGTG-1	sep-ARDS	sep-ARDS1
ARDS_CGGCAGTAGCGACCCT-1	sep-ARDS	sep-ARDS1
ARDS_CGGCAGTCAACTTGGT-1	sep-ARDS	sep-ARDS1
ARDS_CGGCAGTCAGTCGCTG-1	sep-ARDS	sep-ARDS1
ARDS_CGGCAGTTCGCTTAAG-1	sep-ARDS	sep-ARDS1
ARDS_CGGCAGTTCTGTCCGT-1	sep-ARDS	sep-ARDS1
ARDS_CGGGACTAGCGGTATG-1	sep-ARDS	sep-ARDS1
ARDS_CGGGACTAGGCATGCA-1	sep-ARDS	sep-ARDS1
ARDS_CGGGACTCAGGTAGTG-1	sep-ARDS	sep-ARDS1
ARDS_CGGGACTGTCGACGCT-1	sep-ARDS	sep-ARDS1
ARDS_CGGGACTGTTGAATCC-1	sep-ARDS	sep-ARDS1
ARDS_CGGGACTTCTGGTGGC-1	sep-ARDS	sep-ARDS1
ARDS_CGGGCATTCTGCCCTA-1	sep-ARDS	sep-ARDS1
ARDS_CGGGTCAAGAGAGCAA-1	sep-ARDS	sep-ARDS1
ARDS_CGGGTCAGTTCTTGTT-1	sep-ARDS	sep-ARDS1
ARDS_CGGGTCATCAAATAGG-1	sep-ARDS	sep-ARDS1
ARDS_CGGGTCATCATTTCGT-1	sep-ARDS	sep-ARDS1
ARDS_CGGGTCATCGATCCCT-1	sep-ARDS	sep-ARDS1
ARDS_CGGGTGTAGATCGCTT-1	sep-ARDS	sep-ARDS1
ARDS_CGGGTGTAGCTCACTA-1	sep-ARDS	sep-ARDS1
ARDS_CGGGTGTAGGAAAGTG-1	sep-ARDS	sep-ARDS1
ARDS_CGGGTGTAGGATAATC-1	sep-ARDS	sep-ARDS1
[truncated: 13,891 more rows]
