# Supplementary material for: Single-cell analysis reveals dysregulated inflammatory response in peripheral blood immunity in patients with acute respiratory distress syndrome
Source: Front Cell Dev Biol. 2023 May 22;11:1199122. doi: 10.3389/fcell.2023.1199122 (PMC10239863; doi:10.3389/fcell.2023.1199122)
Supplement: Supplementary file 2 [file Table3.xlsx]

## Sheet: pData
Supplementary Table 3. Marker for guiding cell annotation
Marker	Cell Type
PPBP	MLPC
PF4	MLPC
CD3D	CD8+T
CD247	Naive.T
CD3G	CD8+T
CD3E	CD8+T
CD3D	ILC
CD3E	Naive.T
CD3E	ILC
CD3G	ILC
CD160	Naive.T
CD3D	Naive.T
CD3G	Naive.T
CD3D	CD8+T
CD3G	CD8+T
CD8A	CD8+T
CD8B	CD8+T
CD3E	CD8+T
CD3D	ILC
CD3E	Naive.T
CD3E	ILC
CD3G	ILC
CD3D	Naive.T
CD3G	Naive.T
CD79A	B
MS4A1	B
CD79B	B
CD22	B
CD19	B
IL7R	ILC
ID2	Naive.T
IL7R	CD8+T
TCF7	ILC
ID2	CD8+T
PTPRC	cDC
PTPRC	Eosinophils
TCF7	CD8+T
PTPRC	MDSC
PTPRC	Neutrophils
HLA-DRA	Basophils
HLA-DRB1	Basophils
HLA-DRA	B
CD14	Mac
HLA-DRB5	Basophils
HLA-DRB1	B
HLA-DRA	Mac
CD68	Mac
HLA-DRB1	Mac
HLA-DRB1	Naive.T
HLA-DRB5	Mac
HLA-DRB5	B
PTPRC	cDC
PTPRC	Eosinophils
PTPRC	MDSC
PTPRC	Neutrophils
HLA-DRB5	CD8+T
ITGAX	cDC
PTPRC	cDC
PTPRC	Eosinophils
PTPRC	MDSC
PTPRC	Neutrophils
ITGAM	MDSC
PTPRC	cDC
PTPRC	Eosinophils
PTPRC	MDSC
PTPRC	Neutrophils
FCGR3A	Naive.T
FCGR3B	Neutrophils
CEACAM8	Neutrophils
FCGR3B	cDC
CEACAM1	Neutrophils
PTPRC	cDC
PTPRC	Eosinophils
FCGR3B	Eosinophils
PTPRC	MDSC
PTPRC	Neutrophils
FCER1A	Basophils
IL3RA	Basophils
PTPRC	cDC
PTPRC	Eosinophils
CCR3	Eosinophils
PTPRC	MDSC
PTPRC	Neutrophils
HBB	Erythrocyte
