# Supplementary material for: Single-cell analysis reveals dysregulated inflammatory response in peripheral blood immunity in patients with acute respiratory distress syndrome
Source: Front Cell Dev Biol. 2023 May 22;11:1199122. doi: 10.3389/fcell.2023.1199122 (PMC10239863; doi:10.3389/fcell.2023.1199122)
Supplement: Supplementary file 3 [file Table4.xlsx]

## Sheet: CD8+T
ID	Description	GeneRatio	BgRatio	pvalue	p.adjust	qvalue	geneID	Count	Group
GO:0006614	SRP-dependent cotranslational protein targeting to membrane	77/149	105/18670	2.11432e-147	5.10608e-144	4.27092e-144	RPSA/RPL10A/RPL3/RPL4/RPL5/RPL6/RPL7/RPL7A/RPL8/RPL9/RPL10/RPL11/RPL12/RPL13/RPL15/RPL17/RPL18/RPL18A/RPL19/RPL21/RPL22/RPL23A/RPL24/RPL26/RPL27/RPL30/RPL27A/RPL28/RPL29/RPL31/RPL32/RPL34/RPL35A/RPL37/RPL37A/RPL38/RPL39/RPL41/RPL36A/RPLP0/RPLP1/RPLP2/RPS2/RPS3/RPS3A/RPS4X/RPS5/RPS6/RPS7/RPS8/RPS9/RPS10/RPS11/RPS12/RPS13/RPS14/RPS15/RPS15A/RPS16/RPS17/RPS18/RPS19/RPS20/RPS21/RPS23/RPS24/RPS25/RPS2…	77	CD8+T_CCR7
GO:0000184	nuclear-transcribed mRNA catabolic process, nonsense-mediated decay	79/149	120/18670	2.73334e-145	2.59305e-142	2.16893e-142	EIF3E/RPSA/RPL10A/RPL3/RPL4/RPL5/RPL6/RPL7/RPL7A/RPL8/RPL9/RPL10/RPL11/RPL12/RPL13/RPL15/RPL17/RPL18/RPL18A/RPL19/RPL21/RPL22/RPL23A/RPL24/RPL26/RPL27/RPL30/RPL27A/RPL28/RPL29/RPL31/RPL32/RPL34/RPL35A/RPL37/RPL37A/RPL38/RPL39/RPL41/RPL36A/RPLP0/RPLP1/RPLP2/RPS2/RPS3/RPS3A/RPS4X/RPS5/RPS6/RPS7/RPS8/RPS9/RPS10/RPS11/RPS12/RPS13/RPS14/RPS15/RPS15A/RPS16/RPS17/RPS18/RPS19/RPS20/RPS21/RPS23/RPS24/RPS2…	79	CD8+T_CCR7
GO:0006613	cotranslational protein targeting to membrane	77/149	109/18670	3.22118e-145	2.59305e-142	2.16893e-142	RPSA/RPL10A/RPL3/RPL4/RPL5/RPL6/RPL7/RPL7A/RPL8/RPL9/RPL10/RPL11/RPL12/RPL13/RPL15/RPL17/RPL18/RPL18A/RPL19/RPL21/RPL22/RPL23A/RPL24/RPL26/RPL27/RPL30/RPL27A/RPL28/RPL29/RPL31/RPL32/RPL34/RPL35A/RPL37/RPL37A/RPL38/RPL39/RPL41/RPL36A/RPLP0/RPLP1/RPLP2/RPS2/RPS3/RPS3A/RPS4X/RPS5/RPS6/RPS7/RPS8/RPS9/RPS10/RPS11/RPS12/RPS13/RPS14/RPS15/RPS15A/RPS16/RPS17/RPS18/RPS19/RPS20/RPS21/RPS23/RPS24/RPS25/RPS2…	77	CD8+T_CCR7
GO:0045047	protein targeting to ER	77/149	118/18670	7.94146e-141	4.79465e-138	4.01044e-138	RPSA/RPL10A/RPL3/RPL4/RPL5/RPL6/RPL7/RPL7A/RPL8/RPL9/RPL10/RPL11/RPL12/RPL13/RPL15/RPL17/RPL18/RPL18A/RPL19/RPL21/RPL22/RPL23A/RPL24/RPL26/RPL27/RPL30/RPL27A/RPL28/RPL29/RPL31/RPL32/RPL34/RPL35A/RPL37/RPL37A/RPL38/RPL39/RPL41/RPL36A/RPLP0/RPLP1/RPLP2/RPS2/RPS3/RPS3A/RPS4X/RPS5/RPS6/RPS7/RPS8/RPS9/RPS10/RPS11/RPS12/RPS13/RPS14/RPS15/RPS15A/RPS16/RPS17/RPS18/RPS19/RPS20/RPS21/RPS23/RPS24/RPS25/RPS2…	77	CD8+T_CCR7
GO:0072599	establishment of protein localization to endoplasmic reticulum	77/149	122/18670	4.61023e-139	2.22674e-136	1.86253e-136	RPSA/RPL10A/RPL3/RPL4/RPL5/RPL6/RPL7/RPL7A/RPL8/RPL9/RPL10/RPL11/RPL12/RPL13/RPL15/RPL17/RPL18/RPL18A/RPL19/RPL21/RPL22/RPL23A/RPL24/RPL26/RPL27/RPL30/RPL27A/RPL28/RPL29/RPL31/RPL32/RPL34/RPL35A/RPL37/RPL37A/RPL38/RPL39/RPL41/RPL36A/RPLP0/RPLP1/RPLP2/RPS2/RPS3/RPS3A/RPS4X/RPS5/RPS6/RPS7/RPS8/RPS9/RPS10/RPS11/RPS12/RPS13/RPS14/RPS15/RPS15A/RPS16/RPS17/RPS18/RPS19/RPS20/RPS21/RPS23/RPS24/RPS25/RPS2…	77	CD8+T_CCR7
GO:0006413	translational initiation	83/149	193/18670	1.94801e-131	7.84075e-129	6.55831e-129	EIF4A2/EIF4B/EIF3E/RPSA/RPL10A/NPM1/RPL3/RPL4/RPL5/RPL6/RPL7/RPL7A/RPL8/RPL9/RPL10/RPL11/RPL12/RPL13/RPL15/RPL17/RPL18/RPL18A/RPL19/RPL21/RPL22/RPL23A/RPL24/RPL26/RPL27/RPL30/RPL27A/RPL28/RPL29/RPL31/RPL32/RPL34/RPL35A/RPL37/RPL37A/RPL38/RPL39/RPL41/RPL36A/RPLP0/RPLP1/RPLP2/RPS2/RPS3/RPS3A/RPS4X/RPS5/RPS6/RPS7/RPS8/RPS9/RPS10/RPS11/RPS12/RPS13/RPS14/RPS15/RPS15A/RPS16/RPS17/RPS18/RPS19/RPS20/RPS2…	83	CD8+T_CCR7
GO:0070972	protein localization to endoplasmic reticulum	77/149	147/18670	7.31534e-130	2.52379e-127	2.111e-127	RPSA/RPL10A/RPL3/RPL4/RPL5/RPL6/RPL7/RPL7A/RPL8/RPL9/RPL10/RPL11/RPL12/RPL13/RPL15/RPL17/RPL18/RPL18A/RPL19/RPL21/RPL22/RPL23A/RPL24/RPL26/RPL27/RPL30/RPL27A/RPL28/RPL29/RPL31/RPL32/RPL34/RPL35A/RPL37/RPL37A/RPL38/RPL39/RPL41/RPL36A/RPLP0/RPLP1/RPLP2/RPS2/RPS3/RPS3A/RPS4X/RPS5/RPS6/RPS7/RPS8/RPS9/RPS10/RPS11/RPS12/RPS13/RPS14/RPS15/RPS15A/RPS16/RPS17/RPS18/RPS19/RPS20/RPS21/RPS23/RPS24/RPS25/RPS2…	77	CD8+T_CCR7
GO:0019083	viral transcription	79/149	177/18670	4.10426e-126	1.23897e-123	1.03633e-123	JUN/RPSA/RPL10A/RPL3/RPL4/RPL5/RPL6/RPL7/RPL7A/RPL8/RPL9/RPL10/RPL11/RPL12/RPL13/RPL15/RPL17/RPL18/RPL18A/RPL19/RPL21/RPL22/RPL23A/RPL24/RPL26/RPL27/RPL30/RPL27A/RPL28/RPL29/RPL31/RPL32/RPL34/RPL35A/RPL37/RPL37A/RPL38/RPL39/RPL41/RPL36A/RPLP0/RPLP1/RPLP2/RPS2/RPS3/RPS3A/RPS4X/RPS5/RPS6/RPS7/RPS8/RPS9/RPS10/RPS11/RPS12/RPS13/RPS14/RPS15/RPS15A/RPS16/RPS17/RPS18/RPS19/RPS20/RPS21/RPS23/RPS24/RPS25/…	79	CD8+T_CCR7
GO:0000956	nuclear-transcribed mRNA catabolic process	81/149	207/18670	1.06213e-123	2.85006e-121	2.3839e-121	ATM/EIF3E/RPSA/RPL10A/RPL3/RPL4/RPL5/RPL6/RPL7/RPL7A/RPL8/RPL9/RPL10/RPL11/RPL12/RPL13/RPL15/RPL17/RPL18/RPL18A/RPL19/RPL21/RPL22/RPL23A/RPL24/RPL26/RPL27/RPL30/RPL27A/RPL28/RPL29/RPL31/RPL32/RPL34/RPL35A/RPL37/RPL37A/RPL38/RPL39/RPL41/RPL36A/RPLP0/RPLP1/RPLP2/RPS2/RPS3/RPS3A/RPS4X/RPS5/RPS6/RPS7/RPS8/RPS9/RPS10/RPS11/RPS12/RPS13/RPS14/RPS15/RPS15A/RPS16/RPS17/RPS18/RPS19/RPS20/RPS21/RPS23/RPS24/…	81	CD8+T_CCR7
GO:0019080	viral gene expression	79/149	191/18670	9.81448e-123	2.3702e-120	1.98253e-120	JUN/RPSA/RPL10A/RPL3/RPL4/RPL5/RPL6/RPL7/RPL7A/RPL8/RPL9/RPL10/RPL11/RPL12/RPL13/RPL15/RPL17/RPL18/RPL18A/RPL19/RPL21/RPL22/RPL23A/RPL24/RPL26/RPL27/RPL30/RPL27A/RPL28/RPL29/RPL31/RPL32/RPL34/RPL35A/RPL37/RPL37A/RPL38/RPL39/RPL41/RPL36A/RPLP0/RPLP1/RPLP2/RPS2/RPS3/RPS3A/RPS4X/RPS5/RPS6/RPS7/RPS8/RPS9/RPS10/RPS11/RPS12/RPS13/RPS14/RPS15/RPS15A/RPS16/RPS17/RPS18/RPS19/RPS20/RPS21/RPS23/RPS24/RPS25/…	79	CD8+T_CCR7
GO:0006612	protein targeting to membrane	77/149	202/18670	6.98216e-116	1.5329e-113	1.28218e-113	RPSA/RPL10A/RPL3/RPL4/RPL5/RPL6/RPL7/RPL7A/RPL8/RPL9/RPL10/RPL11/RPL12/RPL13/RPL15/RPL17/RPL18/RPL18A/RPL19/RPL21/RPL22/RPL23A/RPL24/RPL26/RPL27/RPL30/RPL27A/RPL28/RPL29/RPL31/RPL32/RPL34/RPL35A/RPL37/RPL37A/RPL38/RPL39/RPL41/RPL36A/RPLP0/RPLP1/RPLP2/RPS2/RPS3/RPS3A/RPS4X/RPS5/RPS6/RPS7/RPS8/RPS9/RPS10/RPS11/RPS12/RPS13/RPS14/RPS15/RPS15A/RPS16/RPS17/RPS18/RPS19/RPS20/RPS21/RPS23/RPS24/RPS25/RPS2…	77	CD8+T_CCR7
GO:0006402	mRNA catabolic process	82/149	364/18670	2.87799e-102	5.79196e-100	4.84462e-100	ATM/EIF3E/RPSA/RPL10A/NPM1/RPL3/RPL4/RPL5/RPL6/RPL7/RPL7A/RPL8/RPL9/RPL10/RPL11/RPL12/RPL13/RPL15/RPL17/RPL18/RPL18A/RPL19/RPL21/RPL22/RPL23A/RPL24/RPL26/RPL27/RPL30/RPL27A/RPL28/RPL29/RPL31/RPL32/RPL34/RPL35A/RPL37/RPL37A/RPL38/RPL39/RPL41/RPL36A/RPLP0/RPLP1/RPLP2/RPS2/RPS3/RPS3A/RPS4X/RPS5/RPS6/RPS7/RPS8/RPS9/RPS10/RPS11/RPS12/RPS13/RPS14/RPS15/RPS15A/RPS16/RPS17/RPS18/RPS19/RPS20/RPS21/RPS23/R…	82	CD8+T_CCR7
GO:0090150	establishment of protein localization to membrane	80/149	332/18670	4.48126e-102	8.32481e-100	6.96319e-100	BCL2/RPSA/MAL/RPL10A/RPL3/RPL4/RPL5/RPL6/RPL7/RPL7A/RPL8/RPL9/RPL10/RPL11/RPL12/RPL13/RPL15/RPL17/RPL18/RPL18A/RPL19/RPL21/RPL22/RPL23A/RPL24/RPL26/RPL27/RPL30/RPL27A/RPL28/RPL29/RPL31/RPL32/RPL34/RPL35A/RPL37/RPL37A/RPL38/RPL39/RPL41/RPL36A/RPLP0/RPLP1/RPLP2/RPS2/RPS3/RPS3A/RPS4X/RPS5/RPS6/RPS7/RPS8/RPS9/RPS10/RPS11/RPS12/RPS13/RPS14/RPS15/RPS15A/RPS16/RPS17/RPS18/RPS19/RPS20/RPS21/RPS23/RPS24/R…	80	CD8+T_CCR7
GO:0006401	RNA catabolic process	82/149	397/18670	7.64394e-99	1.31858e-96	1.10291e-96	ATM/EIF3E/RPSA/RPL10A/NPM1/RPL3/RPL4/RPL5/RPL6/RPL7/RPL7A/RPL8/RPL9/RPL10/RPL11/RPL12/RPL13/RPL15/RPL17/RPL18/RPL18A/RPL19/RPL21/RPL22/RPL23A/RPL24/RPL26/RPL27/RPL30/RPL27A/RPL28/RPL29/RPL31/RPL32/RPL34/RPL35A/RPL37/RPL37A/RPL38/RPL39/RPL41/RPL36A/RPLP0/RPLP1/RPLP2/RPS2/RPS3/RPS3A/RPS4X/RPS5/RPS6/RPS7/RPS8/RPS9/RPS10/RPS11/RPS12/RPS13/RPS14/RPS15/RPS15A/RPS16/RPS17/RPS18/RPS19/RPS20/RPS21/RPS23/R…	82	CD8+T_CCR7
GO:0006605	protein targeting	79/149	435/18670	6.04794e-90	9.73718e-88	8.14456e-88	RPSA/RPL10A/RPL3/RPL4/RPL5/RPL6/RPL7/RPL7A/RPL8/RPL9/RPL10/RPL11/RPL12/RPL13/RPL15/RPL17/RPL18/RPL18A/RPL19/RPL21/RPL22/RPL23A/RPL24/RPL26/RPL27/RPL30/RPL27A/RPL28/RPL29/RPL31/RPL32/RPL34/RPL35A/RPL37/RPL37A/RPL38/RPL39/RPL41/RPL36A/RPLP0/RPLP1/RPLP2/RPS2/RPS3/RPS3A/RPS4X/RPS5/RPS6/RPS7/RPS8/RPS9/RPS10/RPS11/RPS12/RPS13/RPS14/RPS15/RPS15A/RPS16/RPS17/RPS18/RPS19/RPS20/RPS21/RPS23/RPS24/RPS25/RPS2…	79	CD8+T_CCR7
GO:0002181	cytoplasmic translation	34/149	100/18670	3.16352e-47	4.77494e-45	3.99395e-45	EEF2/EIF4A2/EIF4B/EIF3E/RPSA/RPL10A/RPL6/RPL8/RPL9/RPL11/RPL15/RPL17/RPL18/RPL18A/RPL19/RPL24/RPL26/RPL30/RPL29/RPL31/RPL32/RPL35A/RPL38/RPL39/RPL41/RPL36A/RPLP0/RPLP1/RPS21/RPS23/RPS28/RPS29/RPL13A/RPL36	34	CD8+T_CCR7
GO:0042254	ribosome biogenesis	38/149	297/18670	3.635e-35	5.16384e-33	4.31924e-33	RPSA/RPL10A/NPM1/RPL3/RPL5/RPL6/RPL7/RPL7A/RPL10/RPL11/RPL12/RPL23A/RPL24/RPL26/RPL27/RPL35A/RPL38/RPLP0/RPS2/RPS5/RPS6/RPS7/RPS8/RPS9/RPS10/RPS14/RPS15/RPS16/RPS17/RPS19/RPS21/RPS24/RPS27/RPS28/RPL14/RPL35/RSL1D1/NOP53	38	CD8+T_CCR7
GO:0022613	ribonucleoprotein complex biogenesis	42/149	468/18670	1.7826e-32	2.39166e-30	2.00047e-30	ATM/EIF4B/EIF3E/RPSA/RPL10A/NPM1/RPL3/RPL5/RPL6/RPL7/RPL7A/RPL10/RPL11/RPL12/RPL23A/RPL24/RPL26/RPL27/RPL35A/RPL38/RPLP0/RPS2/RPS5/RPS6/RPS7/RPS8/RPS9/RPS10/RPS14/RPS15/RPS16/RPS17/RPS19/RPS21/RPS24/RPS27/RPS28/RPL14/RPL35/RPL13A/RSL1D1/NOP53	42	CD8+T_CCR7
GO:0042255	ribosome assembly	20/149	63/18670	2.96505e-27	3.76874e-25	3.15232e-25	RPSA/NPM1/RPL3/RPL5/RPL6/RPL10/RPL11/RPL12/RPL23A/RPL24/RPL38/RPLP0/RPS5/RPS10/RPS14/RPS15/RPS19/RPS27/RPS28/NOP53	20	CD8+T_CCR7
GO:0042273	ribosomal large subunit biogenesis	20/149	71/18670	4.6985e-26	5.67344e-24	4.74548e-24	RPL10A/NPM1/RPL3/RPL5/RPL6/RPL7/RPL7A/RPL10/RPL11/RPL12/RPL23A/RPL24/RPL26/RPL35A/RPL38/RPLP0/RPL14/RPL35/RSL1D1/NOP53	20	CD8+T_CCR7
GO:0006364	rRNA processing	26/149	214/18670	1.69598e-23	1.95038e-21	1.63138e-21	RPL10A/RPL5/RPL7/RPL7A/RPL11/RPL26/RPL27/RPL35A/RPS2/RPS6/RPS7/RPS8/RPS9/RPS14/RPS15/RPS16/RPS17/RPS19/RPS21/RPS24/RPS27/RPS28/RPL14/RPL35/RSL1D1/NOP53	26	CD8+T_CCR7
GO:0016072	rRNA metabolic process	26/149	225/18670	6.30514e-23	6.92133e-21	5.78927e-21	RPL10A/RPL5/RPL7/RPL7A/RPL11/RPL26/RPL27/RPL35A/RPS2/RPS6/RPS7/RPS8/RPS9/RPS14/RPS15/RPS16/RPS17/RPS19/RPS21/RPS24/RPS27/RPS28/RPL14/RPL35/RSL1D1/NOP53	26	CD8+T_CCR7
GO:0042274	ribosomal small subunit biogenesis	17/149	67/18670	2.03263e-21	2.13426e-19	1.78518e-19	RPSA/NPM1/RPL38/RPS5/RPS6/RPS7/RPS8/RPS10/RPS14/RPS15/RPS16/RPS17/RPS19/RPS21/RPS24/RPS27/RPS28	17	CD8+T_CCR7
GO:0022618	ribonucleoprotein complex assembly	23/149	229/18670	5.74115e-19	5.77703e-17	4.83214e-17	ATM/EIF4B/EIF3E/RPSA/RPL3/RPL5/RPL6/RPL10/RPL11/RPL12/RPL23A/RPL24/RPL38/RPLP0/RPS5/RPS10/RPS14/RPS15/RPS19/RPS27/RPS28/RPL13A/NOP53	23	CD8+T_CCR7
GO:0071826	ribonucleoprotein complex subunit organization	23/149	236/18670	1.13519e-18	1.09659e-16	9.1723e-17	ATM/EIF4B/EIF3E/RPSA/RPL3/RPL5/RPL6/RPL10/RPL11/RPL12/RPL23A/RPL24/RPL38/RPLP0/RPS5/RPS10/RPS14/RPS15/RPS19/RPS27/RPS28/RPL13A/NOP53	23	CD8+T_CCR7
GO:0034470	ncRNA processing	26/149	384/18670	4.64193e-17	4.31164e-15	3.60642e-15	RPL10A/RPL5/RPL7/RPL7A/RPL11/RPL26/RPL27/RPL35A/RPS2/RPS6/RPS7/RPS8/RPS9/RPS14/RPS15/RPS16/RPS17/RPS19/RPS21/RPS24/RPS27/RPS28/RPL14/RPL35/RSL1D1/NOP53	26	CD8+T_CCR7
GO:0000027	ribosomal large subunit assembly	11/149	30/18670	2.75933e-16	2.46807e-14	2.06439e-14	RPL3/RPL5/RPL6/RPL10/RPL11/RPL12/RPL23A/RPL24/RPL38/RPLP0/NOP53	11	CD8+T_CCR7
GO:0034660	ncRNA metabolic process	26/149	475/18670	7.67855e-15	6.62275e-13	5.53953e-13	RPL10A/RPL5/RPL7/RPL7A/RPL11/RPL26/RPL27/RPL35A/RPS2/RPS6/RPS7/RPS8/RPS9/RPS14/RPS15/RPS16/RPS17/RPS19/RPS21/RPS24/RPS27/RPS28/RPL14/RPL35/RSL1D1/NOP53	26	CD8+T_CCR7
GO:0000028	ribosomal small subunit assembly	9/149	19/18670	8.8793e-15	7.39432e-13	6.18489e-13	RPSA/RPL38/RPS5/RPS10/RPS14/RPS15/RPS19/RPS27/RPS28	9	CD8+T_CCR7
GO:0006417	regulation of translation	21/149	424/18670	2.47871e-11	1.99536e-09	1.66899e-09	EEF2/EIF4A2/EIF4B/EIF3E/NPM1/RPL5/RPL10/RPL22/RPL26/RPL38/RPLP1/RPS3/RPS4X/RPS9/RPS14/NCK2/TOB1/RACK1/PASK/RPL13A/PABPC1	21	CD8+T_CCR7
GO:0034248	regulation of cellular amide metabolic process	21/149	476/18670	2.10273e-10	1.63809e-08	1.37017e-08	EEF2/EIF4A2/EIF4B/EIF3E/NPM1/RPL5/RPL10/RPL22/RPL26/RPL38/RPLP1/RPS3/RPS4X/RPS9/RPS14/NCK2/TOB1/RACK1/PASK/RPL13A/PABPC1	21	CD8+T_CCR7
GO:0034250	positive regulation of cellular amide metabolic process	11/149	152/18670	3.81254e-08	2.87727e-06	2.40666e-06	EEF2/EIF3E/NPM1/RPL5/RPL26/RPS4X/RPS9/NCK2/RACK1/PASK/PABPC1	11	CD8+T_CCR7
GO:0045727	positive regulation of translation	10/149	127/18670	7.29066e-08	5.33544e-06	4.46277e-06	EEF2/EIF3E/NPM1/RPL5/RPL26/RPS4X/RPS9/NCK2/PASK/PABPC1	10	CD8+T_CCR7
GO:1904667	negative regulation of ubiquitin protein ligase activity	4/149	9/18670	4.75905e-07	3.38032e-05	2.82743e-05	RPL5/RPL11/RPS7/RPL23	4	CD8+T_CCR7
GO:2001244	positive regulation of intrinsic apoptotic signaling pathway	7/149	61/18670	5.44528e-07	3.72721e-05	3.11758e-05	BCL2/RPL11/RPL26/RPS3/RPS7/NCK2/RACK1	7	CD8+T_CCR7
GO:0000470	maturation of LSU-rRNA	5/149	21/18670	5.55609e-07	3.72721e-05	3.11758e-05	RPL10A/RPL7/RPL7A/RPL35/RSL1D1	5	CD8+T_CCR7
GO:1901798	positive regulation of signal transduction by p53 class mediator	5/149	22/18670	7.14411e-07	4.66298e-05	3.9003e-05	ATM/RPL11/RPL26/RPS7/RPL23	5	CD8+T_CCR7
GO:0030490	maturation of SSU-rRNA	6/149	46/18670	1.6814e-06	0.000106858	8.93798e-05	RPS8/RPS14/RPS16/RPS19/RPS21/RPS28	6	CD8+T_CCR7
GO:0030217	T cell differentiation	11/149	240/18670	3.6587e-06	0.000226558	0.000189502	BCL2/CD27/CCR7/IL7R/RPL22/RPS6/SATB1/TCF7/FOXP1/LEF1/NFKBIZ	11	CD8+T_CCR7
GO:1902255	positive regulation of intrinsic apoptotic signaling pathway by p53 class mediator	3/149	5/18670	4.92372e-06	0.000297269	0.000248648	RPL11/RPL26/RPS7	3	CD8+T_CCR7
GO:0051444	negative regulation of ubiquitin-protein transferase activity	4/149	16/18670	6.58116e-06	0.000387647	0.000324243	RPL5/RPL11/RPS7/RPL23	4	CD8+T_CCR7
GO:0000462	maturation of SSU-rRNA from tricistronic rRNA transcript (SSU-rRNA, 5.8S rRNA, LSU-rRNA)	5/149	35/18670	8.10078e-06	0.000465795	0.000389609	RPS8/RPS14/RPS16/RPS19/RPS21	5	CD8+T_CCR7
GO:0046632	alpha-beta T cell differentiation	7/149	101/18670	1.64548e-05	0.000924149	0.000772995	BCL2/RPL22/SATB1/TCF7/FOXP1/LEF1/NFKBIZ	7	CD8+T_CCR7
GO:0042110	T cell activation	14/149	464/18670	2.15245e-05	0.0011814	0.000988172	AIF1/BCL2/CD27/CCR7/IL7R/RPL22/RPS3/RPS6/SATB1/TCF7/NCK2/FOXP1/LEF1/NFKBIZ	14	CD8+T_CCR7
GO:1904666	regulation of ubiquitin protein ligase activity	4/149	22/18670	2.54832e-05	0.0013676	0.00114391	RPL5/RPL11/RPS7/RPL23	4	CD8+T_CCR7
GO:0030098	lymphocyte differentiation	12/149	353/18670	2.70093e-05	0.00141799	0.00118606	ATM/BCL2/CD27/CCR7/IL7R/RPL22/RPS6/SATB1/TCF7/FOXP1/LEF1/NFKBIZ	12	CD8+T_CCR7
GO:2000059	negative regulation of ubiquitin-dependent protein catabolic process	5/149	48/18670	3.93089e-05	0.00201981	0.00168945	RPL5/RPL11/RPS7/RPL23/NOP53	5	CD8+T_CCR7
GO:0006446	regulation of translational initiation	6/149	79/18670	4.01928e-05	0.0020222	0.00169145	EIF4A2/EIF4B/EIF3E/NPM1/NCK2/RPL13A	6	CD8+T_CCR7
GO:2001242	regulation of intrinsic apoptotic signaling pathway	8/149	165/18670	5.43916e-05	0.00268073	0.00224227	BCL2/RPL11/RPL26/RPS3/RPS7/TPT1/NCK2/RACK1	8	CD8+T_CCR7
GO:0051438	regulation of ubiquitin-protein transferase activity	5/149	52/18670	5.81537e-05	0.00280883	0.00234941	RPL5/RPL11/RPS2/RPS7/RPL23	5	CD8+T_CCR7
GO:0046677	response to antibiotic	11/149	327/18670	6.48039e-05	0.00306866	0.00256674	BCL2/CD27/EEF2/HNRNPA1/JUN/RPL10A/RPS3/RPS4X/RPL23/RACK1/TXNIP	11	CD8+T_CCR7
GO:0006414	translational elongation	7/149	133/18670	9.62588e-05	0.00438935	0.00367142	EEF1A1/EEF1B2/EEF1D/EEF2/RPLP1/RPLP2/RACK1	7	CD8+T_CCR7
GO:2001235	positive regulation of apoptotic signaling pathway	8/149	179/18670	9.63294e-05	0.00438935	0.00367142	BCL2/MAL/RPL11/RPL26/RPS3/RPS7/NCK2/RACK1	8	CD8+T_CCR7
GO:1901796	regulation of signal transduction by p53 class mediator	8/149	180/18670	0.000100138	0.0044784	0.00374591	ATM/BCL2/RPL5/RPL11/RPL26/RPS7/RPL23/NOP53	8	CD8+T_CCR7
GO:1902253	regulation of intrinsic apoptotic signaling pathway by p53 class mediator	4/149	31/18670	0.000103662	0.0045517	0.00380722	BCL2/RPL11/RPL26/RPS7	4	CD8+T_CCR7
GO:0046631	alpha-beta T cell activation	7/149	138/18670	0.000121289	0.0052306	0.00437508	BCL2/RPL22/SATB1/TCF7/FOXP1/LEF1/NFKBIZ	7	CD8+T_CCR7
GO:0002183	cytoplasmic translational initiation	4/149	34/18670	0.000149973	0.00635412	0.00531483	EIF4A2/EIF4B/EIF3E/RPL13A	4	CD8+T_CCR7
GO:2000435	negative regulation of protein neddylation	2/149	3/18670	0.000188807	0.00786153	0.00657569	RPL5/RPL11	2	CD8+T_CCR7
GO:0033151	V(D)J recombination	3/149	15/18670	0.000211258	0.00864724	0.00723289	ATM/TCF7/LEF1	3	CD8+T_CCR7
GO:1902229	regulation of intrinsic apoptotic signaling pathway in response to DNA damage	4/149	39/18670	0.000257882	0.0103797	0.00868202	BCL2/RPL26/RPS3/TPT1	4	CD8+T_CCR7
GO:1903051	negative regulation of proteolysis involved in cellular protein catabolic process	5/149	72/18670	0.000275478	0.0109062	0.0091224	RPL5/RPL11/RPS7/RPL23/NOP53	5	CD8+T_CCR7
GO:0046651	lymphocyte proliferation	9/149	272/18670	0.000342379	0.0133362	0.0111549	AIF1/ATM/BCL2/IL7R/RPS3/RPS6/SATB1/NCK2/LEF1	9	CD8+T_CCR7
GO:0032943	mononuclear cell proliferation	9/149	274/18670	0.000361191	0.0137871	0.0115321	AIF1/ATM/BCL2/IL7R/RPS3/RPS6/SATB1/NCK2/LEF1	9	CD8+T_CCR7
GO:1990441	negative regulation of transcription from RNA polymerase II promoter in response to endoplasmic reticulum stress	2/149	4/18670	0.000375633	0.0137871	0.0115321	JUN/NCK2	2	CD8+T_CCR7
GO:2000434	regulation of protein neddylation	2/149	4/18670	0.000375633	0.0137871	0.0115321	RPL5/RPL11	2	CD8+T_CCR7
GO:0031397	negative regulation of protein ubiquitination	5/149	77/18670	0.00037679	0.0137871	0.0115321	RPL5/RPL11/RPS3/RPS7/RPL23	5	CD8+T_CCR7
GO:0045655	regulation of monocyte differentiation	3/149	20/18670	0.000514037	0.0185283	0.0154978	JUN/MYC/FOXP1	3	CD8+T_CCR7
GO:0097193	intrinsic apoptotic signaling pathway	9/149	289/18670	0.000531307	0.0186288	0.0155819	ATM/BCL2/RPL11/RPL26/RPS3/RPS7/TPT1/NCK2/RACK1	9	CD8+T_CCR7
GO:2000107	negative regulation of leukocyte apoptotic process	4/149	47/18670	0.000532252	0.0186288	0.0155819	CD27/CCR7/IL7R/FOXP1	4	CD8+T_CCR7
GO:1903320	regulation of protein modification by small protein conjugation or removal	8/149	231/18670	0.000542969	0.0187324	0.0156685	RPL5/RPL11/RPS2/RPS3/RPS7/RPL23/NOP53/NDFIP1	8	CD8+T_CCR7
GO:0002568	somatic diversification of T cell receptor genes	2/149	5/18670	0.000622772	0.0204659	0.0171185	TCF7/LEF1	2	CD8+T_CCR7
GO:0002681	somatic recombination of T cell receptor gene segments	2/149	5/18670	0.000622772	0.0204659	0.0171185	TCF7/LEF1	2	CD8+T_CCR7
GO:0033153	T cell receptor V(D)J recombination	2/149	5/18670	0.000622772	0.0204659	0.0171185	TCF7/LEF1	2	CD8+T_CCR7
GO:1903363	negative regulation of cellular protein catabolic process	5/149	86/18670	0.000627112	0.0204659	0.0171185	RPL5/RPL11/RPS7/RPL23/NOP53	5	CD8+T_CCR7
GO:0070661	leukocyte proliferation	9/149	298/18670	0.000661681	0.0213061	0.0178213	AIF1/ATM/BCL2/IL7R/RPS3/RPS6/SATB1/NCK2/LEF1	9	CD8+T_CCR7
GO:1903321	negative regulation of protein modification by small protein conjugation or removal	5/149	88/18670	0.000696501	0.0221322	0.0185123	RPL5/RPL11/RPS3/RPS7/RPL23	5	CD8+T_CCR7
GO:0048872	homeostasis of number of cells	8/149	246/18670	0.000818936	0.0256848	0.0214838	BCL2/CCR7/IL7R/RPS6/RPS14/RPS17/RPS19/RPS24	8	CD8+T_CCR7
GO:0009895	negative regulation of catabolic process	9/149	308/18670	0.000836114	0.0258874	0.0216532	BCL2/PDE3B/RPL5/RPL11/RPS7/RPL23/TOB1/PABPC1/NOP53	9	CD8+T_CCR7
GO:0050857	positive regulation of antigen receptor-mediated signaling pathway	3/149	24/18670	0.000891553	0.0272544	0.0227967	CCR7/RPS3/FOXP1	3	CD8+T_CCR7
GO:0031330	negative regulation of cellular catabolic process	8/149	253/18670	0.000981512	0.0296294	0.0247832	BCL2/RPL5/RPL11/RPS7/RPL23/TOB1/PABPC1/NOP53	8	CD8+T_CCR7
GO:0010332	response to gamma radiation	4/149	56/18670	0.00103684	0.0309131	0.0258569	ATM/BCL2/MYC/RPL26	4	CD8+T_CCR7
GO:0042542	response to hydrogen peroxide	6/149	146/18670	0.00113271	0.0333596	0.0279033	BCL2/EEF2/JUN/RPS3/RACK1/TXNIP	6	CD8+T_CCR7
GO:0050870	positive regulation of T cell activation	7/149	202/18670	0.00120266	0.034993	0.0292695	AIF1/CD27/CCR7/IL7R/RPS3/NCK2/NFKBIZ	7	CD8+T_CCR7
GO:2000058	regulation of ubiquitin-dependent protein catabolic process	6/149	149/18670	0.00125772	0.035924	0.0300482	RPL5/RPL11/RPS7/RPL23/RACK1/NOP53	6	CD8+T_CCR7
GO:0031396	regulation of protein ubiquitination	7/149	204/18670	0.001273	0.035924	0.0300482	RPL5/RPL11/RPS2/RPS3/RPS7/RPL23/NDFIP1	7	CD8+T_CCR7
GO:0000056	ribosomal small subunit export from nucleus	2/149	7/18670	0.00129416	0.035924	0.0300482	NPM1/RPS15	2	CD8+T_CCR7
GO:1902231	positive regulation of intrinsic apoptotic signaling pathway in response to DNA damage	2/149	7/18670	0.00129416	0.035924	0.0300482	RPL26/RPS3	2	CD8+T_CCR7
GO:0072331	signal transduction by p53 class mediator	8/149	267/18670	0.00138406	0.0379829	0.0317704	ATM/BCL2/RPL5/RPL11/RPL26/RPS7/RPL23/NOP53	8	CD8+T_CCR7
GO:0008630	intrinsic apoptotic signaling pathway in response to DNA damage	5/149	104/18670	0.00147678	0.0396269	0.0331455	ATM/BCL2/RPL26/RPS3/TPT1	5	CD8+T_CCR7
GO:0071887	leukocyte apoptotic process	5/149	104/18670	0.00147678	0.0396269	0.0331455	CD27/CCR7/IL7R/RPS6/FOXP1	5	CD8+T_CCR7
GO:0070229	negative regulation of lymphocyte apoptotic process	3/149	29/18670	0.00156327	0.0414869	0.0347012	CD27/IL7R/FOXP1	3	CD8+T_CCR7
GO:0032071	regulation of endodeoxyribonuclease activity	2/149	8/18670	0.00171651	0.0448431	0.0375085	NPM1/RPS3	2	CD8+T_CCR7
GO:1904837	beta-catenin-TCF complex assembly	3/149	30/18670	0.00172688	0.0448431	0.0375085	MYC/TCF7/LEF1	3	CD8+T_CCR7
GO:1903039	positive regulation of leukocyte cell-cell adhesion	7/149	218/18670	0.00186017	0.0477905	0.0399738	AIF1/CD27/CCR7/IL7R/RPS3/NCK2/NFKBIZ	7	CD8+T_CCR7
GO:0002484	antigen processing and presentation of endogenous peptide antigen via MHC class I via ER pathway	4/33	7/18670	2.8194e-10	1.08533e-07	6.42787e-08	HLA-A/HLA-B/HLA-C/HLA-E	4	CD8+T_ITGB2
GO:0002486	antigen processing and presentation of endogenous peptide antigen via MHC class I via ER pathway, TAP-independent	4/33	7/18670	2.8194e-10	1.08533e-07	6.42787e-08	HLA-A/HLA-B/HLA-C/HLA-E	4	CD8+T_ITGB2
GO:0043312	neutrophil degranulation	11/33	485/18670	3.75124e-10	1.08533e-07	6.42787e-08	CTSD/CTSS/FTH1/ITGB2/LYZ/MNDA/PTPRC/S100A8/S100A12/IQGAP1/GCA	11	CD8+T_ITGB2
GO:0002283	neutrophil activation involved in immune response	11/33	488/18670	4.00409e-10	1.08533e-07	6.42787e-08	CTSD/CTSS/FTH1/ITGB2/LYZ/MNDA/PTPRC/S100A8/S100A12/IQGAP1/GCA	11	CD8+T_ITGB2
GO:0042119	neutrophil activation	11/33	498/18670	4.9615e-10	1.08533e-07	6.42787e-08	CTSD/CTSS/FTH1/ITGB2/LYZ/MNDA/PTPRC/S100A8/S100A12/IQGAP1/GCA	11	CD8+T_ITGB2
GO:0002446	neutrophil mediated immunity	11/33	499/18670	5.06775e-10	1.08533e-07	6.42787e-08	CTSD/CTSS/FTH1/ITGB2/LYZ/MNDA/PTPRC/S100A8/S100A12/IQGAP1/GCA	11	CD8+T_ITGB2
GO:0002476	antigen processing and presentation of endogenous peptide antigen via MHC class Ib	4/33	8/18670	5.63179e-10	1.08533e-07	6.42787e-08	HLA-A/HLA-B/HLA-C/HLA-E	4	CD8+T_ITGB2
GO:0001916	positive regulation of T cell mediated cytotoxicity	5/33	26/18670	8.04897e-10	1.35726e-07	8.03838e-08	HLA-A/HLA-B/HLA-C/HLA-E/PTPRC	5	CD8+T_ITGB2
GO:0002428	antigen processing and presentation of peptide antigen via MHC class Ib	4/33	9/18670	1.01246e-09	1.36581e-07	8.08905e-08	HLA-A/HLA-B/HLA-C/HLA-E	4	CD8+T_ITGB2
GO:0002480	antigen processing and presentation of exogenous peptide antigen via MHC class I, TAP-independent	4/33	9/18670	1.01246e-09	1.36581e-07	8.08905e-08	HLA-A/HLA-B/HLA-C/HLA-E	4	CD8+T_ITGB2
GO:0001914	regulation of T cell mediated cytotoxicity	5/33	33/18670	2.87877e-09	3.53041e-07	2.09089e-07	HLA-A/HLA-B/HLA-C/HLA-E/PTPRC	5	CD8+T_ITGB2
GO:0002483	antigen processing and presentation of endogenous peptide antigen	4/33	15/18670	1.08868e-08	1.12972e-06	6.69076e-07	HLA-A/HLA-B/HLA-C/HLA-E	4	CD8+T_ITGB2
GO:0019885	antigen processing and presentation of endogenous peptide antigen via MHC class I	4/33	15/18670	1.08868e-08	1.12972e-06	6.69076e-07	HLA-A/HLA-B/HLA-C/HLA-E	4	CD8+T_ITGB2
GO:0002475	antigen processing and presentation via MHC class Ib	4/33	16/18670	1.44977e-08	1.32961e-06	7.87461e-07	HLA-A/HLA-B/HLA-C/HLA-E	4	CD8+T_ITGB2
GO:0001906	cell killing	7/33	168/18670	1.47843e-08	1.32961e-06	7.87461e-07	HLA-A/HLA-B/HLA-C/HLA-E/LYZ/PTPRC/S100A12	7	CD8+T_ITGB2
GO:0002711	positive regulation of T cell mediated immunity	5/33	48/18670	2.03832e-08	1.71856e-06	1.01782e-06	HLA-A/HLA-B/HLA-C/HLA-E/PTPRC	5	CD8+T_ITGB2
GO:0001913	T cell mediated cytotoxicity	5/33	49/18670	2.26711e-08	1.79902e-06	1.06547e-06	HLA-A/HLA-B/HLA-C/HLA-E/PTPRC	5	CD8+T_ITGB2
GO:0001912	positive regulation of leukocyte mediated cytotoxicity	5/33	56/18670	4.50179e-08	3.37384e-06	1.99816e-06	HLA-A/HLA-B/HLA-C/HLA-E/PTPRC	5	CD8+T_ITGB2
GO:0019883	antigen processing and presentation of endogenous antigen	4/33	22/18670	5.78365e-08	4.10639e-06	2.43202e-06	HLA-A/HLA-B/HLA-C/HLA-E	4	CD8+T_ITGB2
GO:0031343	positive regulation of cell killing	5/33	68/18670	1.21021e-07	8.09425e-06	4.79383e-06	HLA-A/HLA-B/HLA-C/HLA-E/PTPRC	5	CD8+T_ITGB2
GO:0002705	positive regulation of leukocyte mediated immunity	6/33	136/18670	1.26004e-07	8.09425e-06	4.79383e-06	HLA-A/HLA-B/HLA-C/HLA-E/ITGB2/PTPRC	6	CD8+T_ITGB2
GO:0002709	regulation of T cell mediated immunity	5/33	70/18670	1.40161e-07	8.59441e-06	5.09005e-06	HLA-A/HLA-B/HLA-C/HLA-E/PTPRC	5	CD8+T_ITGB2
GO:0001910	regulation of leukocyte mediated cytotoxicity	5/33	78/18670	2.42044e-07	1.41964e-05	8.40785e-06	HLA-A/HLA-B/HLA-C/HLA-E/PTPRC	5	CD8+T_ITGB2
GO:0002478	antigen processing and presentation of exogenous peptide antigen	6/33	175/18670	5.58776e-07	3.14079e-05	1.86014e-05	CTSD/CTSS/HLA-A/HLA-B/HLA-C/HLA-E	6	CD8+T_ITGB2
GO:0019884	antigen processing and presentation of exogenous antigen	6/33	182/18670	7.03258e-07	3.79478e-05	2.24746e-05	CTSD/CTSS/HLA-A/HLA-B/HLA-C/HLA-E	6	CD8+T_ITGB2
GO:0031341	regulation of cell killing	5/33	98/18670	7.59363e-07	3.93993e-05	2.33343e-05	HLA-A/HLA-B/HLA-C/HLA-E/PTPRC	5	CD8+T_ITGB2
GO:0002824	positive regulation of adaptive immune response based on somatic recombination of immune receptors built from immunoglobulin superfamily domains	5/33	100/18670	8.39742e-07	4.1956e-05	2.48485e-05	HLA-A/HLA-B/HLA-C/HLA-E/PTPRC	5	CD8+T_ITGB2
GO:0048002	antigen processing and presentation of peptide antigen	6/33	189/18670	8.77049e-07	4.2255e-05	2.50256e-05	CTSD/CTSS/HLA-A/HLA-B/HLA-C/HLA-E	6	CD8+T_ITGB2
GO:0002708	positive regulation of lymphocyte mediated immunity	5/33	105/18670	1.0703e-06	4.81277e-05	2.85037e-05	HLA-A/HLA-B/HLA-C/HLA-E/PTPRC	5	CD8+T_ITGB2
GO:0002821	positive regulation of adaptive immune response	5/33	105/18670	1.0703e-06	4.81277e-05	2.85037e-05	HLA-A/HLA-B/HLA-C/HLA-E/PTPRC	5	CD8+T_ITGB2
GO:0002456	T cell mediated immunity	5/33	106/18670	1.12188e-06	4.88197e-05	2.89136e-05	HLA-A/HLA-B/HLA-C/HLA-E/PTPRC	5	CD8+T_ITGB2
GO:0001909	leukocyte mediated cytotoxicity	5/33	107/18670	1.1754e-06	4.95504e-05	2.93463e-05	HLA-A/HLA-B/HLA-C/HLA-E/PTPRC	5	CD8+T_ITGB2
GO:0002703	regulation of leukocyte mediated immunity	6/33	205/18670	1.40884e-06	5.74103e-05	3.40013e-05	HLA-A/HLA-B/HLA-C/HLA-E/ITGB2/PTPRC	6	CD8+T_ITGB2
GO:0001774	microglial cell activation	4/33	48/18670	1.48952e-06	5.74103e-05	3.40013e-05	ITGB2/PTPRC/CST7/NAMPT	4	CD8+T_ITGB2
GO:0002269	leukocyte activation involved in inflammatory response	4/33	48/18670	1.48952e-06	5.74103e-05	3.40013e-05	ITGB2/PTPRC/CST7/NAMPT	4	CD8+T_ITGB2
GO:0002699	positive regulation of immune effector process	6/33	219/18670	2.06774e-06	7.74829e-05	4.58894e-05	HLA-A/HLA-B/HLA-C/HLA-E/ITGB2/PTPRC	6	CD8+T_ITGB2
GO:0019882	antigen processing and presentation	6/33	226/18670	2.48102e-06	9.04568e-05	5.35732e-05	CTSD/CTSS/HLA-A/HLA-B/HLA-C/HLA-E	6	CD8+T_ITGB2
GO:0061900	glial cell activation	4/33	58/18670	3.20768e-06	0.000113873	6.74412e-05	ITGB2/PTPRC/CST7/NAMPT	4	CD8+T_ITGB2
GO:0050727	regulation of inflammatory response	7/33	374/18670	3.33652e-06	0.000115409	6.83515e-05	CEBPB/HLA-E/PTPRC/S100A8/S100A12/CST7/NEAT1	7	CD8+T_ITGB2
GO:0002822	regulation of adaptive immune response based on somatic recombination of immune receptors built from immunoglobulin superfamily domains	5/33	145/18670	5.25221e-06	0.000177131	0.000104906	HLA-A/HLA-B/HLA-C/HLA-E/PTPRC	5	CD8+T_ITGB2
GO:0002706	regulation of lymphocyte mediated immunity	5/33	149/18670	5.999e-06	0.000192682	0.000114116	HLA-A/HLA-B/HLA-C/HLA-E/PTPRC	5	CD8+T_ITGB2
GO:0051092	positive regulation of NF-kappaB transcription factor activity	5/33	149/18670	5.999e-06	0.000192682	0.000114116	CX3CR1/ITGB2/S100A8/S100A12/CFLAR	5	CD8+T_ITGB2
GO:0050729	positive regulation of inflammatory response	5/33	153/18670	6.82663e-06	0.000214166	0.00012684	CEBPB/HLA-E/S100A8/S100A12/NEAT1	5	CD8+T_ITGB2
GO:0002819	regulation of adaptive immune response	5/33	160/18670	8.48803e-06	0.000260235	0.000154125	HLA-A/HLA-B/HLA-C/HLA-E/PTPRC	5	CD8+T_ITGB2
GO:0002479	antigen processing and presentation of exogenous peptide antigen via MHC class I, TAP-dependent	4/33	75/18670	8.99721e-06	0.000263853	0.000156267	HLA-A/HLA-B/HLA-C/HLA-E	4	CD8+T_ITGB2
GO:0150076	neuroinflammatory response	4/33	75/18670	8.99721e-06	0.000263853	0.000156267	ITGB2/PTPRC/CST7/NAMPT	4	CD8+T_ITGB2
GO:0042590	antigen processing and presentation of exogenous peptide antigen via MHC class I	4/33	79/18670	1.10669e-05	0.000317644	0.000188125	HLA-A/HLA-B/HLA-C/HLA-E	4	CD8+T_ITGB2
GO:0060333	interferon-gamma-mediated signaling pathway	4/33	91/18670	1.93946e-05	0.000545068	0.000322817	HLA-A/HLA-B/HLA-C/HLA-E	4	CD8+T_ITGB2
GO:0042116	macrophage activation	4/33	95/18670	2.29872e-05	0.000608035	0.000360109	ITGB2/PTPRC/CST7/NAMPT	4	CD8+T_ITGB2
GO:0060337	type I interferon signaling pathway	4/33	95/18670	2.29872e-05	0.000608035	0.000360109	HLA-A/HLA-B/HLA-C/HLA-E	4	CD8+T_ITGB2
GO:0071357	cellular response to type I interferon	4/33	95/18670	2.29872e-05	0.000608035	0.000360109	HLA-A/HLA-B/HLA-C/HLA-E	4	CD8+T_ITGB2
GO:0002474	antigen processing and presentation of peptide antigen via MHC class I	4/33	96/18670	2.39569e-05	0.000617991	0.000366006	HLA-A/HLA-B/HLA-C/HLA-E	4	CD8+T_ITGB2
GO:0007159	leukocyte cell-cell adhesion	6/33	337/18670	2.42799e-05	0.000617991	0.000366006	CEBPB/CX3CR1/HLA-E/ITGB2/PTPRC/S100A8	6	CD8+T_ITGB2
GO:0034340	response to type I interferon	4/33	99/18670	2.70464e-05	0.00067566	0.00040016	HLA-A/HLA-B/HLA-C/HLA-E	4	CD8+T_ITGB2
GO:0031349	positive regulation of defense response	6/33	384/18670	5.03899e-05	0.00123593	0.00073198	CEBPB/HLA-E/MNDA/S100A8/S100A12/NEAT1	6	CD8+T_ITGB2
GO:0019730	antimicrobial humoral response	4/33	122/18670	6.13292e-05	0.00147162	0.000871572	HLA-E/LYZ/S100A8/S100A12	4	CD8+T_ITGB2
GO:0035425	autocrine signaling	2/33	7/18670	6.32722e-05	0.00147162	0.000871572	CX3CR1/S100A8	2	CD8+T_ITGB2
GO:1903979	negative regulation of microglial cell activation	2/33	7/18670	6.32722e-05	0.00147162	0.000871572	PTPRC/CST7	2	CD8+T_ITGB2
GO:0008347	glial cell migration	3/33	49/18670	8.76946e-05	0.00199053	0.00117889	CX3CR1/ADGRG1/SYNE2	3	CD8+T_ITGB2
GO:0051091	positive regulation of DNA-binding transcription factor activity	5/33	261/18670	8.85336e-05	0.00199053	0.00117889	CX3CR1/ITGB2/S100A8/S100A12/CFLAR	5	CD8+T_ITGB2
GO:0002683	negative regulation of immune system process	6/33	435/18670	0.00010037	0.00221966	0.0013146	CEBPB/TSC22D3/HLA-E/MNDA/PTPRC/CST7	6	CD8+T_ITGB2
GO:0002697	regulation of immune effector process	6/33	462/18670	0.00013955	0.00303635	0.00179828	HLA-A/HLA-B/HLA-C/HLA-E/ITGB2/PTPRC	6	CD8+T_ITGB2
GO:0002695	negative regulation of leukocyte activation	4/33	175/18670	0.000246812	0.0052849	0.00312999	CEBPB/MNDA/PTPRC/CST7	4	CD8+T_ITGB2
GO:0042742	defense response to bacterium	5/33	330/18670	0.000264495	0.00557506	0.00330184	CEBPB/HLA-E/LYZ/S100A8/S100A12	5	CD8+T_ITGB2
GO:0002523	leukocyte migration involved in inflammatory response	2/33	14/18670	0.000272064	0.00561687	0.0033266	ITGB2/S100A8	2	CD8+T_ITGB2
GO:0071346	cellular response to interferon-gamma	4/33	180/18670	0.000274806	0.00561687	0.0033266	HLA-A/HLA-B/HLA-C/HLA-E	4	CD8+T_ITGB2
GO:0002449	lymphocyte mediated immunity	5/33	352/18670	0.000355966	0.00699862	0.00414494	HLA-A/HLA-B/HLA-C/HLA-E/PTPRC	5	CD8+T_ITGB2
GO:0043031	negative regulation of macrophage activation	2/33	16/18670	0.000357972	0.00699862	0.00414494	PTPRC/CST7	2	CD8+T_ITGB2
GO:0051238	sequestering of metal ion	2/33	16/18670	0.000357972	0.00699862	0.00414494	FTH1/S100A8	2	CD8+T_ITGB2
GO:0006959	humoral immune response	5/33	356/18670	0.000374892	0.0072247	0.00427884	HLA-E/LYZ/PTPRC/S100A8/S100A12	5	CD8+T_ITGB2
GO:0002460	adaptive immune response based on somatic recombination of immune receptors built from immunoglobulin superfamily domains	5/33	361/18670	0.000399612	0.00743348	0.00440249	HLA-A/HLA-B/HLA-C/HLA-E/PTPRC	5	CD8+T_ITGB2
GO:0034341	response to interferon-gamma	4/33	199/18670	0.000402257	0.00743348	0.00440249	HLA-A/HLA-B/HLA-C/HLA-E	4	CD8+T_ITGB2
GO:0050866	negative regulation of cell activation	4/33	199/18670	0.000402257	0.00743348	0.00440249	CEBPB/MNDA/PTPRC/CST7	4	CD8+T_ITGB2
GO:0001911	negative regulation of leukocyte mediated cytotoxicity	2/33	18/18670	0.000455406	0.00797848	0.00472527	HLA-E/PTPRC	2	CD8+T_ITGB2
GO:0072574	hepatocyte proliferation	2/33	18/18670	0.000455406	0.00797848	0.00472527	CEBPB/CFLAR	2	CD8+T_ITGB2
GO:0072575	epithelial cell proliferation involved in liver morphogenesis	2/33	18/18670	0.000455406	0.00797848	0.00472527	CEBPB/CFLAR	2	CD8+T_ITGB2
GO:0150079	negative regulation of neuroinflammatory response	2/33	18/18670	0.000455406	0.00797848	0.00472527	PTPRC/CST7	2	CD8+T_ITGB2
GO:0030101	natural killer cell activation	3/33	86/18670	0.00046591	0.00805786	0.00477228	HLA-E/ITGB2/PTPRC	3	CD8+T_ITGB2
GO:0050670	regulation of lymphocyte proliferation	4/33	208/18670	0.000475407	0.00811802	0.00480791	CEBPB/HLA-E/MNDA/PTPRC	4	CD8+T_ITGB2
GO:0032944	regulation of mononuclear cell proliferation	4/33	209/18670	0.000484082	0.00816283	0.00483445	CEBPB/HLA-E/MNDA/PTPRC	4	CD8+T_ITGB2
GO:0097529	myeloid leukocyte migration	4/33	210/18670	0.000492869	0.0082084	0.00486144	CX3CR1/ITGB2/S100A8/S100A12	4	CD8+T_ITGB2
GO:0046641	positive regulation of alpha-beta T cell proliferation	2/33	19/18670	0.000508421	0.00826337	0.00489399	HLA-E/PTPRC	2	CD8+T_ITGB2
GO:0072576	liver morphogenesis	2/33	19/18670	0.000508421	0.00826337	0.00489399	CEBPB/CFLAR	2	CD8+T_ITGB2
GO:1903978	regulation of microglial cell activation	2/33	20/18670	0.000564287	0.00906219	0.00536709	PTPRC/CST7	2	CD8+T_ITGB2
GO:0051651	maintenance of location in cell	4/33	219/18670	0.000577159	0.00915985	0.00542494	FTH1/SRGN/PTPRC/S100A8	4	CD8+T_ITGB2
GO:0070663	regulation of leukocyte proliferation	4/33	222/18670	0.000607402	0.00952774	0.00564282	CEBPB/HLA-E/MNDA/PTPRC	4	CD8+T_ITGB2
GO:0045785	positive regulation of cell adhesion	5/33	403/18670	0.00065919	0.0102212	0.00605354	HLA-E/ITGB2/PTPRC/IQGAP1/ADGRG1	5	CD8+T_ITGB2
GO:0021801	cerebral cortex radial glia guided migration	2/33	22/18670	0.000684539	0.0102605	0.00607679	ADGRG1/SYNE2	2	CD8+T_ITGB2
GO:0022030	telencephalon glial cell migration	2/33	22/18670	0.000684539	0.0102605	0.00607679	ADGRG1/SYNE2	2	CD8+T_ITGB2
GO:0031342	negative regulation of cell killing	2/33	22/18670	0.000684539	0.0102605	0.00607679	HLA-E/PTPRC	2	CD8+T_ITGB2
GO:1903426	regulation of reactive oxygen species biosynthetic process	3/33	101/18670	0.000745132	0.0109812	0.00650365	CX3CR1/ITGB2/CFLAR	3	CD8+T_ITGB2
GO:0032753	positive regulation of interleukin-4 production	2/33	23/18670	0.000748905	0.0109812	0.00650365	CEBPB/HLA-E	2	CD8+T_ITGB2
GO:2000116	regulation of cysteine-type endopeptidase activity	4/33	239/18670	0.000800456	0.0116109	0.00687659	CTSD/S100A8/CST7/CFLAR	4	CD8+T_ITGB2
GO:0030593	neutrophil chemotaxis	3/33	104/18670	0.000811301	0.011643	0.00689561	ITGB2/S100A8/S100A12	3	CD8+T_ITGB2
GO:0051090	regulation of DNA-binding transcription factor activity	5/33	432/18670	0.000901221	0.0127198	0.0075333	CX3CR1/ITGB2/S100A8/S100A12/CFLAR	5	CD8+T_ITGB2
GO:0002526	acute inflammatory response	3/33	108/18670	0.000905187	0.0127198	0.0075333	CEBPB/HLA-E/S100A8	3	CD8+T_ITGB2
GO:0032673	regulation of interleukin-4 production	2/33	27/18670	0.00103441	0.0143858	0.00852001	CEBPB/HLA-E	2	CD8+T_ITGB2
GO:0042035	regulation of cytokine biosynthetic process	3/33	114/18670	0.00105851	0.0144935	0.00858383	CEBPB/CX3CR1/PTPRC	3	CD8+T_ITGB2
GO:0043406	positive regulation of MAP kinase activity	4/33	258/18670	0.00106365	0.0144935	0.00858383	PTPRC/S100A12/IQGAP1/ZEB2	4	CD8+T_ITGB2
GO:1990266	neutrophil migration	3/33	118/18670	0.00116933	0.0157742	0.00934229	ITGB2/S100A8/S100A12	3	CD8+T_ITGB2
GO:0021799	cerebral cortex radially oriented cell migration	2/33	29/18670	0.00119386	0.0159457	0.00944386	ADGRG1/SYNE2	2	CD8+T_ITGB2
GO:0046640	regulation of alpha-beta T cell proliferation	2/33	30/18670	0.00127772	0.0167466	0.00991818	HLA-E/PTPRC	2	CD8+T_ITGB2
GO:1903409	reactive oxygen species biosynthetic process	3/33	122/18670	0.00128721	0.0167466	0.00991818	CX3CR1/ITGB2/CFLAR	3	CD8+T_ITGB2
GO:0046651	lymphocyte proliferation	4/33	272/18670	0.00129294	0.0167466	0.00991818	CEBPB/HLA-E/MNDA/PTPRC	4	CD8+T_ITGB2
GO:0042089	cytokine biosynthetic process	3/33	123/18670	0.00131781	0.0167466	0.00991818	CEBPB/CX3CR1/PTPRC	3	CD8+T_ITGB2
GO:0071621	granulocyte chemotaxis	3/33	123/18670	0.00131781	0.0167466	0.00991818	ITGB2/S100A8/S100A12	3	CD8+T_ITGB2
GO:0032943	mononuclear cell proliferation	4/33	274/18670	0.0013283	0.0167466	0.00991818	CEBPB/HLA-E/MNDA/PTPRC	4	CD8+T_ITGB2
GO:0042107	cytokine metabolic process	3/33	124/18670	0.00134886	0.0168483	0.00997844	CEBPB/CX3CR1/PTPRC	3	CD8+T_ITGB2
GO:0002888	positive regulation of myeloid leukocyte mediated immunity	2/33	33/18670	0.00154576	0.0182016	0.0107799	HLA-E/ITGB2	2	CD8+T_ITGB2
GO:0032633	interleukin-4 production	2/33	33/18670	0.00154576	0.0182016	0.0107799	CEBPB/HLA-E	2	CD8+T_ITGB2
GO:0046633	alpha-beta T cell proliferation	2/33	33/18670	0.00154576	0.0182016	0.0107799	HLA-E/PTPRC	2	CD8+T_ITGB2
GO:0042063	gliogenesis	4/33	290/18670	0.00163606	0.0182016	0.0107799	CX3CR1/S100A8/ADGRG1/SYNE2	4	CD8+T_ITGB2
GO:0001815	positive regulation of antibody-dependent cellular cytotoxicity	1/33	1/18670	0.00176754	0.0182016	0.0107799	HLA-E	1	CD8+T_ITGB2
GO:0033367	protein localization to mast cell secretory granule	1/33	1/18670	0.00176754	0.0182016	0.0107799	SRGN	1	CD8+T_ITGB2
GO:0033368	protease localization to mast cell secretory granule	1/33	1/18670	0.00176754	0.0182016	0.0107799	SRGN	1	CD8+T_ITGB2
GO:0033370	maintenance of protein location in mast cell secretory granule	1/33	1/18670	0.00176754	0.0182016	0.0107799	SRGN	1	CD8+T_ITGB2
GO:0033371	T cell secretory granule organization	1/33	1/18670	0.00176754	0.0182016	0.0107799	SRGN	1	CD8+T_ITGB2
GO:0033373	maintenance of protease location in mast cell secretory granule	1/33	1/18670	0.00176754	0.0182016	0.0107799	SRGN	1	CD8+T_ITGB2
GO:0033374	protein localization to T cell secretory granule	1/33	1/18670	0.00176754	0.0182016	0.0107799	SRGN	1	CD8+T_ITGB2
GO:0033375	protease localization to T cell secretory granule	1/33	1/18670	0.00176754	0.0182016	0.0107799	SRGN	1	CD8+T_ITGB2
GO:0033377	maintenance of protein location in T cell secretory granule	1/33	1/18670	0.00176754	0.0182016	0.0107799	SRGN	1	CD8+T_ITGB2
GO:0033379	maintenance of protease location in T cell secretory granule	1/33	1/18670	0.00176754	0.0182016	0.0107799	SRGN	1	CD8+T_ITGB2
GO:0033380	granzyme B localization to T cell secretory granule	1/33	1/18670	0.00176754	0.0182016	0.0107799	SRGN	1	CD8+T_ITGB2
GO:0033382	maintenance of granzyme B location in T cell secretory granule	1/33	1/18670	0.00176754	0.0182016	0.0107799	SRGN	1	CD8+T_ITGB2
GO:0150089	multiple spine synapse organization	1/33	1/18670	0.00176754	0.0182016	0.0107799	CX3CR1	1	CD8+T_ITGB2
GO:0150090	multiple spine synapse organization, single dendrite	1/33	1/18670	0.00176754	0.0182016	0.0107799	CX3CR1	1	CD8+T_ITGB2
GO:1901647	positive regulation of synoviocyte proliferation	1/33	1/18670	0.00176754	0.0182016	0.0107799	NEAT1	1	CD8+T_ITGB2
GO:1902748	positive regulation of lens fiber cell differentiation	1/33	1/18670	0.00176754	0.0182016	0.0107799	ZEB2	1	CD8+T_ITGB2
GO:1903943	regulation of hepatocyte apoptotic process	1/33	1/18670	0.00176754	0.0182016	0.0107799	CFLAR	1	CD8+T_ITGB2
GO:1903944	negative regulation of hepatocyte apoptotic process	1/33	1/18670	0.00176754	0.0182016	0.0107799	CFLAR	1	CD8+T_ITGB2
GO:1905377	response to D-galactose	1/33	1/18670	0.00176754	0.0182016	0.0107799	NAMPT	1	CD8+T_ITGB2
GO:0070661	leukocyte proliferation	4/33	298/18670	0.00180721	0.0184691	0.0109383	CEBPB/HLA-E/MNDA/PTPRC	4	CD8+T_ITGB2
GO:0002714	positive regulation of B cell mediated immunity	2/33	37/18670	0.00194117	0.0191901	0.0113653	HLA-E/PTPRC	2	CD8+T_ITGB2
GO:0002891	positive regulation of immunoglobulin mediated immune response	2/33	37/18670	0.00194117	0.0191901	0.0113653	HLA-E/PTPRC	2	CD8+T_ITGB2
GO:0060326	cell chemotaxis	4/33	304/18670	0.00194348	0.0191901	0.0113653	CX3CR1/ITGB2/S100A8/S100A12	4	CD8+T_ITGB2
GO:1903037	regulation of leukocyte cell-cell adhesion	4/33	304/18670	0.00194348	0.0191901	0.0113653	CEBPB/HLA-E/ITGB2/PTPRC	4	CD8+T_ITGB2
GO:0097530	granulocyte migration	3/33	141/18670	0.00194888	0.0191901	0.0113653	ITGB2/S100A8/S100A12	3	CD8+T_ITGB2
GO:0002707	negative regulation of lymphocyte mediated immunity	2/33	38/18670	0.00204675	0.0200078	0.0118496	HLA-E/PTPRC	2	CD8+T_ITGB2
GO:0002224	toll-like receptor signaling pathway	3/33	146/18670	0.0021523	0.0207651	0.0122981	CTSS/ITGB2/S100A8	3	CD8+T_ITGB2
GO:2000648	positive regulation of stem cell proliferation	2/33	39/18670	0.00215501	0.0207651	0.0122981	CX3CR1/PTPRC	2	CD8+T_ITGB2
GO:0051235	maintenance of location	4/33	315/18670	0.00221161	0.0211593	0.0125316	FTH1/SRGN/PTPRC/S100A8	4	CD8+T_ITGB2
GO:0051592	response to calcium ion	3/33	148/18670	0.00223722	0.0212274	0.0125719	ALOX5AP/IQGAP1/TXNIP	3	CD8+T_ITGB2
GO:0021795	cerebral cortex cell migration	2/33	40/18670	0.00226593	0.0212274	0.0125719	ADGRG1/SYNE2	2	CD8+T_ITGB2
GO:0050832	defense response to fungus	2/33	40/18670	0.00226593	0.0212274	0.0125719	S100A8/S100A12	2	CD8+T_ITGB2
GO:0061351	neural precursor cell proliferation	3/33	150/18670	0.00232421	0.0216231	0.0128063	CX3CR1/ADGRG1/ZEB2	3	CD8+T_ITGB2
GO:0150077	regulation of neuroinflammatory response	2/33	41/18670	0.0023795	0.021986	0.0130212	PTPRC/CST7	2	CD8+T_ITGB2
GO:0002639	positive regulation of immunoglobulin production	2/33	42/18670	0.00249572	0.0229029	0.0135643	HLA-E/PTPRC	2	CD8+T_ITGB2
GO:0042129	regulation of T cell proliferation	3/33	156/18670	0.0025977	0.0236716	0.0140195	CEBPB/HLA-E/PTPRC	3	CD8+T_ITGB2
GO:0071364	cellular response to epidermal growth factor stimulus	2/33	43/18670	0.00261458	0.0236716	0.0140195	IQGAP1/CFLAR	2	CD8+T_ITGB2
GO:0071902	positive regulation of protein serine/threonine kinase activity	4/33	334/18670	0.00273337	0.0244434	0.0144766	PTPRC/S100A12/IQGAP1/ZEB2	4	CD8+T_ITGB2
GO:0061756	leukocyte adhesion to vascular endothelial cell	2/33	44/18670	0.00273606	0.0244434	0.0144766	CX3CR1/ITGB2	2	CD8+T_ITGB2
GO:0032680	regulation of tumor necrosis factor production	3/33	160/18670	0.00279064	0.0247669	0.0146683	CX3CR1/HLA-E/PTPRC	3	CD8+T_ITGB2
GO:0043405	regulation of MAP kinase activity	4/33	337/18670	0.00282285	0.024889	0.0147406	PTPRC/S100A12/IQGAP1/ZEB2	4	CD8+T_ITGB2
GO:0032640	tumor necrosis factor production	3/33	163/18670	0.00294101	0.0255963	0.0151595	CX3CR1/HLA-E/PTPRC	3	CD8+T_ITGB2
GO:1903555	regulation of tumor necrosis factor superfamily cytokine production	3/33	163/18670	0.00294101	0.0255963	0.0151595	CX3CR1/HLA-E/PTPRC	3	CD8+T_ITGB2
GO:0030574	collagen catabolic process	2/33	47/18670	0.00311619	0.0256169	0.0151716	CTSD/CTSS	2	CD8+T_ITGB2
GO:0031952	regulation of protein autophosphorylation	2/33	47/18670	0.00311619	0.0256169	0.0151716	PTPRC/IQGAP1	2	CD8+T_ITGB2
GO:0070849	response to epidermal growth factor	2/33	47/18670	0.00311619	0.0256169	0.0151716	IQGAP1/CFLAR	2	CD8+T_ITGB2
GO:0070997	neuron death	4/33	348/18670	0.0031682	0.0256169	0.0151716	CEBPB/CX3CR1/ITGB2/NAMPT	4	CD8+T_ITGB2
GO:0071706	tumor necrosis factor superfamily cytokine production	3/33	168/18670	0.00320258	0.0256169	0.0151716	CX3CR1/HLA-E/PTPRC	3	CD8+T_ITGB2
GO:0021543	pallium development	3/33	169/18670	0.00325656	0.0256169	0.0151716	ADGRG1/ZEB2/SYNE2	3	CD8+T_ITGB2
GO:0002704	negative regulation of leukocyte mediated immunity	2/33	49/18670	0.00338258	0.0256169	0.0151716	HLA-E/PTPRC	2	CD8+T_ITGB2
GO:0001788	antibody-dependent cellular cytotoxicity	1/33	2/18670	0.00353205	0.0256169	0.0151716	HLA-E	1	CD8+T_ITGB2
GO:0001813	regulation of antibody-dependent cellular cytotoxicity	1/33	2/18670	0.00353205	0.0256169	0.0151716	HLA-E	1	CD8+T_ITGB2
GO:0002941	synoviocyte proliferation	1/33	2/18670	0.00353205	0.0256169	0.0151716	NEAT1	1	CD8+T_ITGB2
GO:0021767	mammillary body development	1/33	2/18670	0.00353205	0.0256169	0.0151716	ZEB2	1	CD8+T_ITGB2
GO:0031022	nuclear migration along microfilament	1/33	2/18670	0.00353205	0.0256169	0.0151716	SYNE2	1	CD8+T_ITGB2
GO:0032639	TRAIL production	1/33	2/18670	0.00353205	0.0256169	0.0151716	HLA-E	1	CD8+T_ITGB2
GO:0032679	regulation of TRAIL production	1/33	2/18670	0.00353205	0.0256169	0.0151716	HLA-E	1	CD8+T_ITGB2
GO:0032759	positive regulation of TRAIL production	1/33	2/18670	0.00353205	0.0256169	0.0151716	HLA-E	1	CD8+T_ITGB2
GO:0033364	mast cell secretory granule organization	1/33	2/18670	0.00353205	0.0256169	0.0151716	SRGN	1	CD8+T_ITGB2
GO:0044855	plasma membrane raft distribution	1/33	2/18670	0.00353205	0.0256169	0.0151716	PTPRC	1	CD8+T_ITGB2
GO:0044856	plasma membrane raft localization	1/33	2/18670	0.00353205	0.0256169	0.0151716	PTPRC	1	CD8+T_ITGB2
GO:0061373	mammillary axonal complex development	1/33	2/18670	0.00353205	0.0256169	0.0151716	ZEB2	1	CD8+T_ITGB2
GO:0070236	negative regulation of activation-induced cell death of T cells	1/33	2/18670	0.00353205	0.0256169	0.0151716	TSC22D3	1	CD8+T_ITGB2
GO:0070488	neutrophil aggregation	1/33	2/18670	0.00353205	0.0256169	0.0151716	S100A8	1	CD8+T_ITGB2
GO:0071228	cellular response to tumor cell	1/33	2/18670	0.00353205	0.0256169	0.0151716	TXNIP	1	CD8+T_ITGB2
GO:0097324	melanocyte migration	1/33	2/18670	0.00353205	0.0256169	0.0151716	ZEB2	1	CD8+T_ITGB2
GO:0110091	negative regulation of hippocampal neuron apoptotic process	1/33	2/18670	0.00353205	0.0256169	0.0151716	CX3CR1	1	CD8+T_ITGB2
GO:1901645	regulation of synoviocyte proliferation	1/33	2/18670	0.00353205	0.0256169	0.0151716	NEAT1	1	CD8+T_ITGB2
GO:1901740	negative regulation of myoblast fusion	1/33	2/18670	0.00353205	0.0256169	0.0151716	CFLAR	1	CD8+T_ITGB2
GO:1903056	regulation of melanosome organization	1/33	2/18670	0.00353205	0.0256169	0.0151716	ZEB2	1	CD8+T_ITGB2
GO:1904155	DN2 thymocyte differentiation	1/33	2/18670	0.00353205	0.0256169	0.0151716	PTPRC	1	CD8+T_ITGB2
GO:2000471	regulation of hematopoietic stem cell migration	1/33	2/18670	0.00353205	0.0256169	0.0151716	PTPRC	1	CD8+T_ITGB2
GO:2000473	positive regulation of hematopoietic stem cell migration	1/33	2/18670	0.00353205	0.0256169	0.0151716	PTPRC	1	CD8+T_ITGB2
GO:2000566	positive regulation of CD8-positive, alpha-beta T cell proliferation	1/33	2/18670	0.00353205	0.0256169	0.0151716	HLA-E	1	CD8+T_ITGB2
GO:0010038	response to metal ion	4/33	362/18670	0.00364829	0.0261182	0.0154685	ALOX5AP/S100A8/IQGAP1/TXNIP	4	CD8+T_ITGB2
GO:0002712	regulation of B cell mediated immunity	2/33	51/18670	0.00365926	0.0261182	0.0154685	HLA-E/PTPRC	2	CD8+T_ITGB2
GO:0002889	regulation of immunoglobulin mediated immune response	2/33	51/18670	0.00365926	0.0261182	0.0154685	HLA-E/PTPRC	2	CD8+T_ITGB2
GO:0006968	cellular defense response	2/33	52/18670	0.00380144	0.026709	0.0158185	CX3CR1/MNDA	2	CD8+T_ITGB2
GO:0009620	response to fungus	2/33	52/18670	0.00380144	0.026709	0.0158185	S100A8/S100A12	2	CD8+T_ITGB2
GO:2000179	positive regulation of neural precursor cell proliferation	2/33	52/18670	0.00380144	0.026709	0.0158185	CX3CR1/ADGRG1	2	CD8+T_ITGB2
GO:0022029	telencephalon cell migration	2/33	53/18670	0.00394616	0.0275822	0.0163356	ADGRG1/SYNE2	2	CD8+T_ITGB2
GO:0043123	positive regulation of I-kappaB kinase/NF-kappaB signaling	3/33	183/18670	0.00407161	0.0283124	0.016768	CX3CR1/S100A12/CFLAR	3	CD8+T_ITGB2
GO:0042098	T cell proliferation	3/33	184/18670	0.00413414	0.0285998	0.0169383	CEBPB/HLA-E/PTPRC	3	CD8+T_ITGB2
GO:0043030	regulation of macrophage activation	2/33	55/18670	0.00424321	0.0292046	0.0172964	PTPRC/CST7	2	CD8+T_ITGB2
GO:0021885	forebrain cell migration	2/33	56/18670	0.00439552	0.0300993	0.0178264	ADGRG1/SYNE2	2	CD8+T_ITGB2
GO:0002886	regulation of myeloid leukocyte mediated immunity	2/33	57/18670	0.00455034	0.0308463	0.0182688	HLA-E/ITGB2	2	CD8+T_ITGB2
GO:0048008	platelet-derived growth factor receptor signaling pathway	2/33	57/18670	0.00455034	0.0308463	0.0182688	IQGAP1/TXNIP	2	CD8+T_ITGB2
GO:2000377	regulation of reactive oxygen species metabolic process	3/33	195/18670	0.00486095	0.0324353	0.0192099	CX3CR1/ITGB2/CFLAR	3	CD8+T_ITGB2
GO:0002221	pattern recognition receptor signaling pathway	3/33	197/18670	0.00500086	0.0324353	0.0192099	CTSS/ITGB2/S100A8	3	CD8+T_ITGB2
GO:0010952	positive regulation of peptidase activity	3/33	197/18670	0.00500086	0.0324353	0.0192099	CTSD/S100A8/CFLAR	3	CD8+T_ITGB2
GO:0030888	regulation of B cell proliferation	2/33	61/18670	0.00519456	0.0324353	0.0192099	MNDA/PTPRC	2	CD8+T_ITGB2
GO:0034113	heterotypic cell-cell adhesion	2/33	61/18670	0.00519456	0.0324353	0.0192099	ITGB2/PTPRC	2	CD8+T_ITGB2
GO:0045123	cellular extravasation	2/33	61/18670	0.00519456	0.0324353	0.0192099	CX3CR1/ITGB2	2	CD8+T_ITGB2
GO:0022407	regulation of cell-cell adhesion	4/33	402/18670	0.00528894	0.0324353	0.0192099	CEBPB/HLA-E/ITGB2/PTPRC	4	CD8+T_ITGB2
GO:0001798	positive regulation of type IIa hypersensitivity	1/33	3/18670	0.00529354	0.0324353	0.0192099	HLA-E	1	CD8+T_ITGB2
GO:0002477	antigen processing and presentation of exogenous peptide antigen via MHC class Ib	1/33	3/18670	0.00529354	0.0324353	0.0192099	HLA-E	1	CD8+T_ITGB2
GO:0002519	natural killer cell tolerance induction	1/33	3/18670	0.00529354	0.0324353	0.0192099	HLA-E	1	CD8+T_ITGB2
GO:0002894	positive regulation of type II hypersensitivity	1/33	3/18670	0.00529354	0.0324353	0.0192099	HLA-E	1	CD8+T_ITGB2
GO:0021817	nucleokinesis involved in cell motility in cerebral cortex radial glia guided migration	1/33	3/18670	0.00529354	0.0324353	0.0192099	SYNE2	1	CD8+T_ITGB2
GO:0034242	negative regulation of syncytium formation by plasma membrane fusion	1/33	3/18670	0.00529354	0.0324353	0.0192099	CFLAR	1	CD8+T_ITGB2
GO:0034769	basement membrane disassembly	1/33	3/18670	0.00529354	0.0324353	0.0192099	CTSS	1	CD8+T_ITGB2
GO:0045588	positive regulation of gamma-delta T cell differentiation	1/33	3/18670	0.00529354	0.0324353	0.0192099	PTPRC	1	CD8+T_ITGB2
GO:0070235	regulation of activation-induced cell death of T cells	1/33	3/18670	0.00529354	0.0324353	0.0192099	TSC22D3	1	CD8+T_ITGB2
GO:1901329	regulation of odontoblast differentiation	1/33	3/18670	0.00529354	0.0324353	0.0192099	CEBPB	1	CD8+T_ITGB2
GO:1903615	positive regulation of protein tyrosine phosphatase activity	1/33	3/18670	0.00529354	0.0324353	0.0192099	PTPRC	1	CD8+T_ITGB2
GO:2000120	positive regulation of sodium-dependent phosphate transport	1/33	3/18670	0.00529354	0.0324353	0.0192099	CEBPB	1	CD8+T_ITGB2
GO:2000361	regulation of prostaglandin-E synthase activity	1/33	3/18670	0.00529354	0.0324353	0.0192099	ITGB2	1	CD8+T_ITGB2
GO:2000363	positive regulation of prostaglandin-E synthase activity	1/33	3/18670	0.00529354	0.0324353	0.0192099	ITGB2	1	CD8+T_ITGB2
GO:0031640	killing of cells of other organism	2/33	62/18670	0.00536181	0.0324353	0.0192099	LYZ/S100A12	2	CD8+T_ITGB2
GO:0032835	glomerulus development	2/33	62/18670	0.00536181	0.0324353	0.0192099	IQGAP1/CFLAR	2	CD8+T_ITGB2
GO:0046635	positive regulation of alpha-beta T cell activation	2/33	62/18670	0.00536181	0.0324353	0.0192099	HLA-E/PTPRC	2	CD8+T_ITGB2
GO:2001233	regulation of apoptotic signaling pathway	4/33	406/18670	0.00547624	0.0329797	0.0195323	CX3CR1/PTPRC/S100A8/CFLAR	4	CD8+T_ITGB2
GO:0002637	regulation of immunoglobulin production	2/33	63/18670	0.00553151	0.0331645	0.0196417	HLA-E/PTPRC	2	CD8+T_ITGB2
GO:0045428	regulation of nitric oxide biosynthetic process	2/33	66/18670	0.00605529	0.0361442	0.0214064	CX3CR1/ITGB2	2	CD8+T_ITGB2
GO:0043281	regulation of cysteine-type endopeptidase activity involved in apoptotic process	3/33	215/18670	0.00637045	0.0376919	0.0223231	CTSD/S100A8/CFLAR	3	CD8+T_ITGB2
GO:0071241	cellular response to inorganic substance	3/33	215/18670	0.00637045	0.0376919	0.0223231	ALOX5AP/IQGAP1/CFLAR	3	CD8+T_ITGB2
GO:0052548	regulation of endopeptidase activity	4/33	425/18670	0.00642704	0.0378606	0.022423	CTSD/S100A8/CST7/CFLAR	4	CD8+T_ITGB2
GO:0016485	protein processing	3/33	217/18670	0.0065351	0.0383298	0.0227009	CTSS/SRGN/CST7	3	CD8+T_ITGB2
GO:1903039	positive regulation of leukocyte cell-cell adhesion	3/33	218/18670	0.00661837	0.0383595	0.0227185	HLA-E/ITGB2/PTPRC	3	CD8+T_ITGB2
GO:0072091	regulation of stem cell proliferation	2/33	70/18670	0.00678755	0.0383595	0.0227185	CX3CR1/PTPRC	2	CD8+T_ITGB2
GO:0001794	type IIa hypersensitivity	1/33	4/18670	0.00705201	0.0383595	0.0227185	HLA-E	1	CD8+T_ITGB2
GO:0001796	regulation of type IIa hypersensitivity	1/33	4/18670	0.00705201	0.0383595	0.0227185	HLA-E	1	CD8+T_ITGB2
GO:0002378	immunoglobulin biosynthetic process	1/33	4/18670	0.00705201	0.0383595	0.0227185	PTPRC	1	CD8+T_ITGB2
GO:0002445	type II hypersensitivity	1/33	4/18670	0.00705201	0.0383595	0.0227185	HLA-E	1	CD8+T_ITGB2
GO:0002892	regulation of type II hypersensitivity	1/33	4/18670	0.00705201	0.0383595	0.0227185	HLA-E	1	CD8+T_ITGB2
GO:0006933	negative regulation of cell adhesion involved in substrate-bound cell migration	1/33	4/18670	0.00705201	0.0383595	0.0227185	PTPRC	1	CD8+T_ITGB2
GO:0033366	protein localization to secretory granule	1/33	4/18670	0.00705201	0.0383595	0.0227185	SRGN	1	CD8+T_ITGB2
GO:0042270	protection from natural killer cell mediated cytotoxicity	1/33	4/18670	0.00705201	0.0383595	0.0227185	HLA-E	1	CD8+T_ITGB2
GO:0043315	positive regulation of neutrophil degranulation	1/33	4/18670	0.00705201	0.0383595	0.0227185	ITGB2	1	CD8+T_ITGB2
GO:0045914	negative regulation of catecholamine metabolic process	1/33	4/18670	0.00705201	0.0383595	0.0227185	ITGB2	1	CD8+T_ITGB2
GO:0045963	negative regulation of dopamine metabolic process	1/33	4/18670	0.00705201	0.0383595	0.0227185	ITGB2	1	CD8+T_ITGB2
GO:0110088	hippocampal neuron apoptotic process	1/33	4/18670	0.00705201	0.0383595	0.0227185	CX3CR1	1	CD8+T_ITGB2
GO:0110089	regulation of hippocampal neuron apoptotic process	1/33	4/18670	0.00705201	0.0383595	0.0227185	CX3CR1	1	CD8+T_ITGB2
GO:1900086	positive regulation of peptidyl-tyrosine autophosphorylation	1/33	4/18670	0.00705201	0.0383595	0.0227185	IQGAP1	1	CD8+T_ITGB2
GO:1902565	positive regulation of neutrophil activation	1/33	4/18670	0.00705201	0.0383595	0.0227185	ITGB2	1	CD8+T_ITGB2
GO:1902746	regulation of lens fiber cell differentiation	1/33	4/18670	0.00705201	0.0383595	0.0227185	ZEB2	1	CD8+T_ITGB2
GO:0030595	leukocyte chemotaxis	3/33	224/18670	0.00713136	0.0386354	0.0228819	ITGB2/S100A8/S100A12	3	CD8+T_ITGB2
GO:0032945	negative regulation of mononuclear cell proliferation	2/33	73/18670	0.00736187	0.0395664	0.0234332	CEBPB/MNDA	2	CD8+T_ITGB2
GO:0050672	negative regulation of lymphocyte proliferation	2/33	73/18670	0.00736187	0.0395664	0.0234332	CEBPB/MNDA	2	CD8+T_ITGB2
GO:1904018	positive regulation of vasculature development	3/33	230/18670	0.00766746	0.0410452	0.0243091	CX3CR1/ITGB2/CFLAR	3	CD8+T_ITGB2
GO:0052547	regulation of peptidase activity	4/33	452/18670	0.00795923	0.0424388	0.0251344	CTSD/S100A8/CST7/CFLAR	4	CD8+T_ITGB2
GO:0006809	nitric oxide biosynthetic process	2/33	77/18670	0.00816069	0.0433416	0.0256691	CX3CR1/ITGB2	2	CD8+T_ITGB2
GO:0071216	cellular response to biotic stimulus	3/33	236/18670	0.0082269	0.0435219	0.0257759	CEBPB/CX3CR1/TXNIP	3	CD8+T_ITGB2
GO:0043122	regulation of I-kappaB kinase/NF-kappaB signaling	3/33	237/18670	0.00832243	0.0438553	0.0259734	CX3CR1/S100A12/CFLAR	3	CD8+T_ITGB2
GO:0070664	negative regulation of leukocyte proliferation	2/33	78/18670	0.00836624	0.0439146	0.0260085	CEBPB/MNDA	2	CD8+T_ITGB2
GO:0031348	negative regulation of defense response	3/33	239/18670	0.00851545	0.0440047	0.0260618	HLA-E/PTPRC/CST7	3	CD8+T_ITGB2
GO:0001819	positive regulation of cytokine production	4/33	464/18670	0.00871153	0.0440047	0.0260618	CEBPB/HLA-E/MNDA/PTPRC	4	CD8+T_ITGB2
GO:0002925	positive regulation of humoral immune response mediated by circulating immunoglobulin	1/33	5/18670	0.00880746	0.0440047	0.0260618	PTPRC	1	CD8+T_ITGB2
GO:0021815	modulation of microtubule cytoskeleton involved in cerebral cortex radial glia guided migration	1/33	5/18670	0.00880746	0.0440047	0.0260618	SYNE2	1	CD8+T_ITGB2
GO:0031580	membrane raft distribution	1/33	5/18670	0.00880746	0.0440047	0.0260618	PTPRC	1	CD8+T_ITGB2
GO:0045085	negative regulation of interleukin-2 biosynthetic process	1/33	5/18670	0.00880746	0.0440047	0.0260618	PTPRC	1	CD8+T_ITGB2
GO:0045586	regulation of gamma-delta T cell differentiation	1/33	5/18670	0.00880746	0.0440047	0.0260618	PTPRC	1	CD8+T_ITGB2
GO:0045636	positive regulation of melanocyte differentiation	1/33	5/18670	0.00880746	0.0440047	0.0260618	ZEB2	1	CD8+T_ITGB2
GO:0046645	positive regulation of gamma-delta T cell activation	1/33	5/18670	0.00880746	0.0440047	0.0260618	PTPRC	1	CD8+T_ITGB2
GO:1900084	regulation of peptidyl-tyrosine autophosphorylation	1/33	5/18670	0.00880746	0.0440047	0.0260618	IQGAP1	1	CD8+T_ITGB2
GO:1903721	positive regulation of I-kappaB phosphorylation	1/33	5/18670	0.00880746	0.0440047	0.0260618	CX3CR1	1	CD8+T_ITGB2
GO:1905451	positive regulation of Fc-gamma receptor signaling pathway involved in phagocytosis	1/33	5/18670	0.00880746	0.0440047	0.0260618	PTPRC	1	CD8+T_ITGB2
GO:2000118	regulation of sodium-dependent phosphate transport	1/33	5/18670	0.00880746	0.0440047	0.0260618	CEBPB	1	CD8+T_ITGB2
GO:0046209	nitric oxide metabolic process	2/33	82/18670	0.00921159	0.045854	0.0271571	CX3CR1/ITGB2	2	CD8+T_ITGB2
GO:0050769	positive regulation of neurogenesis	4/33	474/18670	0.00937314	0.0464207	0.0274927	CX3CR1/IQGAP1/CFLAR/ZEB2	4	CD8+T_ITGB2
GO:0048145	regulation of fibroblast proliferation	2/33	83/18670	0.00942867	0.0464207	0.0274927	FTH1/S100A6	2	CD8+T_ITGB2
GO:0071277	cellular response to calcium ion	2/33	83/18670	0.00942867	0.0464207	0.0274927	ALOX5AP/IQGAP1	2	CD8+T_ITGB2
GO:0021537	telencephalon development	3/33	249/18670	0.00952023	0.0467011	0.0276588	ADGRG1/ZEB2/SYNE2	3	CD8+T_ITGB2
GO:0048144	fibroblast proliferation	2/33	84/18670	0.00964803	0.0471565	0.0279285	FTH1/S100A6	2	CD8+T_ITGB2
GO:0048864	stem cell development	2/33	85/18670	0.00986967	0.0471699	0.0279364	PTPRC/ZEB2	2	CD8+T_ITGB2
GO:2001057	reactive nitrogen species metabolic process	2/33	85/18670	0.00986967	0.0471699	0.0279364	CX3CR1/ITGB2	2	CD8+T_ITGB2
GO:0032760	positive regulation of tumor necrosis factor production	2/33	86/18670	0.0100936	0.0471699	0.0279364	HLA-E/PTPRC	2	CD8+T_ITGB2
GO:0051249	regulation of lymphocyte activation	4/33	485/18670	0.0101382	0.0471699	0.0279364	CEBPB/HLA-E/MNDA/PTPRC	4	CD8+T_ITGB2
GO:0022409	positive regulation of cell-cell adhesion	3/33	255/18670	0.0101551	0.0471699	0.0279364	HLA-E/ITGB2/PTPRC	3	CD8+T_ITGB2
GO:0050730	regulation of peptidyl-tyrosine phosphorylation	3/33	256/18670	0.0102633	0.0471699	0.0279364	ITGB2/PTPRC/IQGAP1	3	CD8+T_ITGB2
GO:1903557	positive regulation of tumor necrosis factor superfamily cytokine production	2/33	88/18670	0.0105481	0.0471699	0.0279364	HLA-E/PTPRC	2	CD8+T_ITGB2
GO:2000177	regulation of neural precursor cell proliferation	2/33	88/18670	0.0105481	0.0471699	0.0279364	CX3CR1/ADGRG1	2	CD8+T_ITGB2
GO:0002885	positive regulation of hypersensitivity	1/33	6/18670	0.0105599	0.0471699	0.0279364	HLA-E	1	CD8+T_ITGB2
GO:0006880	intracellular sequestering of iron ion	1/33	6/18670	0.0105599	0.0471699	0.0279364	FTH1	1	CD8+T_ITGB2
GO:0008626	granzyme-mediated apoptotic signaling pathway	1/33	6/18670	0.0105599	0.0471699	0.0279364	SRGN	1	CD8+T_ITGB2
GO:0014916	regulation of lung blood pressure	1/33	6/18670	0.0105599	0.0471699	0.0279364	NAMPT	1	CD8+T_ITGB2
GO:0021540	corpus callosum morphogenesis	1/33	6/18670	0.0105599	0.0471699	0.0279364	ZEB2	1	CD8+T_ITGB2
GO:0035701	hematopoietic stem cell migration	1/33	6/18670	0.0105599	0.0471699	0.0279364	PTPRC	1	CD8+T_ITGB2
GO:0035740	CD8-positive, alpha-beta T cell proliferation	1/33	6/18670	0.0105599	0.0471699	0.0279364	HLA-E	1	CD8+T_ITGB2
GO:0045634	regulation of melanocyte differentiation	1/33	6/18670	0.0105599	0.0471699	0.0279364	ZEB2	1	CD8+T_ITGB2
GO:0048023	positive regulation of melanin biosynthetic process	1/33	6/18670	0.0105599	0.0471699	0.0279364	ZEB2	1	CD8+T_ITGB2
GO:0051665	membrane raft localization	1/33	6/18670	0.0105599	0.0471699	0.0279364	PTPRC	1	CD8+T_ITGB2
GO:0071895	odontoblast differentiation	1/33	6/18670	0.0105599	0.0471699	0.0279364	CEBPB	1	CD8+T_ITGB2
GO:0072126	positive regulation of glomerular mesangial cell proliferation	1/33	6/18670	0.0105599	0.0471699	0.0279364	CFLAR	1	CD8+T_ITGB2
GO:1903613	regulation of protein tyrosine phosphatase activity	1/33	6/18670	0.0105599	0.0471699	0.0279364	PTPRC	1	CD8+T_ITGB2
GO:1903719	regulation of I-kappaB phosphorylation	1/33	6/18670	0.0105599	0.0471699	0.0279364	CX3CR1	1	CD8+T_ITGB2
GO:2000564	regulation of CD8-positive, alpha-beta T cell proliferation	1/33	6/18670	0.0105599	0.0471699	0.0279364	HLA-E	1	CD8+T_ITGB2
GO:2001187	positive regulation of CD8-positive, alpha-beta T cell activation	1/33	6/18670	0.0105599	0.0471699	0.0279364	HLA-E	1	CD8+T_ITGB2
GO:2001300	lipoxin metabolic process	1/33	6/18670	0.0105599	0.0471699	0.0279364	ALOX5AP	1	CD8+T_ITGB2
GO:2001301	lipoxin biosynthetic process	1/33	6/18670	0.0105599	0.0471699	0.0279364	ALOX5AP	1	CD8+T_ITGB2
GO:0032651	regulation of interleukin-1 beta production	2/33	90/18670	0.0110116	0.0490254	0.0290354	CX3CR1/MNDA	2	CD8+T_ITGB2
GO:0050900	leukocyte migration	4/33	499/18670	0.0111694	0.0495644	0.0293546	CX3CR1/ITGB2/S100A8/S100A12	4	CD8+T_ITGB2
GO:0006614	SRP-dependent cotranslational protein targeting to membrane	77/127	105/18670	3.47936e-155	6.28373e-152	5.43513e-152	RPSA/RPL10A/RPL3/RPL4/RPL5/RPL6/RPL7/RPL7A/RPL8/RPL9/RPL10/RPL11/RPL12/RPL13/RPL15/RPL18/RPL18A/RPL19/RPL21/RPL22/RPL23A/RPL24/RPL26/RPL27/RPL30/RPL27A/RPL28/RPL29/RPL31/RPL32/RPL34/RPL35A/RPL37/RPL37A/RPL38/RPL39/RPL41/RPL36A/RPLP1/RPLP2/RPS2/RPS3/RPS3A/RPS4X/RPS4Y1/RPS5/RPS6/RPS7/RPS8/RPS9/RPS10/RPS11/RPS12/RPS13/RPS14/RPS15/RPS15A/RPS16/RPS17/RPS18/RPS19/RPS20/RPS21/RPS23/RPS24/RPS25/RPS26/RPS…	77	CD8+T_LTB
GO:0000184	nuclear-transcribed mRNA catabolic process, nonsense-mediated decay	79/127	120/18670	2.18893e-153	1.97661e-150	1.70967e-150	EIF3E/RPSA/RPL10A/RPL3/RPL4/RPL5/RPL6/RPL7/RPL7A/RPL8/RPL9/RPL10/RPL11/RPL12/RPL13/RPL15/RPL18/RPL18A/RPL19/RPL21/RPL22/RPL23A/RPL24/RPL26/RPL27/RPL30/RPL27A/RPL28/RPL29/RPL31/RPL32/RPL34/RPL35A/RPL37/RPL37A/RPL38/RPL39/RPL41/RPL36A/RPLP1/RPLP2/RPS2/RPS3/RPS3A/RPS4X/RPS4Y1/RPS5/RPS6/RPS7/RPS8/RPS9/RPS10/RPS11/RPS12/RPS13/RPS14/RPS15/RPS15A/RPS16/RPS17/RPS18/RPS19/RPS20/RPS21/RPS23/RPS24/RPS25/RPS…	79	CD8+T_LTB
GO:0006613	cotranslational protein targeting to membrane	77/127	109/18670	5.32579e-153	3.20612e-150	2.77315e-150	RPSA/RPL10A/RPL3/RPL4/RPL5/RPL6/RPL7/RPL7A/RPL8/RPL9/RPL10/RPL11/RPL12/RPL13/RPL15/RPL18/RPL18A/RPL19/RPL21/RPL22/RPL23A/RPL24/RPL26/RPL27/RPL30/RPL27A/RPL28/RPL29/RPL31/RPL32/RPL34/RPL35A/RPL37/RPL37A/RPL38/RPL39/RPL41/RPL36A/RPLP1/RPLP2/RPS2/RPS3/RPS3A/RPS4X/RPS4Y1/RPS5/RPS6/RPS7/RPS8/RPS9/RPS10/RPS11/RPS12/RPS13/RPS14/RPS15/RPS15A/RPS16/RPS17/RPS18/RPS19/RPS20/RPS21/RPS23/RPS24/RPS25/RPS26/RPS…	77	CD8+T_LTB
GO:0045047	protein targeting to ER	77/127	118/18670	1.32696e-148	5.99122e-146	5.18212e-146	RPSA/RPL10A/RPL3/RPL4/RPL5/RPL6/RPL7/RPL7A/RPL8/RPL9/RPL10/RPL11/RPL12/RPL13/RPL15/RPL18/RPL18A/RPL19/RPL21/RPL22/RPL23A/RPL24/RPL26/RPL27/RPL30/RPL27A/RPL28/RPL29/RPL31/RPL32/RPL34/RPL35A/RPL37/RPL37A/RPL38/RPL39/RPL41/RPL36A/RPLP1/RPLP2/RPS2/RPS3/RPS3A/RPS4X/RPS4Y1/RPS5/RPS6/RPS7/RPS8/RPS9/RPS10/RPS11/RPS12/RPS13/RPS14/RPS15/RPS15A/RPS16/RPS17/RPS18/RPS19/RPS20/RPS21/RPS23/RPS24/RPS25/RPS26/RPS…	77	CD8+T_LTB
GO:0072599	establishment of protein localization to endoplasmic reticulum	77/127	122/18670	7.73962e-147	2.79555e-144	2.41802e-144	RPSA/RPL10A/RPL3/RPL4/RPL5/RPL6/RPL7/RPL7A/RPL8/RPL9/RPL10/RPL11/RPL12/RPL13/RPL15/RPL18/RPL18A/RPL19/RPL21/RPL22/RPL23A/RPL24/RPL26/RPL27/RPL30/RPL27A/RPL28/RPL29/RPL31/RPL32/RPL34/RPL35A/RPL37/RPL37A/RPL38/RPL39/RPL41/RPL36A/RPLP1/RPLP2/RPS2/RPS3/RPS3A/RPS4X/RPS4Y1/RPS5/RPS6/RPS7/RPS8/RPS9/RPS10/RPS11/RPS12/RPS13/RPS14/RPS15/RPS15A/RPS16/RPS17/RPS18/RPS19/RPS20/RPS21/RPS23/RPS24/RPS25/RPS26/RPS…	77	CD8+T_LTB
GO:0006413	translational initiation	82/127	193/18670	1.10004e-137	3.26297e-135	2.82231e-135	EIF4A2/EIF4B/EIF3E/RPSA/RPL10A/NPM1/RPL3/RPL4/RPL5/RPL6/RPL7/RPL7A/RPL8/RPL9/RPL10/RPL11/RPL12/RPL13/RPL15/RPL18/RPL18A/RPL19/RPL21/RPL22/RPL23A/RPL24/RPL26/RPL27/RPL30/RPL27A/RPL28/RPL29/RPL31/RPL32/RPL34/RPL35A/RPL37/RPL37A/RPL38/RPL39/RPL41/RPL36A/RPLP1/RPLP2/RPS2/RPS3/RPS3A/RPS4X/RPS4Y1/RPS5/RPS6/RPS7/RPS8/RPS9/RPS10/RPS11/RPS12/RPS13/RPS14/RPS15/RPS15A/RPS16/RPS17/RPS18/RPS19/RPS20/RPS21/RPS…	82	CD8+T_LTB
GO:0070972	protein localization to endoplasmic reticulum	77/127	147/18670	1.26472e-137	3.26297e-135	2.82231e-135	RPSA/RPL10A/RPL3/RPL4/RPL5/RPL6/RPL7/RPL7A/RPL8/RPL9/RPL10/RPL11/RPL12/RPL13/RPL15/RPL18/RPL18A/RPL19/RPL21/RPL22/RPL23A/RPL24/RPL26/RPL27/RPL30/RPL27A/RPL28/RPL29/RPL31/RPL32/RPL34/RPL35A/RPL37/RPL37A/RPL38/RPL39/RPL41/RPL36A/RPLP1/RPLP2/RPS2/RPS3/RPS3A/RPS4X/RPS4Y1/RPS5/RPS6/RPS7/RPS8/RPS9/RPS10/RPS11/RPS12/RPS13/RPS14/RPS15/RPS15A/RPS16/RPS17/RPS18/RPS19/RPS20/RPS21/RPS23/RPS24/RPS25/RPS26/RPS…	77	CD8+T_LTB
GO:0019083	viral transcription	78/127	177/18670	1.05593e-131	2.38376e-129	2.06184e-129	RPSA/RPL10A/RPL3/RPL4/RPL5/RPL6/RPL7/RPL7A/RPL8/RPL9/RPL10/RPL11/RPL12/RPL13/RPL15/RPL18/RPL18A/RPL19/RPL21/RPL22/RPL23A/RPL24/RPL26/RPL27/RPL30/RPL27A/RPL28/RPL29/RPL31/RPL32/RPL34/RPL35A/RPL37/RPL37A/RPL38/RPL39/RPL41/RPL36A/RPLP1/RPLP2/RPS2/RPS3/RPS3A/RPS4X/RPS4Y1/RPS5/RPS6/RPS7/RPS8/RPS9/RPS10/RPS11/RPS12/RPS13/RPS14/RPS15/RPS15A/RPS16/RPS17/RPS18/RPS19/RPS20/RPS21/RPS23/RPS24/RPS25/RPS26/RPS…	78	CD8+T_LTB
GO:0019080	viral gene expression	78/127	191/18670	2.24733e-128	4.50964e-126	3.90063e-126	RPSA/RPL10A/RPL3/RPL4/RPL5/RPL6/RPL7/RPL7A/RPL8/RPL9/RPL10/RPL11/RPL12/RPL13/RPL15/RPL18/RPL18A/RPL19/RPL21/RPL22/RPL23A/RPL24/RPL26/RPL27/RPL30/RPL27A/RPL28/RPL29/RPL31/RPL32/RPL34/RPL35A/RPL37/RPL37A/RPL38/RPL39/RPL41/RPL36A/RPLP1/RPLP2/RPS2/RPS3/RPS3A/RPS4X/RPS4Y1/RPS5/RPS6/RPS7/RPS8/RPS9/RPS10/RPS11/RPS12/RPS13/RPS14/RPS15/RPS15A/RPS16/RPS17/RPS18/RPS19/RPS20/RPS21/RPS23/RPS24/RPS25/RPS26/RPS…	78	CD8+T_LTB
GO:0000956	nuclear-transcribed mRNA catabolic process	79/127	207/18670	2.63254e-127	4.75436e-125	4.1123e-125	EIF3E/RPSA/RPL10A/RPL3/RPL4/RPL5/RPL6/RPL7/RPL7A/RPL8/RPL9/RPL10/RPL11/RPL12/RPL13/RPL15/RPL18/RPL18A/RPL19/RPL21/RPL22/RPL23A/RPL24/RPL26/RPL27/RPL30/RPL27A/RPL28/RPL29/RPL31/RPL32/RPL34/RPL35A/RPL37/RPL37A/RPL38/RPL39/RPL41/RPL36A/RPLP1/RPLP2/RPS2/RPS3/RPS3A/RPS4X/RPS4Y1/RPS5/RPS6/RPS7/RPS8/RPS9/RPS10/RPS11/RPS12/RPS13/RPS14/RPS15/RPS15A/RPS16/RPS17/RPS18/RPS19/RPS20/RPS21/RPS23/RPS24/RPS25/RPS…	79	CD8+T_LTB
GO:0006612	protein targeting to membrane	77/127	202/18670	1.2879e-123	2.1145e-121	1.82894e-121	RPSA/RPL10A/RPL3/RPL4/RPL5/RPL6/RPL7/RPL7A/RPL8/RPL9/RPL10/RPL11/RPL12/RPL13/RPL15/RPL18/RPL18A/RPL19/RPL21/RPL22/RPL23A/RPL24/RPL26/RPL27/RPL30/RPL27A/RPL28/RPL29/RPL31/RPL32/RPL34/RPL35A/RPL37/RPL37A/RPL38/RPL39/RPL41/RPL36A/RPLP1/RPLP2/RPS2/RPS3/RPS3A/RPS4X/RPS4Y1/RPS5/RPS6/RPS7/RPS8/RPS9/RPS10/RPS11/RPS12/RPS13/RPS14/RPS15/RPS15A/RPS16/RPS17/RPS18/RPS19/RPS20/RPS21/RPS23/RPS24/RPS25/RPS26/RPS…	77	CD8+T_LTB
GO:0006402	mRNA catabolic process	81/127	364/18670	1.11432e-108	1.67706e-106	1.45057e-106	EIF3E/RPSA/RPL10A/NPM1/PRKCA/RPL3/RPL4/RPL5/RPL6/RPL7/RPL7A/RPL8/RPL9/RPL10/RPL11/RPL12/RPL13/RPL15/RPL18/RPL18A/RPL19/RPL21/RPL22/RPL23A/RPL24/RPL26/RPL27/RPL30/RPL27A/RPL28/RPL29/RPL31/RPL32/RPL34/RPL35A/RPL37/RPL37A/RPL38/RPL39/RPL41/RPL36A/RPLP1/RPLP2/RPS2/RPS3/RPS3A/RPS4X/RPS4Y1/RPS5/RPS6/RPS7/RPS8/RPS9/RPS10/RPS11/RPS12/RPS13/RPS14/RPS15/RPS15A/RPS16/RPS17/RPS18/RPS19/RPS20/RPS21/RPS23/RPS2…	81	CD8+T_LTB
GO:0090150	establishment of protein localization to membrane	78/127	332/18670	4.41977e-106	6.14008e-104	5.31089e-104	RPSA/RPL10A/RPL3/RPL4/RPL5/RPL6/RPL7/RPL7A/RPL8/RPL9/RPL10/RPL11/RPL12/RPL13/RPL15/RPL18/RPL18A/RPL19/RPL21/RPL22/RPL23A/RPL24/RPL26/RPL27/RPL30/RPL27A/RPL28/RPL29/RPL31/RPL32/RPL34/RPL35A/RPL37/RPL37A/RPL38/RPL39/RPL41/RPL36A/RPLP1/RPLP2/RPS2/RPS3/RPS3A/RPS4X/RPS4Y1/RPS5/RPS6/RPS7/RPS8/RPS9/RPS10/RPS11/RPS12/RPS13/RPS14/RPS15/RPS15A/RPS16/RPS17/RPS18/RPS19/RPS20/RPS21/RPS23/RPS24/RPS25/RPS26/RPS…	78	CD8+T_LTB
GO:0006401	RNA catabolic process	81/127	397/18670	2.75196e-105	3.55003e-103	3.07061e-103	EIF3E/RPSA/RPL10A/NPM1/PRKCA/RPL3/RPL4/RPL5/RPL6/RPL7/RPL7A/RPL8/RPL9/RPL10/RPL11/RPL12/RPL13/RPL15/RPL18/RPL18A/RPL19/RPL21/RPL22/RPL23A/RPL24/RPL26/RPL27/RPL30/RPL27A/RPL28/RPL29/RPL31/RPL32/RPL34/RPL35A/RPL37/RPL37A/RPL38/RPL39/RPL41/RPL36A/RPLP1/RPLP2/RPS2/RPS3/RPS3A/RPS4X/RPS4Y1/RPS5/RPS6/RPS7/RPS8/RPS9/RPS10/RPS11/RPS12/RPS13/RPS14/RPS15/RPS15A/RPS16/RPS17/RPS18/RPS19/RPS20/RPS21/RPS23/RPS2…	81	CD8+T_LTB
GO:0006605	protein targeting	78/127	435/18670	5.77973e-96	6.9588e-94	6.01904e-94	RPSA/RPL10A/RPL3/RPL4/RPL5/RPL6/RPL7/RPL7A/RPL8/RPL9/RPL10/RPL11/RPL12/RPL13/RPL15/RPL18/RPL18A/RPL19/RPL21/RPL22/RPL23A/RPL24/RPL26/RPL27/RPL30/RPL27A/RPL28/RPL29/RPL31/RPL32/RPL34/RPL35A/RPL37/RPL37A/RPL38/RPL39/RPL41/RPL36A/RPLP1/RPLP2/RPS2/RPS3/RPS3A/RPS4X/RPS4Y1/RPS5/RPS6/RPS7/RPS8/RPS9/RPS10/RPS11/RPS12/RPS13/RPS14/RPS15/RPS15A/RPS16/RPS17/RPS18/RPS19/RPS20/RPS21/RPS23/RPS24/RPS25/RPS26/RPS…	78	CD8+T_LTB
GO:0002181	cytoplasmic translation	32/127	100/18670	6.43559e-46	7.26417e-44	6.28317e-44	EIF4A2/EIF4B/EIF3E/RPSA/RPL10A/RPL6/RPL8/RPL9/RPL11/RPL15/RPL18/RPL18A/RPL19/RPL24/RPL26/RPL30/RPL29/RPL31/RPL32/RPL35A/RPL38/RPL39/RPL41/RPL36A/RPLP1/RPS21/RPS23/RPS26/RPS28/RPS29/RPL13A/RPL36	32	CD8+T_LTB
GO:0042254	ribosome biogenesis	36/127	297/18670	3.51974e-35	3.73921e-33	3.23424e-33	RPSA/RPL10A/NPM1/RPL3/RPL5/RPL6/RPL7/RPL7A/RPL10/RPL11/RPL12/RPL23A/RPL24/RPL26/RPL27/RPL35A/RPL38/RPS2/RPS5/RPS6/RPS7/RPS8/RPS9/RPS10/RPS14/RPS15/RPS16/RPS17/RPS19/RPS21/RPS24/RPS27/RPS28/RPL14/RPL35/NOP53	36	CD8+T_LTB
GO:0022613	ribonucleoprotein complex biogenesis	41/127	468/18670	2.09872e-34	2.10571e-32	1.82134e-32	EIF4B/EIF3E/RPSA/RPL10A/NPM1/RPL3/RPL5/RPL6/RPL7/RPL7A/RPL10/RPL11/RPL12/RPL23A/RPL24/RPL26/RPL27/RPL35A/RPL38/RPS2/RPS5/RPS6/RPS7/RPS8/RPS9/RPS10/RPS14/RPS15/RPS16/RPS17/RPS19/RPS21/RPS24/RPS27/RPS28/SRSF5/SF1/RPL14/RPL35/RPL13A/NOP53	41	CD8+T_LTB
GO:0042255	ribosome assembly	19/127	63/18670	7.78284e-27	7.39779e-25	6.39874e-25	RPSA/NPM1/RPL3/RPL5/RPL6/RPL10/RPL11/RPL12/RPL23A/RPL24/RPL38/RPS5/RPS10/RPS14/RPS15/RPS19/RPS27/RPS28/NOP53	19	CD8+T_LTB
GO:0006364	rRNA processing	25/127	214/18670	5.32005e-24	4.80401e-22	4.15524e-22	RPL10A/RPL5/RPL7/RPL7A/RPL11/RPL26/RPL27/RPL35A/RPS2/RPS6/RPS7/RPS8/RPS9/RPS14/RPS15/RPS16/RPS17/RPS19/RPS21/RPS24/RPS27/RPS28/RPL14/RPL35/NOP53	25	CD8+T_LTB
GO:0042273	ribosomal large subunit biogenesis	18/127	71/18670	6.41035e-24	5.5129e-22	4.7684e-22	RPL10A/NPM1/RPL3/RPL5/RPL6/RPL7/RPL7A/RPL10/RPL11/RPL12/RPL23A/RPL24/RPL26/RPL35A/RPL38/RPL14/RPL35/NOP53	18	CD8+T_LTB
GO:0016072	rRNA metabolic process	25/127	225/18670	1.89195e-23	1.55312e-21	1.34337e-21	RPL10A/RPL5/RPL7/RPL7A/RPL11/RPL26/RPL27/RPL35A/RPS2/RPS6/RPS7/RPS8/RPS9/RPS14/RPS15/RPS16/RPS17/RPS19/RPS21/RPS24/RPS27/RPS28/RPL14/RPL35/NOP53	25	CD8+T_LTB
GO:0042274	ribosomal small subunit biogenesis	17/127	67/18670	1.19721e-22	9.40071e-21	8.13117e-21	RPSA/NPM1/RPL38/RPS5/RPS6/RPS7/RPS8/RPS10/RPS14/RPS15/RPS16/RPS17/RPS19/RPS21/RPS24/RPS27/RPS28	17	CD8+T_LTB
GO:0022618	ribonucleoprotein complex assembly	23/127	229/18670	1.32301e-20	9.95568e-19	8.6112e-19	EIF4B/EIF3E/RPSA/RPL3/RPL5/RPL6/RPL10/RPL11/RPL12/RPL23A/RPL24/RPL38/RPS5/RPS10/RPS14/RPS15/RPS19/RPS27/RPS28/SRSF5/SF1/RPL13A/NOP53	23	CD8+T_LTB
GO:0071826	ribonucleoprotein complex subunit organization	23/127	236/18670	2.63701e-20	1.90497e-18	1.64771e-18	EIF4B/EIF3E/RPSA/RPL3/RPL5/RPL6/RPL10/RPL11/RPL12/RPL23A/RPL24/RPL38/RPS5/RPS10/RPS14/RPS15/RPS19/RPS27/RPS28/SRSF5/SF1/RPL13A/NOP53	23	CD8+T_LTB
GO:0034470	ncRNA processing	25/127	384/18670	9.25822e-18	6.4309e-16	5.56243e-16	RPL10A/RPL5/RPL7/RPL7A/RPL11/RPL26/RPL27/RPL35A/RPS2/RPS6/RPS7/RPS8/RPS9/RPS14/RPS15/RPS16/RPS17/RPS19/RPS21/RPS24/RPS27/RPS28/RPL14/RPL35/NOP53	25	CD8+T_LTB
GO:0034660	ncRNA metabolic process	25/127	475/18670	1.3523e-15	9.04535e-14	7.82381e-14	RPL10A/RPL5/RPL7/RPL7A/RPL11/RPL26/RPL27/RPL35A/RPS2/RPS6/RPS7/RPS8/RPS9/RPS14/RPS15/RPS16/RPS17/RPS19/RPS21/RPS24/RPS27/RPS28/RPL14/RPL35/NOP53	25	CD8+T_LTB
GO:0000028	ribosomal small subunit assembly	9/127	19/18670	2.03989e-15	1.31573e-13	1.13804e-13	RPSA/RPL38/RPS5/RPS10/RPS14/RPS15/RPS19/RPS27/RPS28	9	CD8+T_LTB
GO:0000027	ribosomal large subunit assembly	10/127	30/18670	3.96178e-15	2.46723e-13	2.13404e-13	RPL3/RPL5/RPL6/RPL10/RPL11/RPL12/RPL23A/RPL24/RPL38/NOP53	10	CD8+T_LTB
GO:0006417	regulation of translation	17/127	424/18670	4.47813e-09	2.69583e-07	2.33177e-07	EIF4A2/EIF4B/EIF3E/NPM1/RPL5/RPL10/RPL22/RPL26/RPL38/RPLP1/RPS3/RPS4X/RPS9/RPS14/RACK1/RPL13A/PABPC1	17	CD8+T_LTB
GO:0034248	regulation of cellular amide metabolic process	17/127	476/18670	2.47154e-08	1.43987e-06	1.24542e-06	EIF4A2/EIF4B/EIF3E/NPM1/RPL5/RPL10/RPL22/RPL26/RPL38/RPLP1/RPS3/RPS4X/RPS9/RPS14/RACK1/RPL13A/PABPC1	17	CD8+T_LTB
GO:1904667	negative regulation of ubiquitin protein ligase activity	4/127	9/18670	2.50591e-07	1.41427e-05	1.22328e-05	RPL5/RPL11/RPS7/RPL23	4	CD8+T_LTB
GO:0030490	maturation of SSU-rRNA	6/127	46/18670	6.59445e-07	3.60896e-05	3.12158e-05	RPS8/RPS14/RPS16/RPS19/RPS21/RPS28	6	CD8+T_LTB
GO:1902255	positive regulation of intrinsic apoptotic signaling pathway by p53 class mediator	3/127	5/18670	3.04357e-06	0.000161667	0.000139835	RPL11/RPL26/RPS7	3	CD8+T_LTB
GO:0051444	negative regulation of ubiquitin-protein transferase activity	4/127	16/18670	3.48836e-06	0.000179999	0.000155691	RPL5/RPL11/RPS7/RPL23	4	CD8+T_LTB
GO:0000462	maturation of SSU-rRNA from tricistronic rRNA transcript (SSU-rRNA, 5.8S rRNA, LSU-rRNA)	5/127	35/18670	3.7091e-06	0.000186073	0.000160945	RPS8/RPS14/RPS16/RPS19/RPS21	5	CD8+T_LTB
GO:0034250	positive regulation of cellular amide metabolic process	8/127	152/18670	9.49112e-06	0.000463269	0.000400706	EIF3E/NPM1/RPL5/RPL26/RPS4X/RPS9/RACK1/PABPC1	8	CD8+T_LTB
GO:0000470	maturation of LSU-rRNA	4/127	21/18670	1.11729e-05	0.000531005	0.000459295	RPL10A/RPL7/RPL7A/RPL35	4	CD8+T_LTB
GO:1901798	positive regulation of signal transduction by p53 class mediator	4/127	22/18670	1.3584e-05	0.000613316	0.000530489	RPL11/RPL26/RPS7/RPL23	4	CD8+T_LTB
GO:1904666	regulation of ubiquitin protein ligase activity	4/127	22/18670	1.3584e-05	0.000613316	0.000530489	RPL5/RPL11/RPS7/RPL23	4	CD8+T_LTB
GO:2000059	negative regulation of ubiquitin-dependent protein catabolic process	5/127	48/18670	1.82284e-05	0.00080294	0.000694506	RPL5/RPL11/RPS7/RPL23/NOP53	5	CD8+T_LTB
GO:0045727	positive regulation of translation	7/127	127/18670	2.59384e-05	0.00111535	0.000964725	EIF3E/NPM1/RPL5/RPL26/RPS4X/RPS9/PABPC1	7	CD8+T_LTB
GO:0051438	regulation of ubiquitin-protein transferase activity	5/127	52/18670	2.70725e-05	0.00113705	0.000983491	RPL5/RPL11/RPS2/RPS7/RPL23	5	CD8+T_LTB
GO:2001244	positive regulation of intrinsic apoptotic signaling pathway	5/127	61/18670	5.90149e-05	0.00242229	0.00209517	RPL11/RPL26/RPS3/RPS7/RACK1	5	CD8+T_LTB
GO:0002183	cytoplasmic translational initiation	4/127	34/18670	8.08493e-05	0.00324475	0.00280656	EIF4A2/EIF4B/EIF3E/RPL13A	4	CD8+T_LTB
GO:1903051	negative regulation of proteolysis involved in cellular protein catabolic process	5/127	72/18670	0.000130758	0.00513366	0.00444037	RPL5/RPL11/RPS7/RPL23/NOP53	5	CD8+T_LTB
GO:2000435	negative regulation of protein neddylation	2/127	3/18670	0.000137116	0.00526874	0.00455722	RPL5/RPL11	2	CD8+T_LTB
GO:0031397	negative regulation of protein ubiquitination	5/127	77/18670	0.000179712	0.00676166	0.00584852	RPL5/RPL11/RPS3/RPS7/RPL23	5	CD8+T_LTB
GO:0006446	regulation of translational initiation	5/127	79/18670	0.000202787	0.00747416	0.0064648	EIF4A2/EIF4B/EIF3E/NPM1/RPL13A	5	CD8+T_LTB
GO:0030217	T cell differentiation	8/127	240/18670	0.000239024	0.00863353	0.0074676	CD27/CCR7/RPL22/RPS6/SATB1/TCF7/FOXP1/LEF1	8	CD8+T_LTB
GO:2000434	regulation of protein neddylation	2/127	4/18670	0.000273008	0.00966769	0.0083621	RPL5/RPL11	2	CD8+T_LTB
GO:0006414	translational elongation	6/127	133/18670	0.000298185	0.0102809	0.00889251	EEF1A1/EEF1B2/EEF1D/RPLP1/RPLP2/RACK1	6	CD8+T_LTB
GO:1903363	negative regulation of cellular protein catabolic process	5/127	86/18670	0.00030171	0.0102809	0.00889251	RPL5/RPL11/RPS7/RPL23/NOP53	5	CD8+T_LTB
GO:1903321	negative regulation of protein modification by small protein conjugation or removal	5/127	88/18670	0.000335739	0.0112286	0.00971222	RPL5/RPL11/RPS3/RPS7/RPL23	5	CD8+T_LTB
GO:0002568	somatic diversification of T cell receptor genes	2/127	5/18670	0.000452984	0.0143524	0.0124142	TCF7/LEF1	2	CD8+T_LTB
GO:0002681	somatic recombination of T cell receptor gene segments	2/127	5/18670	0.000452984	0.0143524	0.0124142	TCF7/LEF1	2	CD8+T_LTB
GO:0033153	T cell receptor V(D)J recombination	2/127	5/18670	0.000452984	0.0143524	0.0124142	TCF7/LEF1	2	CD8+T_LTB
GO:2000058	regulation of ubiquitin-dependent protein catabolic process	6/127	149/18670	0.0005465	0.0170169	0.0147188	RPL5/RPL11/RPS7/RPL23/RACK1/NOP53	6	CD8+T_LTB
GO:0050857	positive regulation of antigen receptor-mediated signaling pathway	3/127	24/18670	0.000560422	0.0171546	0.0148379	CCR7/RPS3/FOXP1	3	CD8+T_LTB
GO:0046632	alpha-beta T cell differentiation	5/127	101/18670	0.000632778	0.0190466	0.0164744	RPL22/SATB1/TCF7/FOXP1/LEF1	5	CD8+T_LTB
GO:0051348	negative regulation of transferase activity	8/127	285/18670	0.000747389	0.0221276	0.0191393	EIF4A2/NPM1/RPL5/RPL11/RPS7/RPL23/RACK1/PIK3IP1	8	CD8+T_LTB
GO:2001242	regulation of intrinsic apoptotic signaling pathway	6/127	165/18670	0.000932117	0.0266049	0.023012	RPL11/RPL26/RPS3/RPS7/TPT1/RACK1	6	CD8+T_LTB
GO:0000056	ribosomal small subunit export from nucleus	2/127	7/18670	0.000942808	0.0266049	0.023012	NPM1/RPS15	2	CD8+T_LTB
GO:1902231	positive regulation of intrinsic apoptotic signaling pathway in response to DNA damage	2/127	7/18670	0.000942808	0.0266049	0.023012	RPL26/RPS3	2	CD8+T_LTB
GO:1903320	regulation of protein modification by small protein conjugation or removal	7/127	231/18670	0.00103103	0.0286469	0.0247782	RPL5/RPL11/RPS2/RPS3/RPS7/RPL23/NOP53	7	CD8+T_LTB
GO:1902253	regulation of intrinsic apoptotic signaling pathway by p53 class mediator	3/127	31/18670	0.00120215	0.0328952	0.0284528	RPL11/RPL26/RPS7	3	CD8+T_LTB
GO:0032071	regulation of endodeoxyribonuclease activity	2/127	8/18670	0.00125148	0.0337339	0.0291783	NPM1/RPS3	2	CD8+T_LTB
GO:0042110	T cell activation	10/127	464/18670	0.00128055	0.03401	0.029417	AIF1/CD27/CCR7/RPL22/RPS3/RPS6/SATB1/TCF7/FOXP1/LEF1	10	CD8+T_LTB
GO:0071353	cellular response to interleukin-4	3/127	32/18670	0.00131996	0.0345484	0.0298828	RPL3/TCF7/LEF1	3	CD8+T_LTB
GO:1901796	regulation of signal transduction by p53 class mediator	6/127	180/18670	0.00145801	0.0376135	0.0325339	RPL5/RPL11/RPL26/RPS7/RPL23/NOP53	6	CD8+T_LTB
GO:0034101	erythrocyte homeostasis	5/127	122/18670	0.00147872	0.0376135	0.0325339	RPS6/RPS14/RPS17/RPS19/RPS24	5	CD8+T_LTB
GO:0070670	response to interleukin-4	3/127	34/18670	0.00157677	0.0395508	0.0342096	RPL3/TCF7/LEF1	3	CD8+T_LTB
GO:0051764	actin crosslink formation	2/127	9/18670	0.00160189	0.0396302	0.0342783	ACTN1/AIF1	2	CD8+T_LTB
GO:0032070	regulation of deoxyribonuclease activity	2/127	10/18670	0.00199345	0.0480023	0.0415198	NPM1/RPS3	2	CD8+T_LTB
GO:0072610	interleukin-12 secretion	2/127	10/18670	0.00199345	0.0480023	0.0415198	CCR7/FOXP1	2	CD8+T_LTB
GO:0042177	negative regulation of protein catabolic process	5/127	132/18670	0.002091	0.0496888	0.0429785	RPL5/RPL11/RPS7/RPL23/NOP53	5	CD8+T_LTB
GO:0002428	antigen processing and presentation of peptide antigen via MHC class Ib	6/80	9/18670	4.25113e-13	4.25538e-10	3.03173e-10	B2M/HLA-A/HLA-B/HLA-C/HLA-E/HLA-F	6	CD8+T_GNLY
GO:0002480	antigen processing and presentation of exogenous peptide antigen via MHC class I, TAP-independent	6/80	9/18670	4.25113e-13	4.25538e-10	3.03173e-10	B2M/HLA-A/HLA-B/HLA-C/HLA-E/HLA-F	6	CD8+T_GNLY
GO:0001916	positive regulation of T cell mediated cytotoxicity	7/80	26/18670	1.24938e-11	7.591e-09	5.40817e-09	B2M/HLA-A/HLA-B/HLA-C/HLA-E/HLA-F/PTPRC	7	CD8+T_GNLY
GO:0002483	antigen processing and presentation of endogenous peptide antigen	6/80	15/18670	2.48176e-11	7.591e-09	5.40817e-09	B2M/HLA-A/HLA-B/HLA-C/HLA-E/HLA-F	6	CD8+T_GNLY
GO:0019885	antigen processing and presentation of endogenous peptide antigen via MHC class I	6/80	15/18670	2.48176e-11	7.591e-09	5.40817e-09	B2M/HLA-A/HLA-B/HLA-C/HLA-E/HLA-F	6	CD8+T_GNLY
GO:0002484	antigen processing and presentation of endogenous peptide antigen via MHC class I via ER pathway	5/80	7/18670	2.6542e-11	7.591e-09	5.40817e-09	HLA-A/HLA-B/HLA-C/HLA-E/HLA-F	5	CD8+T_GNLY
GO:0002486	antigen processing and presentation of endogenous peptide antigen via MHC class I via ER pathway, TAP-independent	5/80	7/18670	2.6542e-11	7.591e-09	5.40817e-09	HLA-A/HLA-B/HLA-C/HLA-E/HLA-F	5	CD8+T_GNLY
GO:0001913	T cell mediated cytotoxicity	8/80	49/18670	3.10605e-11	7.77289e-09	5.53776e-09	B2M/HLA-A/HLA-B/HLA-C/HLA-E/HLA-F/PRF1/PTPRC	8	CD8+T_GNLY
GO:0002475	antigen processing and presentation via MHC class Ib	6/80	16/18670	3.95732e-11	8.80285e-09	6.27155e-09	B2M/HLA-A/HLA-B/HLA-C/HLA-E/HLA-F	6	CD8+T_GNLY
GO:0002476	antigen processing and presentation of endogenous peptide antigen via MHC class Ib	5/80	8/18670	7.05416e-11	1.41224e-08	1.00615e-08	HLA-A/HLA-B/HLA-C/HLA-E/HLA-F	5	CD8+T_GNLY
GO:0001914	regulation of T cell mediated cytotoxicity	7/80	33/18670	7.92163e-11	1.44174e-08	1.02716e-08	B2M/HLA-A/HLA-B/HLA-C/HLA-E/HLA-F/PTPRC	7	CD8+T_GNLY
GO:0019883	antigen processing and presentation of endogenous antigen	6/80	22/18670	3.61264e-10	6.02708e-08	4.29397e-08	B2M/HLA-A/HLA-B/HLA-C/HLA-E/HLA-F	6	CD8+T_GNLY
GO:0031343	positive regulation of cell killing	8/80	68/18670	4.76939e-10	7.34486e-08	5.23281e-08	B2M/HLA-A/HLA-B/HLA-C/HLA-E/HLA-F/PRF1/PTPRC	8	CD8+T_GNLY
GO:0001909	leukocyte mediated cytotoxicity	9/80	107/18670	7.83543e-10	1.12047e-07	7.98271e-08	B2M/GZMB/HLA-A/HLA-B/HLA-C/HLA-E/HLA-F/PRF1/PTPRC	9	CD8+T_GNLY
GO:0002711	positive regulation of T cell mediated immunity	7/80	48/18670	1.29688e-09	1.7309e-07	1.23317e-07	B2M/HLA-A/HLA-B/HLA-C/HLA-E/HLA-F/PTPRC	7	CD8+T_GNLY
GO:0001906	cell killing	10/80	168/18670	2.54623e-09	3.18597e-07	2.26983e-07	B2M/GZMB/HLA-A/HLA-B/HLA-C/HLA-E/HLA-F/PRF1/PTPRC/GNLY	10	CD8+T_GNLY
GO:0001912	positive regulation of leukocyte mediated cytotoxicity	7/80	56/18670	3.97444e-09	4.68048e-07	3.33459e-07	B2M/HLA-A/HLA-B/HLA-C/HLA-E/HLA-F/PTPRC	7	CD8+T_GNLY
GO:0031341	regulation of cell killing	8/80	98/18670	9.15884e-09	1.01867e-06	7.25744e-07	B2M/HLA-A/HLA-B/HLA-C/HLA-E/HLA-F/PRF1/PTPRC	8	CD8+T_GNLY
GO:0002456	T cell mediated immunity	8/80	106/18670	1.70762e-08	1.79929e-06	1.2819e-06	B2M/HLA-A/HLA-B/HLA-C/HLA-E/HLA-F/PRF1/PTPRC	8	CD8+T_GNLY
GO:0002709	regulation of T cell mediated immunity	7/80	70/18670	1.95814e-08	1.9601e-06	1.39646e-06	B2M/HLA-A/HLA-B/HLA-C/HLA-E/HLA-F/PTPRC	7	CD8+T_GNLY
GO:0002479	antigen processing and presentation of exogenous peptide antigen via MHC class I, TAP-dependent	7/80	75/18670	3.18705e-08	3.03832e-06	2.16464e-06	B2M/CYBA/HLA-A/HLA-B/HLA-C/HLA-E/HLA-F	7	CD8+T_GNLY
GO:0001910	regulation of leukocyte mediated cytotoxicity	7/80	78/18670	4.19873e-08	3.82085e-06	2.72215e-06	B2M/HLA-A/HLA-B/HLA-C/HLA-E/HLA-F/PTPRC	7	CD8+T_GNLY
GO:0042590	antigen processing and presentation of exogenous peptide antigen via MHC class I	7/80	79/18670	4.59119e-08	3.99633e-06	2.84717e-06	B2M/CYBA/HLA-A/HLA-B/HLA-C/HLA-E/HLA-F	7	CD8+T_GNLY
GO:0002477	antigen processing and presentation of exogenous peptide antigen via MHC class Ib	3/80	3/18670	7.57615e-08	6.31977e-06	4.50249e-06	B2M/HLA-E/HLA-F	3	CD8+T_GNLY
GO:0002705	positive regulation of leukocyte mediated immunity	8/80	136/18670	1.20199e-07	9.47352e-06	6.74937e-06	B2M/HLA-A/HLA-B/HLA-C/HLA-E/HLA-F/ITGB2/PTPRC	8	CD8+T_GNLY
GO:0060333	interferon-gamma-mediated signaling pathway	7/80	91/18670	1.23033e-07	9.47352e-06	6.74937e-06	B2M/HLA-A/HLA-B/HLA-C/HLA-DRB1/HLA-E/HLA-F	7	CD8+T_GNLY
GO:0002474	antigen processing and presentation of peptide antigen via MHC class I	7/80	96/18670	1.78101e-07	1.27861e-05	9.10941e-06	B2M/CYBA/HLA-A/HLA-B/HLA-C/HLA-E/HLA-F	7	CD8+T_GNLY
GO:0034341	response to interferon-gamma	9/80	199/18670	1.78827e-07	1.27861e-05	9.10941e-06	B2M/HLA-A/HLA-B/HLA-C/HLA-DRB1/HLA-E/HLA-F/CCL5/IFITM2	9	CD8+T_GNLY
GO:0002824	positive regulation of adaptive immune response based on somatic recombination of immune receptors built from immunoglobulin superfamily domains	7/80	100/18670	2.35935e-07	1.62877e-05	1.16041e-05	B2M/HLA-A/HLA-B/HLA-C/HLA-E/HLA-F/PTPRC	7	CD8+T_GNLY
GO:0002449	lymphocyte mediated immunity	11/80	352/18670	3.00228e-07	1.99442e-05	1.42091e-05	B2M/GZMB/HLA-A/HLA-B/HLA-C/HLA-E/HLA-F/KLRC2/KLRD1/PRF1/PTPRC	11	CD8+T_GNLY
GO:0030098	lymphocyte differentiation	11/80	353/18670	3.08826e-07	1.99442e-05	1.42091e-05	B2M/ZFP36L2/RUNX3/CD3G/KLF6/ID2/ITGB1/LGALS1/PTPRC/SPN/ZNF683	11	CD8+T_GNLY
GO:0002708	positive regulation of lymphocyte mediated immunity	7/80	105/18670	3.29773e-07	2.00062e-05	1.42534e-05	B2M/HLA-A/HLA-B/HLA-C/HLA-E/HLA-F/PTPRC	7	CD8+T_GNLY
GO:0002821	positive regulation of adaptive immune response	7/80	105/18670	3.29773e-07	2.00062e-05	1.42534e-05	B2M/HLA-A/HLA-B/HLA-C/HLA-E/HLA-F/PTPRC	7	CD8+T_GNLY
GO:0002699	positive regulation of immune effector process	9/80	219/18670	4.02036e-07	2.36728e-05	1.68656e-05	B2M/HLA-A/HLA-B/HLA-C/HLA-E/HLA-F/ITGB2/PTPRC/SPON2	9	CD8+T_GNLY
GO:0002478	antigen processing and presentation of exogenous peptide antigen	8/80	175/18670	8.28486e-07	4.73894e-05	3.37623e-05	B2M/CYBA/HLA-A/HLA-B/HLA-C/HLA-DRB1/HLA-E/HLA-F	8	CD8+T_GNLY
GO:0071346	cellular response to interferon-gamma	8/80	180/18670	1.02491e-06	5.69962e-05	4.06067e-05	B2M/HLA-A/HLA-B/HLA-C/HLA-DRB1/HLA-E/HLA-F/CCL5	8	CD8+T_GNLY
GO:0019884	antigen processing and presentation of exogenous antigen	8/80	182/18670	1.11392e-06	6.0272e-05	4.29405e-05	B2M/CYBA/HLA-A/HLA-B/HLA-C/HLA-DRB1/HLA-E/HLA-F	8	CD8+T_GNLY
GO:0048002	antigen processing and presentation of peptide antigen	8/80	189/18670	1.47935e-06	7.79386e-05	5.5527e-05	B2M/CYBA/HLA-A/HLA-B/HLA-C/HLA-DRB1/HLA-E/HLA-F	8	CD8+T_GNLY
GO:0007159	leukocyte cell-cell adhesion	10/80	337/18670	1.72703e-06	8.8654e-05	6.31611e-05	RUNX3/CX3CR1/HLA-E/ITGB1/ITGB2/LGALS1/PTPRC/S100A9/CCL5/SPN	10	CD8+T_GNLY
GO:0030101	natural killer cell activation	6/80	86/18670	1.83125e-06	9.16539e-05	6.52984e-05	HLA-E/HLA-F/ID2/ITGB2/PTPRC/ZNF683	6	CD8+T_GNLY
GO:0002703	regulation of leukocyte mediated immunity	8/80	205/18670	2.71444e-06	0.000132544	9.44306e-05	B2M/HLA-A/HLA-B/HLA-C/HLA-E/HLA-F/ITGB2/PTPRC	8	CD8+T_GNLY
GO:0006968	cellular defense response	5/80	52/18670	2.82516e-06	0.000134666	9.59423e-05	CX3CR1/ITGB1/KLRC2/PRF1/SPN	5	CD8+T_GNLY
GO:0002822	regulation of adaptive immune response based on somatic recombination of immune receptors built from immunoglobulin superfamily domains	7/80	145/18670	2.91625e-06	0.000135775	9.67323e-05	B2M/HLA-A/HLA-B/HLA-C/HLA-E/HLA-F/PTPRC	7	CD8+T_GNLY
GO:0060337	type I interferon signaling pathway	6/80	95/18670	3.28324e-06	0.000146068	0.000104065	HLA-A/HLA-B/HLA-C/HLA-E/HLA-F/IFITM2	6	CD8+T_GNLY
GO:0071357	cellular response to type I interferon	6/80	95/18670	3.28324e-06	0.000146068	0.000104065	HLA-A/HLA-B/HLA-C/HLA-E/HLA-F/IFITM2	6	CD8+T_GNLY
GO:0002706	regulation of lymphocyte mediated immunity	7/80	149/18670	3.49417e-06	0.000152073	0.000108343	B2M/HLA-A/HLA-B/HLA-C/HLA-E/HLA-F/PTPRC	7	CD8+T_GNLY
GO:0034340	response to type I interferon	6/80	99/18670	4.17593e-06	0.000177877	0.000126728	HLA-A/HLA-B/HLA-C/HLA-E/HLA-F/IFITM2	6	CD8+T_GNLY
GO:0019882	antigen processing and presentation	8/80	226/18670	5.58236e-06	0.000228625	0.000162883	B2M/CYBA/HLA-A/HLA-B/HLA-C/HLA-DRB1/HLA-E/HLA-F	8	CD8+T_GNLY
GO:0002819	regulation of adaptive immune response	7/80	160/18670	5.59573e-06	0.000228625	0.000162883	B2M/HLA-A/HLA-B/HLA-C/HLA-E/HLA-F/PTPRC	7	CD8+T_GNLY
GO:0002228	natural killer cell mediated immunity	5/80	64/18670	7.96203e-06	0.0003188	0.000227127	GZMB/HLA-E/HLA-F/KLRC2/KLRD1	5	CD8+T_GNLY
GO:1902396	protein localization to bicellular tight junction	2/80	2/18670	1.81323e-05	0.00071178	0.000507104	ACTN4/FLNA	2	CD8+T_GNLY
GO:0030183	B cell differentiation	6/80	131/18670	2.08938e-05	0.000804411	0.000573099	ZFP36L2/KLF6/ID2/ITGB1/LGALS1/PTPRC	6	CD8+T_GNLY
GO:0002460	adaptive immune response based on somatic recombination of immune receptors built from immunoglobulin superfamily domains	9/80	361/18670	2.36784e-05	0.000894417	0.000637223	B2M/HLA-A/HLA-B/HLA-C/HLA-E/HLA-F/PRF1/PTPRC/SPN	9	CD8+T_GNLY
GO:0002697	regulation of immune effector process	10/80	462/18670	2.73335e-05	0.00101336	0.000721966	B2M/HLA-A/HLA-B/HLA-C/HLA-E/HLA-F/ITGB2/PTPRC/SPON2/ZNF683	10	CD8+T_GNLY
GO:0042110	T cell activation	10/80	464/18670	2.83564e-05	0.00103217	0.000735366	B2M/ZFP36L2/RUNX3/CD3G/HLA-E/LGALS1/PTPRC/CCL5/SPN/ZNF683	10	CD8+T_GNLY
GO:0032760	positive regulation of tumor necrosis factor production	5/80	86/18670	3.37902e-05	0.001208	0.000860634	CYBA/HLA-E/PTPRC/SPN/SPON2	5	CD8+T_GNLY
GO:0061756	leukocyte adhesion to vascular endothelial cell	4/80	44/18670	3.72421e-05	0.00130327	0.000928512	CX3CR1/ITGB1/ITGB2/SPN	4	CD8+T_GNLY
GO:1903557	positive regulation of tumor necrosis factor superfamily cytokine production	5/80	88/18670	3.77572e-05	0.00130327	0.000928512	CYBA/HLA-E/PTPRC/SPN/SPON2	5	CD8+T_GNLY
GO:0051249	regulation of lymphocyte activation	10/80	485/18670	4.12427e-05	0.00139945	0.000997035	ZFP36L2/RUNX3/HLA-E/HLA-F/ID2/LGALS1/PTPRC/CCL5/SPN/ZNF683	10	CD8+T_GNLY
GO:0002702	positive regulation of production of molecular mediator of immune response	5/80	95/18670	5.45526e-05	0.00182024	0.00129682	B2M/HLA-E/HLA-F/PTPRC/SPON2	5	CD8+T_GNLY
GO:0001911	negative regulation of leukocyte mediated cytotoxicity	3/80	18/18670	5.9017e-05	0.00193692	0.00137995	HLA-E/HLA-F/PTPRC	3	CD8+T_GNLY
GO:0032680	regulation of tumor necrosis factor production	6/80	160/18670	6.42175e-05	0.0020736	0.00147733	CX3CR1/CYBA/HLA-E/PTPRC/SPN/SPON2	6	CD8+T_GNLY
GO:0032640	tumor necrosis factor production	6/80	163/18670	7.11886e-05	0.00222687	0.00158652	CX3CR1/CYBA/HLA-E/PTPRC/SPN/SPON2	6	CD8+T_GNLY
GO:1903555	regulation of tumor necrosis factor superfamily cytokine production	6/80	163/18670	7.11886e-05	0.00222687	0.00158652	CX3CR1/CYBA/HLA-E/PTPRC/SPN/SPON2	6	CD8+T_GNLY
GO:0030217	T cell differentiation	7/80	240/18670	7.60462e-05	0.00234222	0.00166871	B2M/ZFP36L2/RUNX3/CD3G/PTPRC/SPN/ZNF683	7	CD8+T_GNLY
GO:0002720	positive regulation of cytokine production involved in immune response	4/80	54/18670	8.39872e-05	0.00251413	0.00179118	B2M/HLA-E/HLA-F/SPON2	4	CD8+T_GNLY
GO:0071706	tumor necrosis factor superfamily cytokine production	6/80	168/18670	8.41393e-05	0.00251413	0.00179118	CX3CR1/CYBA/HLA-E/PTPRC/SPN/SPON2	6	CD8+T_GNLY
GO:0001779	natural killer cell differentiation	3/80	21/18670	9.53043e-05	0.00280587	0.00199903	ID2/PTPRC/ZNF683	3	CD8+T_GNLY
GO:0002695	negative regulation of leukocyte activation	6/80	175/18670	0.000105356	0.00305684	0.00217783	RUNX3/HLA-F/ID2/PTPRC/SPN/CST7	6	CD8+T_GNLY
GO:0021943	formation of radial glial scaffolds	2/80	4/18670	0.000108188	0.00309419	0.00220444	FLNA/ITGB1	2	CD8+T_GNLY
GO:0031342	negative regulation of cell killing	3/80	22/18670	0.000110012	0.00310203	0.00221002	HLA-E/HLA-F/PTPRC	3	CD8+T_GNLY
GO:0045123	cellular extravasation	4/80	61/18670	0.000135476	0.00376699	0.00268377	CX3CR1/ITGB1/ITGB2/SPN	4	CD8+T_GNLY
GO:0050901	leukocyte tethering or rolling	3/80	25/18670	0.000162788	0.00446442	0.00318065	CX3CR1/ITGB1/SPN	3	CD8+T_GNLY
GO:0050866	negative regulation of cell activation	6/80	199/18670	0.000212244	0.00574206	0.00409091	RUNX3/HLA-F/ID2/PTPRC/SPN/CST7	6	CD8+T_GNLY
GO:0033077	T cell differentiation in thymus	4/80	70/18670	0.000231182	0.00617102	0.00439652	B2M/ZFP36L2/CD3G/PTPRC	4	CD8+T_GNLY
GO:0008626	granzyme-mediated apoptotic signaling pathway	2/80	6/18670	0.000268967	0.00690349	0.00491836	GZMH/GZMB	2	CD8+T_GNLY
GO:0034112	positive regulation of homotypic cell-cell adhesion	2/80	6/18670	0.000268967	0.00690349	0.00491836	LGALS1/CCL5	2	CD8+T_GNLY
GO:2001187	positive regulation of CD8-positive, alpha-beta T cell activation	2/80	6/18670	0.000268967	0.00690349	0.00491836	RUNX3/HLA-E	2	CD8+T_GNLY
GO:0046631	alpha-beta T cell activation	5/80	138/18670	0.000316209	0.00801329	0.00570903	RUNX3/HLA-E/PTPRC/SPN/ZNF683	5	CD8+T_GNLY
GO:1903037	regulation of leukocyte cell-cell adhesion	7/80	304/18670	0.000325745	0.00801713	0.00571177	RUNX3/HLA-E/ITGB2/LGALS1/PTPRC/CCL5/SPN	7	CD8+T_GNLY
GO:0002700	regulation of production of molecular mediator of immune response	5/80	139/18670	0.000326917	0.00801713	0.00571177	B2M/HLA-E/HLA-F/PTPRC/SPON2	5	CD8+T_GNLY
GO:0045785	positive regulation of cell adhesion	8/80	403/18670	0.000328374	0.00801713	0.00571177	RUNX3/FLNA/HLA-E/ITGB2/LGALS1/PTPRC/CCL5/ADGRG1	8	CD8+T_GNLY
GO:0032814	regulation of natural killer cell activation	3/80	32/18670	0.000343555	0.0082533	0.00588003	HLA-E/HLA-F/ZNF683	3	CD8+T_GNLY
GO:1903039	positive regulation of leukocyte cell-cell adhesion	6/80	218/18670	0.000346292	0.0082533	0.00588003	RUNX3/HLA-E/ITGB2/LGALS1/PTPRC/CCL5	6	CD8+T_GNLY
GO:0002729	positive regulation of natural killer cell cytokine production	2/80	7/18670	0.000375507	0.00854278	0.00608626	HLA-E/HLA-F	2	CD8+T_GNLY
GO:0150105	protein localization to cell-cell junction	2/80	7/18670	0.000375507	0.00854278	0.00608626	ACTN4/FLNA	2	CD8+T_GNLY
GO:1903979	negative regulation of microglial cell activation	2/80	7/18670	0.000375507	0.00854278	0.00608626	PTPRC/CST7	2	CD8+T_GNLY
GO:2001046	positive regulation of integrin-mediated signaling pathway	2/80	7/18670	0.000375507	0.00854278	0.00608626	CD63/FLNA	2	CD8+T_GNLY
GO:0050863	regulation of T cell activation	7/80	314/18670	0.000395742	0.00890197	0.00634217	RUNX3/HLA-E/LGALS1/PTPRC/CCL5/SPN/ZNF683	7	CD8+T_GNLY
GO:0034109	homotypic cell-cell adhesion	4/80	81/18670	0.0004048	0.00900455	0.00641525	FLNA/LGALS1/CCL5/MYL12A	4	CD8+T_GNLY
GO:0043368	positive T cell selection	3/80	34/18670	0.000411935	0.00906257	0.00645659	CD3G/PTPRC/SPN	3	CD8+T_GNLY
GO:0061351	neural precursor cell proliferation	5/80	150/18670	0.000463727	0.0100083	0.0071304	CX3CR1/FLNA/ID2/ADGRG1/ZEB2	5	CD8+T_GNLY
GO:0002718	regulation of cytokine production involved in immune response	4/80	84/18670	0.000464923	0.0100083	0.0071304	B2M/HLA-E/HLA-F/SPON2	4	CD8+T_GNLY
GO:0002370	natural killer cell cytokine production	2/80	8/18670	0.000499283	0.0105217	0.00749616	HLA-E/HLA-F	2	CD8+T_GNLY
GO:0002727	regulation of natural killer cell cytokine production	2/80	8/18670	0.000499283	0.0105217	0.00749616	HLA-E/HLA-F	2	CD8+T_GNLY
GO:2000177	regulation of neural precursor cell proliferation	4/80	88/18670	0.000554653	0.0115668	0.00824073	CX3CR1/FLNA/ID2/ADGRG1	4	CD8+T_GNLY
GO:0002707	negative regulation of lymphocyte mediated immunity	3/80	38/18670	0.000573615	0.0118389	0.00843459	HLA-E/HLA-F/PTPRC	3	CD8+T_GNLY
GO:0021932	hindbrain radial glia guided cell migration	2/80	9/18670	0.000640151	0.0130774	0.00931691	FLNA/ITGB1	2	CD8+T_GNLY
GO:0019835	cytolysis	3/80	40/18670	0.000667675	0.0133669	0.00952316	GZMH/GZMB/PRF1	3	CD8+T_GNLY
GO:0050832	defense response to fungus	3/80	40/18670	0.000667675	0.0133669	0.00952316	S100A9/SPON2/GNLY	3	CD8+T_GNLY
GO:0010721	negative regulation of cell development	7/80	344/18670	0.00068064	0.013412	0.00955535	ACTN4/ASCL2/B2M/ID2/LGALS1/ADGRG1/CTDSP1	7	CD8+T_GNLY
GO:0046634	regulation of alpha-beta T cell activation	4/80	93/18670	0.000683331	0.013412	0.00955535	RUNX3/HLA-E/PTPRC/ZNF683	4	CD8+T_GNLY
GO:0022409	positive regulation of cell-cell adhesion	6/80	255/18670	0.000790755	0.0153304	0.0109221	RUNX3/HLA-E/ITGB2/LGALS1/PTPRC/CCL5	6	CD8+T_GNLY
GO:0045619	regulation of lymphocyte differentiation	5/80	169/18670	0.000796384	0.0153304	0.0109221	ZFP36L2/RUNX3/ID2/PTPRC/ZNF683	5	CD8+T_GNLY
GO:1903426	regulation of reactive oxygen species biosynthetic process	4/80	101/18670	0.000931164	0.0177542	0.0126489	CX3CR1/CYBA/ITGB2/KLF2	4	CD8+T_GNLY
GO:0002367	cytokine production involved in immune response	4/80	102/18670	0.000966043	0.0182455	0.0129989	B2M/HLA-E/HLA-F/SPON2	4	CD8+T_GNLY
GO:0007229	integrin-mediated signaling pathway	4/80	103/18670	0.00100183	0.0187446	0.0133545	CD63/FLNA/ITGB1/ITGB2	4	CD8+T_GNLY
GO:0006909	phagocytosis	7/80	369/18670	0.00102561	0.0190118	0.0135448	CD3G/CYBA/FCGR3A/ITGB1/ITGB2/PTPRC/SPON2	7	CD8+T_GNLY
GO:0031952	regulation of protein autophosphorylation	3/80	47/18670	0.00107243	0.0195182	0.0139057	PPP2R5C/PTPRC/RAP2A	3	CD8+T_GNLY
GO:0045058	T cell selection	3/80	47/18670	0.00107243	0.0195182	0.0139057	CD3G/PTPRC/SPN	3	CD8+T_GNLY
GO:0002285	lymphocyte activation involved in immune response	5/80	181/18670	0.00108269	0.0195275	0.0139123	HLA-F/LGALS1/PTPRC/SPN/ZNF683	5	CD8+T_GNLY
GO:0001774	microglial cell activation	3/80	48/18670	0.00114041	0.0202045	0.0143946	ITGB2/PTPRC/CST7	3	CD8+T_GNLY
GO:0002269	leukocyte activation involved in inflammatory response	3/80	48/18670	0.00114041	0.0202045	0.0143946	ITGB2/PTPRC/CST7	3	CD8+T_GNLY
GO:0097340	inhibition of cysteine-type endopeptidase activity	2/80	12/18670	0.00116385	0.0202612	0.014435	CAST/CST7	2	CD8+T_GNLY
GO:0097341	zymogen inhibition	2/80	12/18670	0.00116385	0.0202612	0.014435	CAST/CST7	2	CD8+T_GNLY
GO:0002704	negative regulation of leukocyte mediated immunity	3/80	49/18670	0.00121106	0.0207839	0.0148074	HLA-E/HLA-F/PTPRC	3	CD8+T_GNLY
GO:0002696	positive regulation of leukocyte activation	7/80	380/18670	0.00121541	0.0207839	0.0148074	RUNX3/HLA-E/HLA-F/ITGB2/LGALS1/PTPRC/CCL5	7	CD8+T_GNLY
GO:0072503	cellular divalent inorganic cation homeostasis	8/80	493/18670	0.00122502	0.0207839	0.0148074	CD52/CX3CR1/CYBA/PTPRC/S100A9/CCL5/HERPUD1/P2RY8	8	CD8+T_GNLY
GO:0042119	neutrophil activation	8/80	498/18670	0.00130619	0.0219747	0.0156558	B2M/CD63/CYBA/FTL/ITGB2/PTPRC/S100A9/CCL5	8	CD8+T_GNLY
GO:0045059	positive thymic T cell selection	2/80	13/18670	0.00137164	0.0228836	0.0163033	CD3G/PTPRC	2	CD8+T_GNLY
GO:0009620	response to fungus	3/80	52/18670	0.00143936	0.0236196	0.0168277	S100A9/SPON2/GNLY	3	CD8+T_GNLY
GO:2000179	positive regulation of neural precursor cell proliferation	3/80	52/18670	0.00143936	0.0236196	0.0168277	CX3CR1/FLNA/ADGRG1	3	CD8+T_GNLY
GO:0010959	regulation of metal ion transport	7/80	394/18670	0.00149572	0.0241487	0.0172046	ACTN4/B2M/CD63/CYBA/FLNA/CCL5/AHNAK	7	CD8+T_GNLY
GO:0050867	positive regulation of cell activation	7/80	394/18670	0.00149572	0.0241487	0.0172046	RUNX3/HLA-E/HLA-F/ITGB2/LGALS1/PTPRC/CCL5	7	CD8+T_GNLY
GO:0002523	leukocyte migration involved in inflammatory response	2/80	14/18670	0.00159581	0.0249594	0.0177822	ITGB2/S100A9	2	CD8+T_GNLY
GO:0021535	cell migration in hindbrain	2/80	14/18670	0.00159581	0.0249594	0.0177822	FLNA/ITGB1	2	CD8+T_GNLY
GO:0045953	negative regulation of natural killer cell mediated cytotoxicity	2/80	14/18670	0.00159581	0.0249594	0.0177822	HLA-E/HLA-F	2	CD8+T_GNLY
GO:2001044	regulation of integrin-mediated signaling pathway	2/80	14/18670	0.00159581	0.0249594	0.0177822	CD63/FLNA	2	CD8+T_GNLY
GO:0050768	negative regulation of neurogenesis	6/80	295/18670	0.00166965	0.0258291	0.0184018	ASCL2/B2M/ID2/LGALS1/ADGRG1/CTDSP1	6	CD8+T_GNLY
GO:0022407	regulation of cell-cell adhesion	7/80	402/18670	0.00167722	0.0258291	0.0184018	RUNX3/HLA-E/ITGB2/LGALS1/PTPRC/CCL5/SPN	7	CD8+T_GNLY
GO:0050870	positive regulation of T cell activation	5/80	202/18670	0.00175851	0.0268744	0.0191465	RUNX3/HLA-E/LGALS1/PTPRC/CCL5	5	CD8+T_GNLY
GO:0002716	negative regulation of natural killer cell mediated immunity	2/80	15/18670	0.00183621	0.0276252	0.0196814	HLA-E/HLA-F	2	CD8+T_GNLY
GO:2001185	regulation of CD8-positive, alpha-beta T cell activation	2/80	15/18670	0.00183621	0.0276252	0.0196814	RUNX3/HLA-E	2	CD8+T_GNLY
GO:0019730	antimicrobial humoral response	4/80	122/18670	0.00187187	0.0276252	0.0196814	HLA-E/S100A9/SPON2/GNLY	4	CD8+T_GNLY
GO:1903409	reactive oxygen species biosynthetic process	4/80	122/18670	0.00187187	0.0276252	0.0196814	CX3CR1/CYBA/ITGB2/KLF2	4	CD8+T_GNLY
GO:1903428	positive regulation of reactive oxygen species biosynthetic process	3/80	57/18670	0.00187664	0.0276252	0.0196814	CYBA/ITGB2/KLF2	3	CD8+T_GNLY
GO:0061900	glial cell activation	3/80	58/18670	0.00197293	0.0288307	0.0205403	ITGB2/PTPRC/CST7	3	CD8+T_GNLY
GO:0033631	cell-cell adhesion mediated by integrin	2/80	16/18670	0.0020927	0.0299256	0.0213204	ITGB1/CCL5	2	CD8+T_GNLY
GO:0043031	negative regulation of macrophage activation	2/80	16/18670	0.0020927	0.0299256	0.0213204	PTPRC/CST7	2	CD8+T_GNLY
GO:0051238	sequestering of metal ion	2/80	16/18670	0.0020927	0.0299256	0.0213204	FTL/S100A9	2	CD8+T_GNLY
GO:0042113	B cell activation	6/80	310/18670	0.00214284	0.0304252	0.0216763	ZFP36L2/KLF6/ID2/ITGB1/LGALS1/PTPRC	6	CD8+T_GNLY
GO:0042267	natural killer cell mediated cytotoxicity	3/80	60/18670	0.00217463	0.0306593	0.0218431	GZMB/HLA-E/HLA-F	3	CD8+T_GNLY
GO:0002576	platelet degranulation	4/80	128/18670	0.00222995	0.0312193	0.0222421	ACTN4/CD63/CTSW/FLNA	4	CD8+T_GNLY
GO:0034113	heterotypic cell-cell adhesion	3/80	61/18670	0.00228011	0.0316998	0.0225844	ITGB1/ITGB2/PTPRC	3	CD8+T_GNLY
GO:0051235	maintenance of location	6/80	315/18670	0.00232116	0.032048	0.0228324	CYBA/FLNA/FTL/PTPRC/S100A9/SYNE1	6	CD8+T_GNLY
GO:0051961	negative regulation of nervous system development	6/80	316/18670	0.00235813	0.0323354	0.0230372	ASCL2/B2M/ID2/LGALS1/ADGRG1/CTDSP1	6	CD8+T_GNLY
GO:0046635	positive regulation of alpha-beta T cell activation	3/80	62/18670	0.00238871	0.0325319	0.0231772	RUNX3/HLA-E/PTPRC	3	CD8+T_GNLY
GO:0051651	maintenance of location in cell	5/80	219/18670	0.00249942	0.0338097	0.0240876	CYBA/FTL/PTPRC/S100A9/SYNE1	5	CD8+T_GNLY
GO:0002683	negative regulation of immune system process	7/80	435/18670	0.00261439	0.0350951	0.0250033	RUNX3/HLA-E/HLA-F/ID2/PTPRC/SPN/CST7	7	CD8+T_GNLY
GO:0009615	response to virus	6/80	323/18670	0.0026295	0.0350951	0.0250033	FLNA/PRF1/PTPRC/CCL5/SPON2/IFITM2	6	CD8+T_GNLY
GO:0150079	negative regulation of neuroinflammatory response	2/80	18/18670	0.00265342	0.0351797	0.0250636	PTPRC/CST7	2	CD8+T_GNLY
GO:0045428	regulation of nitric oxide biosynthetic process	3/80	66/18670	0.00285496	0.0376028	0.02679	CX3CR1/ITGB2/KLF2	3	CD8+T_GNLY
GO:0042742	defense response to bacterium	6/80	330/18670	0.00292374	0.0379528	0.0270393	CYBA/HLA-E/S100A9/SPN/SPON2/GNLY	6	CD8+T_GNLY
GO:0002710	negative regulation of T cell mediated immunity	2/80	19/18670	0.00295736	0.0379528	0.0270393	HLA-F/PTPRC	2	CD8+T_GNLY
GO:0032930	positive regulation of superoxide anion generation	2/80	19/18670	0.00295736	0.0379528	0.0270393	CYBA/ITGB2	2	CD8+T_GNLY
GO:0046641	positive regulation of alpha-beta T cell proliferation	2/80	19/18670	0.00295736	0.0379528	0.0270393	HLA-E/PTPRC	2	CD8+T_GNLY
GO:0051251	positive regulation of lymphocyte activation	6/80	334/18670	0.0031026	0.0393763	0.0280535	RUNX3/HLA-E/HLA-F/LGALS1/PTPRC/CCL5	6	CD8+T_GNLY
GO:0033627	cell adhesion mediated by integrin	3/80	68/18670	0.00310762	0.0393763	0.0280535	ITGB1/ITGB2/CCL5	3	CD8+T_GNLY
GO:0032816	positive regulation of natural killer cell activation	2/80	20/18670	0.00327686	0.0410017	0.0292114	HLA-E/HLA-F	2	CD8+T_GNLY
GO:1903978	regulation of microglial cell activation	2/80	20/18670	0.00327686	0.0410017	0.0292114	PTPRC/CST7	2	CD8+T_GNLY
GO:0006874	cellular calcium ion homeostasis	7/80	458/18670	0.00347602	0.0432235	0.0307944	CD52/CX3CR1/CYBA/PTPRC/CCL5/HERPUD1/P2RY8	7	CD8+T_GNLY
GO:0051607	defense response to virus	5/80	238/18670	0.00357109	0.0440079	0.0313532	FLNA/PRF1/PTPRC/SPON2/IFITM2	5	CD8+T_GNLY
GO:0051250	negative regulation of lymphocyte activation	4/80	146/18670	0.00358306	0.0440079	0.0313532	RUNX3/HLA-F/ID2/SPN	4	CD8+T_GNLY
GO:0045061	thymic T cell selection	2/80	21/18670	0.00361176	0.0440898	0.0314116	CD3G/PTPRC	2	CD8+T_GNLY
GO:0001819	positive regulation of cytokine production	7/80	464/18670	0.00373291	0.0452927	0.0322686	B2M/CYBA/HLA-E/HLA-F/PTPRC/SPN/SPON2	7	CD8+T_GNLY
GO:0014065	phosphatidylinositol 3-kinase signaling	4/80	148/18670	0.00376133	0.0453626	0.0323184	PPP2R5C/CCL5/HCST/PLEKHA1	4	CD8+T_GNLY
GO:0032928	regulation of superoxide anion generation	2/80	22/18670	0.00396193	0.046327	0.0330054	CYBA/ITGB2	2	CD8+T_GNLY
GO:0071404	cellular response to low-density lipoprotein particle stimulus	2/80	22/18670	0.00396193	0.046327	0.0330054	ITGB1/ITGB2	2	CD8+T_GNLY
GO:0055074	calcium ion homeostasis	7/80	471/18670	0.00405067	0.046327	0.0330054	CD52/CX3CR1/CYBA/PTPRC/CCL5/HERPUD1/P2RY8	7	CD8+T_GNLY
GO:0150076	neuroinflammatory response	3/80	75/18670	0.00409832	0.046327	0.0330054	ITGB2/PTPRC/CST7	3	CD8+T_GNLY
GO:0031589	cell-substrate adhesion	6/80	354/18670	0.00412251	0.046327	0.0330054	ACTN4/CD63/FLNA/ITGB1/ITGB2/LGALS1	6	CD8+T_GNLY
GO:0001815	positive regulation of antibody-dependent cellular cytotoxicity	1/80	1/18670	0.00428495	0.046327	0.0330054	HLA-E	1	CD8+T_GNLY
GO:0002481	antigen processing and presentation of exogenous protein antigen via MHC class Ib, TAP-dependent	1/80	1/18670	0.00428495	0.046327	0.0330054	B2M	1	CD8+T_GNLY
GO:0003083	negative regulation of renal output by angiotensin	1/80	1/18670	0.00428495	0.046327	0.0330054	CYBA	1	CD8+T_GNLY
GO:0003106	negative regulation of glomerular filtration by angiotensin	1/80	1/18670	0.00428495	0.046327	0.0330054	CYBA	1	CD8+T_GNLY
GO:0016256	N-glycan processing to lysosome	1/80	1/18670	0.00428495	0.046327	0.0330054	GNPTAB	1	CD8+T_GNLY
GO:0021501	prechordal plate formation	1/80	1/18670	0.00428495	0.046327	0.0330054	SSBP3	1	CD8+T_GNLY
GO:0021547	midbrain-hindbrain boundary initiation	1/80	1/18670	0.00428495	0.046327	0.0330054	SSBP3	1	CD8+T_GNLY
GO:0034117	erythrocyte aggregation	1/80	1/18670	0.00428495	0.046327	0.0330054	LGALS1	1	CD8+T_GNLY
GO:0034118	regulation of erythrocyte aggregation	1/80	1/18670	0.00428495	0.046327	0.0330054	LGALS1	1	CD8+T_GNLY
GO:0034120	positive regulation of erythrocyte aggregation	1/80	1/18670	0.00428495	0.046327	0.0330054	LGALS1	1	CD8+T_GNLY
GO:0043322	negative regulation of natural killer cell degranulation	1/80	1/18670	0.00428495	0.046327	0.0330054	HLA-F	1	CD8+T_GNLY
GO:0150089	multiple spine synapse organization	1/80	1/18670	0.00428495	0.046327	0.0330054	CX3CR1	1	CD8+T_GNLY
GO:0150090	multiple spine synapse organization, single dendrite	1/80	1/18670	0.00428495	0.046327	0.0330054	CX3CR1	1	CD8+T_GNLY
GO:1902748	positive regulation of lens fiber cell differentiation	1/80	1/18670	0.00428495	0.046327	0.0330054	ZEB2	1	CD8+T_GNLY
GO:0002347	response to tumor cell	2/80	23/18670	0.00432725	0.046327	0.0330054	PRF1/TXNIP	2	CD8+T_GNLY
GO:0036037	CD8-positive, alpha-beta T cell activation	2/80	23/18670	0.00432725	0.046327	0.0330054	RUNX3/HLA-E	2	CD8+T_GNLY
GO:0006809	nitric oxide biosynthetic process	3/80	77/18670	0.00441263	0.0469898	0.0334777	CX3CR1/ITGB2/KLF2	3	CD8+T_GNLY
GO:0042129	regulation of T cell proliferation	4/80	156/18670	0.00453465	0.0480337	0.0342214	HLA-E/PTPRC/CCL5/SPN	4	CD8+T_GNLY
GO:0043302	positive regulation of leukocyte degranulation	2/80	24/18670	0.00470757	0.0496029	0.0353394	HLA-F/ITGB2	2	CD8+T_GNLY
GO:0043312	neutrophil degranulation	7/80	485/18670	0.00474755	0.0497623	0.0354529	B2M/CD63/CYBA/FTL/ITGB2/PTPRC/S100A9	7	CD8+T_GNLY
GO:0071346	cellular response to interferon-gamma	33/301	180/18670	1.96524e-25	8.64707e-22	6.02813e-22	B2M/CASP1/CD47/GBP1/GBP2/HLA-A/HLA-B/HLA-C/HLA-DPA1/HLA-DPB1/HLA-DQA1/HLA-DQA2/HLA-DRA/HLA-DRB5/HLA-E/HLA-F/IRF1/IRF2/CCL3/CCL4/CCL5/SP100/STAT1/WAS/NMI/ACTR3/ACTR2/TRIM22/EVL/PARP9/NLRC5/GBP4/GBP5	33	CD8+T_NKG7
GO:0042110	T cell activation	48/301	464/18670	4.19472e-25	9.22838e-22	6.43337e-22	ANXA1/RHOA/B2M/BAX/PRDM1/CASP8/CD2/CD3D/CD3E/CD3G/CD47/CD74/CD81/CSK/DOCK2/FYN/NCKAP1L/HLA-DPA1/HLA-DPB1/HLA-E/IRF1/ITGAL/JAK3/LAG3/LCK/LCP1/MSN/PSMB10/PTPN6/PTPRC/RAB27A/RAC2/CCL5/WAS/MAD1L1/TNFRSF14/CORO1A/PTPN22/LAT/SIT1/PYCARD/FAM49B/SASH3/APBB1IP/PREX1/RASAL3/HAVCR2/TIGIT	48	CD8+T_NKG7
GO:0002429	immune response-activating cell surface receptor signaling pathway	48/301	473/18670	9.80219e-25	1.07824e-21	7.51673e-22	ACTB/BAX/CD3D/CD3E/CD3G/CD38/CD47/CD81/CSK/FCGR3A/FYB1/FYN/GBP1/NCKAP1L/HLA-DPA1/HLA-DPB1/HLA-DQA1/HLA-DQA2/HLA-DRA/HLA-DRB5/LCK/LCP2/PRKCH/PSMA4/PSMA5/PSMB8/PSMB9/PSMB10/PSME1/PSME2/PTPN6/PTPRC/WAS/SKAP1/ARPC4/ARPC3/ARPC1B/ACTR3/ACTR2/ARPC2/RBCK1/BTN3A2/PTPN22/LAT/TRBC2/BRK1/MYO1G/WNK1	48	CD8+T_NKG7
GO:0002757	immune response-activating signal transduction	48/301	473/18670	9.80219e-25	1.07824e-21	7.51673e-22	ACTB/BAX/CD3D/CD3E/CD3G/CD38/CD47/CD81/CSK/FCGR3A/FYB1/FYN/GBP1/NCKAP1L/HLA-DPA1/HLA-DPB1/HLA-DQA1/HLA-DQA2/HLA-DRA/HLA-DRB5/LCK/LCP2/PRKCH/PSMA4/PSMA5/PSMB8/PSMB9/PSMB10/PSME1/PSME2/PTPN6/PTPRC/WAS/SKAP1/ARPC4/ARPC3/ARPC1B/ACTR3/ACTR2/ARPC2/RBCK1/BTN3A2/PTPN22/LAT/TRBC2/BRK1/MYO1G/WNK1	48	CD8+T_NKG7
GO:0034341	response to interferon-gamma	33/301	199/18670	5.65645e-24	4.97768e-21	3.47008e-21	B2M/CASP1/CD47/GBP1/GBP2/HLA-A/HLA-B/HLA-C/HLA-DPA1/HLA-DPB1/HLA-DQA1/HLA-DQA2/HLA-DRA/HLA-DRB5/HLA-E/HLA-F/IRF1/IRF2/CCL3/CCL4/CCL5/SP100/STAT1/WAS/NMI/ACTR3/ACTR2/TRIM22/EVL/PARP9/NLRC5/GBP4/GBP5	33	CD8+T_NKG7
GO:0050852	T cell receptor signaling pathway	32/301	202/18670	1.2233e-22	8.97089e-20	6.25387e-20	CD3D/CD3E/CD3G/CD81/CSK/FYB1/FYN/GBP1/HLA-DPA1/HLA-DPB1/HLA-DQA1/HLA-DQA2/HLA-DRA/HLA-DRB5/LCK/LCP2/PSMA4/PSMA5/PSMB8/PSMB9/PSMB10/PSME1/PSME2/PTPN6/PTPRC/WAS/SKAP1/RBCK1/BTN3A2/PTPN22/LAT/WNK1	32	CD8+T_NKG7
GO:0007159	leukocyte cell-cell adhesion	39/301	337/18670	2.91712e-22	1.83362e-19	1.27827e-19	ANXA1/RHOA/CD3E/CD47/CD74/CD81/CSK/CX3CR1/FYN/NCKAP1L/HLA-DPA1/HLA-DPB1/HLA-E/IRF1/ITGA4/ITGAL/ITGB2/JAK3/LAG3/LCK/MSN/PTPN6/PTPRC/RAC2/CCL5/STK10/MAD1L1/SKAP1/TNFRSF14/CORO1A/PTPN22/PYCARD/FAM49B/SASH3/RASAL3/WNK1/FERMT3/HAVCR2/TIGIT	39	CD8+T_NKG7
GO:0050851	antigen receptor-mediated signaling pathway	37/301	316/18670	2.46379e-21	1.35508e-18	9.44667e-19	BAX/CD3D/CD3E/CD3G/CD38/CD81/CSK/FYB1/FYN/GBP1/NCKAP1L/HLA-DPA1/HLA-DPB1/HLA-DQA1/HLA-DQA2/HLA-DRA/HLA-DRB5/LCK/LCP2/PRKCH/PSMA4/PSMA5/PSMB8/PSMB9/PSMB10/PSME1/PSME2/PTPN6/PTPRC/WAS/SKAP1/RBCK1/BTN3A2/PTPN22/LAT/TRBC2/WNK1	37	CD8+T_NKG7
GO:0060333	interferon-gamma-mediated signaling pathway	22/301	91/18670	4.38283e-20	2.06046e-17	1.43641e-17	B2M/GBP1/GBP2/HLA-A/HLA-B/HLA-C/HLA-DPA1/HLA-DPB1/HLA-DQA1/HLA-DQA2/HLA-DRA/HLA-DRB5/HLA-E/HLA-F/IRF1/IRF2/SP100/STAT1/NMI/TRIM22/PARP9/NLRC5	22	CD8+T_NKG7
GO:0019882	antigen processing and presentation	31/301	226/18670	4.68287e-20	2.06046e-17	1.43641e-17	B2M/CAPZA1/CD74/CYBA/HLA-A/HLA-B/HLA-C/HLA-DPA1/HLA-DPB1/HLA-DQA1/HLA-DQA2/HLA-DRA/HLA-DRB5/HLA-E/HLA-F/LAG3/PSMA4/PSMA5/PSMB8/PSMB9/PSMB10/PSME1/PSME2/RAB27A/TAP1/TAPBP/WAS/DYNLL1/VAMP8/PYCARD/RAB8B	31	CD8+T_NKG7
GO:0048002	antigen processing and presentation of peptide antigen	28/301	189/18670	3.96375e-19	1.5855e-16	1.1053e-16	B2M/CAPZA1/CD74/CYBA/HLA-A/HLA-B/HLA-C/HLA-DPA1/HLA-DPB1/HLA-DQA1/HLA-DQA2/HLA-DRA/HLA-DRB5/HLA-E/HLA-F/LAG3/PSMA4/PSMA5/PSMB8/PSMB9/PSMB10/PSME1/PSME2/TAP1/TAPBP/DYNLL1/VAMP8/PYCARD	28	CD8+T_NKG7
GO:0002478	antigen processing and presentation of exogenous peptide antigen	27/301	175/18670	5.93283e-19	2.17537e-16	1.51651e-16	B2M/CAPZA1/CD74/CYBA/HLA-A/HLA-B/HLA-C/HLA-DPA1/HLA-DPB1/HLA-DQA1/HLA-DQA2/HLA-DRA/HLA-DRB5/HLA-E/HLA-F/LAG3/PSMA4/PSMA5/PSMB8/PSMB9/PSMB10/PSME1/PSME2/TAP1/TAPBP/DYNLL1/VAMP8	27	CD8+T_NKG7
GO:0050863	regulation of T cell activation	34/301	314/18670	1.35095e-18	4.57243e-16	3.18758e-16	ANXA1/RHOA/PRDM1/CD2/CD3E/CD47/CD74/CD81/CSK/FYN/NCKAP1L/HLA-DPA1/HLA-DPB1/HLA-E/IRF1/JAK3/LAG3/LCK/PTPN6/PTPRC/RAC2/CCL5/MAD1L1/TNFRSF14/CORO1A/PTPN22/LAT/SIT1/PYCARD/FAM49B/SASH3/RASAL3/HAVCR2/TIGIT	34	CD8+T_NKG7
GO:0019884	antigen processing and presentation of exogenous antigen	27/301	182/18670	1.68577e-18	5.29812e-16	3.69347e-16	B2M/CAPZA1/CD74/CYBA/HLA-A/HLA-B/HLA-C/HLA-DPA1/HLA-DPB1/HLA-DQA1/HLA-DQA2/HLA-DRA/HLA-DRB5/HLA-E/HLA-F/LAG3/PSMA4/PSMA5/PSMB8/PSMB9/PSMB10/PSME1/PSME2/TAP1/TAPBP/DYNLL1/VAMP8	27	CD8+T_NKG7
GO:1903037	regulation of leukocyte cell-cell adhesion	33/301	304/18670	4.1382e-18	1.21387e-15	8.46226e-16	ANXA1/RHOA/CD3E/CD47/CD74/CD81/CSK/FYN/NCKAP1L/HLA-DPA1/HLA-DPB1/HLA-E/IRF1/ITGA4/ITGB2/JAK3/LAG3/LCK/PTPN6/PTPRC/CCL5/MAD1L1/SKAP1/TNFRSF14/CORO1A/PTPN22/PYCARD/FAM49B/SASH3/RASAL3/WNK1/HAVCR2/TIGIT	33	CD8+T_NKG7
GO:0051249	regulation of lymphocyte activation	40/301	485/18670	1.7825e-17	4.90187e-15	3.41723e-15	ANXA1/RHOA/PRDM1/CD2/CD3E/CD38/CD47/CD74/CD81/CSK/FYN/NCKAP1L/HLA-DPA1/HLA-DPB1/HLA-E/HLA-F/IRF1/JAK3/LAG3/LCK/PKN1/PTPN6/PTPRC/RAC2/CCL5/TNFAIP3/MAD1L1/TNFRSF14/CORO1A/IKZF3/PTPN22/LAT/SIT1/TRBC2/PYCARD/FAM49B/SASH3/RASAL3/HAVCR2/TIGIT	40	CD8+T_NKG7
GO:0046651	lymphocyte proliferation	30/301	272/18670	9.55318e-17	2.47259e-14	1.72371e-14	ANXA1/BAX/CD3E/CD38/CD74/CD81/DOCK2/FYN/NCKAP1L/HLA-DPA1/HLA-DPB1/HLA-E/IRF1/JAK3/MSN/PKN1/PSMB10/PTPN6/PTPRC/RAC2/CCL5/MAD1L1/TNFRSF14/CORO1A/IKZF3/PTPN22/PYCARD/SASH3/RASAL3/HAVCR2	30	CD8+T_NKG7
GO:0032943	mononuclear cell proliferation	30/301	274/18670	1.17125e-16	2.86306e-14	1.99593e-14	ANXA1/BAX/CD3E/CD38/CD74/CD81/DOCK2/FYN/NCKAP1L/HLA-DPA1/HLA-DPB1/HLA-E/IRF1/JAK3/MSN/PKN1/PSMB10/PTPN6/PTPRC/RAC2/CCL5/MAD1L1/TNFRSF14/CORO1A/IKZF3/PTPN22/PYCARD/SASH3/RASAL3/HAVCR2	30	CD8+T_NKG7
GO:0070661	leukocyte proliferation	31/301	298/18670	1.5235e-16	3.52811e-14	2.45955e-14	ANXA1/BAX/CD3E/CD38/CD74/CD81/DOCK2/FYN/NCKAP1L/HLA-DPA1/HLA-DPB1/HLA-E/IRF1/JAK3/MSN/PKN1/PSMB10/PTPN6/PTPRC/RAC2/CCL5/TNFAIP3/MAD1L1/TNFRSF14/CORO1A/IKZF3/PTPN22/PYCARD/SASH3/RASAL3/HAVCR2	31	CD8+T_NKG7
GO:1903039	positive regulation of leukocyte cell-cell adhesion	27/301	218/18670	1.8656e-16	4.10432e-14	2.86124e-14	ANXA1/RHOA/CD3E/CD47/CD74/CD81/CSK/FYN/NCKAP1L/HLA-DPA1/HLA-DPB1/HLA-E/ITGA4/ITGB2/JAK3/LCK/PTPN6/PTPRC/CCL5/SKAP1/TNFRSF14/CORO1A/PYCARD/FAM49B/SASH3/RASAL3/HAVCR2	27	CD8+T_NKG7
GO:0042098	T cell proliferation	25/301	184/18670	2.77482e-16	5.81391e-14	4.05305e-14	ANXA1/BAX/CD3E/CD81/DOCK2/FYN/NCKAP1L/HLA-DPA1/HLA-DPB1/HLA-E/IRF1/JAK3/MSN/PSMB10/PTPN6/PTPRC/RAC2/CCL5/MAD1L1/TNFRSF14/CORO1A/PYCARD/SASH3/RASAL3/HAVCR2	25	CD8+T_NKG7
GO:0022407	regulation of cell-cell adhesion	35/301	402/18670	4.0547e-16	8.10939e-14	5.65329e-14	ANXA1/RHOA/CD3E/CD47/CD74/CD81/CSK/FYN/NCKAP1L/HLA-DPA1/HLA-DPB1/HLA-E/IRF1/ITGA4/ITGB2/JAK3/LAG3/LCK/MBP/PTPN6/PTPRC/CCL5/MAD1L1/SKAP1/TNFRSF14/CORO1A/PTPN22/PYCARD/FAM49B/SASH3/RASAL3/WNK1/FERMT3/HAVCR2/TIGIT	35	CD8+T_NKG7
GO:0070663	regulation of leukocyte proliferation	26/301	222/18670	2.71857e-15	5.01371e-13	3.49521e-13	ANXA1/CD3E/CD38/CD74/CD81/NCKAP1L/HLA-DPA1/HLA-DPB1/HLA-E/IRF1/JAK3/PKN1/PTPN6/PTPRC/RAC2/CCL5/TNFAIP3/MAD1L1/TNFRSF14/CORO1A/IKZF3/PTPN22/PYCARD/SASH3/RASAL3/HAVCR2	26	CD8+T_NKG7
GO:0002479	antigen processing and presentation of exogenous peptide antigen via MHC class I, TAP-dependent	17/301	75/18670	2.73475e-15	5.01371e-13	3.49521e-13	B2M/CYBA/HLA-A/HLA-B/HLA-C/HLA-E/HLA-F/PSMA4/PSMA5/PSMB8/PSMB9/PSMB10/PSME1/PSME2/TAP1/TAPBP/VAMP8	17	CD8+T_NKG7
GO:0050670	regulation of lymphocyte proliferation	25/301	208/18670	5.16989e-15	9.099e-13	6.34318e-13	ANXA1/CD3E/CD38/CD74/CD81/NCKAP1L/HLA-DPA1/HLA-DPB1/HLA-E/IRF1/JAK3/PKN1/PTPN6/PTPRC/RAC2/CCL5/MAD1L1/TNFRSF14/CORO1A/IKZF3/PTPN22/PYCARD/SASH3/RASAL3/HAVCR2	25	CD8+T_NKG7
GO:0008154	actin polymerization or depolymerization	25/301	209/18670	5.78831e-15	9.43279e-13	6.57588e-13	ARF6/RHOA/CAPZA1/CFL1/DIAPH1/NCKAP1L/PFN1/PLEK/TMSB4X/WAS/GMFG/ARPC4/ARPC3/ARPC1B/ACTR3/ACTR2/ARPC2/CAP1/IQGAP2/CORO1A/PYCARD/EVL/BRK1/PREX1/ARPC5L	25	CD8+T_NKG7
GO:0032944	regulation of mononuclear cell proliferation	25/301	209/18670	5.78831e-15	9.43279e-13	6.57588e-13	ANXA1/CD3E/CD38/CD74/CD81/NCKAP1L/HLA-DPA1/HLA-DPB1/HLA-E/IRF1/JAK3/PKN1/PTPN6/PTPRC/RAC2/CCL5/MAD1L1/TNFRSF14/CORO1A/IKZF3/PTPN22/PYCARD/SASH3/RASAL3/HAVCR2	25	CD8+T_NKG7
GO:0042590	antigen processing and presentation of exogenous peptide antigen via MHC class I	17/301	79/18670	6.95109e-15	1.09231e-12	7.61484e-13	B2M/CYBA/HLA-A/HLA-B/HLA-C/HLA-E/HLA-F/PSMA4/PSMA5/PSMB8/PSMB9/PSMB10/PSME1/PSME2/TAP1/TAPBP/VAMP8	17	CD8+T_NKG7
GO:0001909	leukocyte mediated cytotoxicity	19/301	107/18670	7.50041e-15	1.13799e-12	7.93328e-13	B2M/CTSC/LYST/GZMB/GZMM/HLA-A/HLA-B/HLA-C/HLA-E/HLA-F/LAG3/PRF1/PTPN6/PTPRC/RAB27A/CORO1A/FAM49B/SLAMF7/HAVCR2	19	CD8+T_NKG7
GO:0050867	positive regulation of cell activation	33/301	394/18670	9.14774e-15	1.34167e-12	9.35317e-13	ANXA1/RHOA/CD2/CD3E/CD38/CD47/CD74/CD81/CTSC/CSK/FYN/NCKAP1L/HLA-DPA1/HLA-DPB1/HLA-E/HLA-F/ITGB2/JAK3/LCK/PLEK/PTPN6/PTPRC/CCL3/CCL5/VAMP8/TNFRSF14/CORO1A/TRBC2/PYCARD/FAM49B/SASH3/RASAL3/HAVCR2	33	CD8+T_NKG7
GO:0022409	positive regulation of cell-cell adhesion	27/301	255/18670	9.72743e-15	1.38067e-12	9.62503e-13	ANXA1/RHOA/CD3E/CD47/CD74/CD81/CSK/FYN/NCKAP1L/HLA-DPA1/HLA-DPB1/HLA-E/ITGA4/ITGB2/JAK3/LCK/PTPN6/PTPRC/CCL5/SKAP1/TNFRSF14/CORO1A/PYCARD/FAM49B/SASH3/RASAL3/HAVCR2	27	CD8+T_NKG7
GO:0060337	type I interferon signaling pathway	18/301	95/18670	1.18443e-14	1.57924e-12	1.10094e-12	GBP2/HLA-A/HLA-B/HLA-C/HLA-E/HLA-F/IFI35/IRF1/IRF2/ISG20/PSMB8/PTPN6/SP100/STAT1/ISG15/SAMHD1/XAF1/NLRC5	18	CD8+T_NKG7
GO:0071357	cellular response to type I interferon	18/301	95/18670	1.18443e-14	1.57924e-12	1.10094e-12	GBP2/HLA-A/HLA-B/HLA-C/HLA-E/HLA-F/IFI35/IRF1/IRF2/ISG20/PSMB8/PTPN6/SP100/STAT1/ISG15/SAMHD1/XAF1/NLRC5	18	CD8+T_NKG7
GO:0008064	regulation of actin polymerization or depolymerization	23/301	179/18670	1.53853e-14	1.99104e-12	1.38801e-12	ARF6/RHOA/CAPZA1/CFL1/NCKAP1L/PFN1/PLEK/TMSB4X/WAS/GMFG/ARPC4/ARPC3/ARPC1B/ACTR3/ACTR2/ARPC2/IQGAP2/CORO1A/PYCARD/EVL/BRK1/PREX1/ARPC5L	23	CD8+T_NKG7
GO:0030832	regulation of actin filament length	23/301	180/18670	1.73862e-14	2.1857e-12	1.52371e-12	ARF6/RHOA/CAPZA1/CFL1/NCKAP1L/PFN1/PLEK/TMSB4X/WAS/GMFG/ARPC4/ARPC3/ARPC1B/ACTR3/ACTR2/ARPC2/IQGAP2/CORO1A/PYCARD/EVL/BRK1/PREX1/ARPC5L	23	CD8+T_NKG7
GO:0038093	Fc receptor signaling pathway	26/301	241/18670	1.98147e-14	2.42179e-12	1.6883e-12	ACTB/CALM1/CD3G/CD47/FCGR3A/FYN/NCKAP1L/LCP2/PSMA4/PSMA5/PSMB8/PSMB9/PSMB10/PSME1/PSME2/PTPRC/WAS/ARPC4/ARPC3/ARPC1B/ACTR3/ACTR2/ARPC2/LAT/BRK1/MYO1G	26	CD8+T_NKG7
GO:0002696	positive regulation of leukocyte activation	32/301	380/18670	2.05363e-14	2.44215e-12	1.7025e-12	ANXA1/RHOA/CD2/CD3E/CD38/CD47/CD74/CD81/CTSC/CSK/FYN/NCKAP1L/HLA-DPA1/HLA-DPB1/HLA-E/HLA-F/ITGB2/JAK3/LCK/PTPN6/PTPRC/CCL3/CCL5/VAMP8/TNFRSF14/CORO1A/TRBC2/PYCARD/FAM49B/SASH3/RASAL3/HAVCR2	32	CD8+T_NKG7
GO:0050870	positive regulation of T cell activation	24/301	202/18670	2.40087e-14	2.77995e-12	1.93799e-12	ANXA1/RHOA/CD3E/CD47/CD74/CD81/CSK/FYN/NCKAP1L/HLA-DPA1/HLA-DPB1/HLA-E/JAK3/LCK/PTPN6/PTPRC/CCL5/TNFRSF14/CORO1A/PYCARD/FAM49B/SASH3/RASAL3/HAVCR2	24	CD8+T_NKG7
GO:0030838	positive regulation of actin filament polymerization	18/301	99/18670	2.52901e-14	2.78191e-12	1.93935e-12	ARF6/RHOA/NCKAP1L/PFN1/WAS/GMFG/ARPC4/ARPC3/ARPC1B/ACTR3/ACTR2/ARPC2/IQGAP2/CORO1A/PYCARD/EVL/BRK1/ARPC5L	18	CD8+T_NKG7
GO:0034340	response to type I interferon	18/301	99/18670	2.52901e-14	2.78191e-12	1.93935e-12	GBP2/HLA-A/HLA-B/HLA-C/HLA-E/HLA-F/IFI35/IRF1/IRF2/ISG20/PSMB8/PTPN6/SP100/STAT1/ISG15/SAMHD1/XAF1/NLRC5	18	CD8+T_NKG7
GO:0042119	neutrophil activation	36/301	498/18670	4.77911e-14	5.1288e-12	3.57544e-12	RHOA/B2M/CD47/CD53/ADGRE5/CTSC/CSTB/CYBA/DIAPH1/DOCK2/STOM/NCKAP1L/ITGAL/ITGB2/PSMA5/PTPN6/PTPRC/RAB27A/RAP1B/CCL5/SRP14/STK10/DYNLT1/DYNLL1/VAMP8/GMFG/MVP/ACTR2/CAP1/IQGAP2/OSTF1/PYCARD/BIN2/PREX1/ARHGAP9/TBC1D10C	36	CD8+T_NKG7
GO:0045785	positive regulation of cell adhesion	32/301	403/18670	1.04892e-13	1.09887e-11	7.66051e-12	ANXA1/RHOA/CD3E/CD47/CD74/CD81/CSK/FYN/NCKAP1L/HLA-DPA1/HLA-DPB1/HLA-E/ITGA4/ITGB2/JAK3/LCK/PTPN6/PTPRC/CCL5/UTRN/SKAP1/TNFRSF14/ADGRG1/ARPC2/CORO1A/PYCARD/FAM49B/SASH3/APBB1IP/PREX1/RASAL3/HAVCR2	32	CD8+T_NKG7
GO:0002819	regulation of adaptive immune response	21/301	160/18670	1.44602e-13	1.47965e-11	1.0315e-11	ANXA1/B2M/CD81/HLA-A/HLA-B/HLA-C/HLA-E/HLA-F/IRF1/JAK3/PKN1/PTPN6/PTPRC/TNFAIP3/WAS/SKAP1/TNFRSF14/PYCARD/FAM49B/SASH3/HAVCR2	21	CD8+T_NKG7
GO:0030833	regulation of actin filament polymerization	21/301	162/18670	1.85608e-13	1.85608e-11	1.29393e-11	ARF6/RHOA/CAPZA1/NCKAP1L/PFN1/TMSB4X/WAS/GMFG/ARPC4/ARPC3/ARPC1B/ACTR3/ACTR2/ARPC2/IQGAP2/CORO1A/PYCARD/EVL/BRK1/PREX1/ARPC5L	21	CD8+T_NKG7
GO:0030041	actin filament polymerization	22/301	182/18670	2.09058e-13	2.02666e-11	1.41284e-11	ARF6/RHOA/CAPZA1/DIAPH1/NCKAP1L/PFN1/TMSB4X/WAS/GMFG/ARPC4/ARPC3/ARPC1B/ACTR3/ACTR2/ARPC2/IQGAP2/CORO1A/PYCARD/EVL/BRK1/PREX1/ARPC5L	22	CD8+T_NKG7
GO:0002474	antigen processing and presentation of peptide antigen via MHC class I	17/301	96/18670	2.11878e-13	2.02666e-11	1.41284e-11	B2M/CYBA/HLA-A/HLA-B/HLA-C/HLA-E/HLA-F/PSMA4/PSMA5/PSMB8/PSMB9/PSMB10/PSME1/PSME2/TAP1/TAPBP/VAMP8	17	CD8+T_NKG7
GO:0071356	cellular response to tumor necrosis factor	27/301	291/18670	2.45921e-13	2.30224e-11	1.60496e-11	CASP1/CASP4/CASP8/CYBA/GBP1/GBP2/PSMA4/PSMA5/PSMB8/PSMB9/PSMB10/PSME1/PSME2/CCL3/CCL4/CCL5/STAT1/TMSB4X/TNFAIP3/ZFP36/TNFRSF14/TAX1BP1/KLF2/RBCK1/PYCARD/ZFAND6/CARD16	27	CD8+T_NKG7
GO:0006909	phagocytosis	30/301	369/18670	3.51381e-13	3.22099e-11	2.24545e-11	ACTB/ANXA1/CD3G/CD47/CSK/CYBA/DOCK2/FCGR3A/FYN/NCKAP1L/IL2RG/ITGAL/ITGB2/PTPRC/RAB27A/WAS/ARHGAP25/ARPC4/ARPC3/ARPC1B/ACTR3/ACTR2/ARPC2/SPON2/CORO1A/TRBC2/PYCARD/BIN2/BRK1/MYO1G	30	CD8+T_NKG7
GO:0002831	regulation of response to biotic stimulus	31/301	400/18670	4.97252e-13	4.37582e-11	3.05051e-11	CYBA/FYN/HLA-E/HLA-F/IFI16/IRF1/LAG3/PSMA4/PSMA5/PSMB8/PSMB9/PSMB10/PSME1/PSME2/PTPN6/CCL5/STAT1/TNFAIP3/RIOK3/NMI/OPTN/SAMHD1/PTPN22/PYCARD/APOBEC3G/PARP9/NLRC5/HAVCR2/CARD16/GBP5/PYHIN1	31	CD8+T_NKG7
GO:0007015	actin filament organization	31/301	400/18670	4.97252e-13	4.37582e-11	3.05051e-11	ARF6/RHOA/CAPZA1/CD47/CFL1/DIAPH1/NCKAP1L/LCP1/PFN1/PLEK/RAC2/TMSB4X/TPM3/WAS/GMFG/ARHGAP25/ARPC4/ARPC3/ARPC1B/ACTR3/ACTR2/ARPC2/CAP1/IQGAP2/CORO1A/PYCARD/SH3KBP1/EVL/BRK1/PREX1/ARPC5L	31	CD8+T_NKG7
GO:0045010	actin nucleation	13/301	49/18670	5.99566e-13	5.16035e-11	3.59743e-11	WAS/GMFG/ARPC4/ARPC3/ARPC1B/ACTR3/ACTR2/ARPC2/IQGAP2/CORO1A/EVL/BRK1/ARPC5L	13	CD8+T_NKG7
GO:0043312	neutrophil degranulation	34/301	485/18670	6.0986e-13	5.16035e-11	3.59743e-11	RHOA/B2M/CD47/CD53/ADGRE5/CTSC/CSTB/CYBA/DIAPH1/DOCK2/STOM/NCKAP1L/ITGAL/ITGB2/PSMA5/PTPN6/PTPRC/RAB27A/RAP1B/SRP14/STK10/DYNLT1/DYNLL1/VAMP8/GMFG/MVP/ACTR2/CAP1/IQGAP2/OSTF1/PYCARD/BIN2/ARHGAP9/TBC1D10C	34	CD8+T_NKG7
GO:0002283	neutrophil activation involved in immune response	34/301	488/18670	7.26009e-13	6.02724e-11	4.20177e-11	RHOA/B2M/CD47/CD53/ADGRE5/CTSC/CSTB/CYBA/DIAPH1/DOCK2/STOM/NCKAP1L/ITGAL/ITGB2/PSMA5/PTPN6/PTPRC/RAB27A/RAP1B/SRP14/STK10/DYNLT1/DYNLL1/VAMP8/GMFG/MVP/ACTR2/CAP1/IQGAP2/OSTF1/PYCARD/BIN2/ARHGAP9/TBC1D10C	34	CD8+T_NKG7
GO:0045088	regulation of innate immune response	27/301	305/18670	7.58305e-13	6.17878e-11	4.30741e-11	FYN/HLA-E/HLA-F/IFI16/IRF1/LAG3/PSMA4/PSMA5/PSMB8/PSMB9/PSMB10/PSME1/PSME2/PTPN6/CCL5/STAT1/TNFAIP3/RIOK3/NMI/SAMHD1/PTPN22/PYCARD/PARP9/NLRC5/HAVCR2/GBP5/PYHIN1	27	CD8+T_NKG7
GO:0042129	regulation of T cell proliferation	20/301	156/18670	8.7476e-13	6.99808e-11	4.87857e-11	ANXA1/CD3E/CD81/NCKAP1L/HLA-DPA1/HLA-DPB1/HLA-E/IRF1/JAK3/PTPN6/PTPRC/RAC2/CCL5/MAD1L1/TNFRSF14/CORO1A/PYCARD/SASH3/RASAL3/HAVCR2	20	CD8+T_NKG7
GO:0002456	T cell mediated immunity	17/301	106/18670	1.14825e-12	9.02193e-11	6.28945e-11	B2M/CD81/CTSC/GZMM/HLA-A/HLA-B/HLA-C/HLA-E/HLA-F/PRF1/PTPRC/RAB27A/WAS/BTN3A2/FAM49B/SASH3/MYO1G	17	CD8+T_NKG7
GO:0034612	response to tumor necrosis factor	27/301	312/18670	1.30033e-12	1.00377e-10	6.99754e-11	CASP1/CASP4/CASP8/CYBA/GBP1/GBP2/PSMA4/PSMA5/PSMB8/PSMB9/PSMB10/PSME1/PSME2/CCL3/CCL4/CCL5/STAT1/TMSB4X/TNFAIP3/ZFP36/TNFRSF14/TAX1BP1/KLF2/RBCK1/PYCARD/ZFAND6/CARD16	27	CD8+T_NKG7
GO:0002446	neutrophil mediated immunity	34/301	499/18670	1.35978e-12	1.03156e-10	7.19131e-11	RHOA/B2M/CD47/CD53/ADGRE5/CTSC/CSTB/CYBA/DIAPH1/DOCK2/STOM/NCKAP1L/ITGAL/ITGB2/PSMA5/PTPN6/PTPRC/RAB27A/RAP1B/SRP14/STK10/DYNLT1/DYNLL1/VAMP8/GMFG/MVP/ACTR2/CAP1/IQGAP2/OSTF1/PYCARD/BIN2/ARHGAP9/TBC1D10C	34	CD8+T_NKG7
GO:0031334	positive regulation of protein-containing complex assembly	24/301	244/18670	1.57023e-12	1.17102e-10	8.16352e-11	ARF6/RHOA/BAX/NCKAP1L/LCP1/MSN/PFN1/PLEK/WAS/SKAP1/GMFG/ARPC4/ARPC3/ARPC1B/ACTR3/ACTR2/ARPC2/IQGAP2/CORO1A/PYCARD/EVL/BRK1/ARPC5L/GBP5	24	CD8+T_NKG7
GO:0001906	cell killing	20/301	168/18670	3.55814e-12	2.6093e-10	1.81902e-10	B2M/CTSC/LYST/DEFA3/GZMB/GZMM/HLA-A/HLA-B/HLA-C/HLA-E/HLA-F/LAG3/PRF1/PTPN6/PTPRC/RAB27A/CORO1A/FAM49B/SLAMF7/HAVCR2	20	CD8+T_NKG7
GO:0031349	positive regulation of defense response	29/301	384/18670	5.54775e-12	3.94352e-10	2.74914e-10	CD47/CD81/CTSC/CYBA/FYN/HLA-E/HLA-F/IFI16/LAG3/PSMA4/PSMA5/PSMB8/PSMB9/PSMB10/PSME1/PSME2/CCL3/CCL5/VAMP8/RIOK3/OPTN/PYCARD/GPSM3/PARP9/NLRC5/HAVCR2/GBP5/PYHIN1/NEAT1	29	CD8+T_NKG7
GO:0032273	positive regulation of protein polymerization	18/301	134/18670	5.55678e-12	3.94352e-10	2.74914e-10	ARF6/RHOA/NCKAP1L/PFN1/WAS/GMFG/ARPC4/ARPC3/ARPC1B/ACTR3/ACTR2/ARPC2/IQGAP2/CORO1A/PYCARD/EVL/BRK1/ARPC5L	18	CD8+T_NKG7
GO:0051251	positive regulation of lymphocyte activation	27/301	334/18670	6.44891e-12	4.504e-10	3.13987e-10	ANXA1/RHOA/CD3E/CD38/CD47/CD74/CD81/CSK/FYN/NCKAP1L/HLA-DPA1/HLA-DPB1/HLA-E/HLA-F/JAK3/LCK/PTPN6/PTPRC/CCL5/TNFRSF14/CORO1A/TRBC2/PYCARD/FAM49B/SASH3/RASAL3/HAVCR2	27	CD8+T_NKG7
GO:0110053	regulation of actin filament organization	24/301	261/18670	6.69045e-12	4.53112e-10	3.15877e-10	ARF6/RHOA/CAPZA1/CD47/CFL1/NCKAP1L/PFN1/PLEK/TMSB4X/WAS/GMFG/ARPC4/ARPC3/ARPC1B/ACTR3/ACTR2/ARPC2/IQGAP2/CORO1A/PYCARD/EVL/BRK1/PREX1/ARPC5L	24	CD8+T_NKG7
GO:0034314	Arp2/3 complex-mediated actin nucleation	11/301	36/18670	6.6937e-12	4.53112e-10	3.15877e-10	WAS/GMFG/ARPC4/ARPC3/ARPC1B/ACTR3/ACTR2/ARPC2/IQGAP2/BRK1/ARPC5L	11	CD8+T_NKG7
GO:0001913	T cell mediated cytotoxicity	12/301	49/18670	1.34252e-11	8.95017e-10	6.23942e-10	B2M/CTSC/GZMM/HLA-A/HLA-B/HLA-C/HLA-E/HLA-F/PRF1/PTPRC/RAB27A/FAM49B	12	CD8+T_NKG7
GO:0001818	negative regulation of cytokine production	25/301	296/18670	1.55811e-11	1.02324e-09	7.1333e-10	ANXA1/CSK/CX3CR1/GBP1/NCKAP1L/HLA-F/JAK3/LAG3/SRGN/PTPN6/PTPRC/TMSB4X/TNFAIP3/ZFP36/TAX1BP1/NMI/UBE2L6/ISG15/KLF2/PTPN22/PYCARD/NLRC5/HAVCR2/CARD16/TIGIT	25	CD8+T_NKG7
GO:0051495	positive regulation of cytoskeleton organization	22/301	226/18670	1.69132e-11	1.08907e-09	7.59224e-10	ARF6/RHOA/CD47/CFL1/NCKAP1L/PFN1/PLEK/WAS/VPS4B/GMFG/ARPC4/ARPC3/ARPC1B/ACTR3/ACTR2/ARPC2/IQGAP2/CORO1A/PYCARD/EVL/BRK1/ARPC5L	22	CD8+T_NKG7
GO:1902905	positive regulation of supramolecular fiber organization	21/301	204/18670	1.70786e-11	1.08907e-09	7.59224e-10	ARF6/RHOA/CD47/CFL1/NCKAP1L/PFN1/PLEK/WAS/GMFG/ARPC4/ARPC3/ARPC1B/ACTR3/ACTR2/ARPC2/IQGAP2/CORO1A/PYCARD/EVL/BRK1/ARPC5L	21	CD8+T_NKG7
GO:0002449	lymphocyte mediated immunity	27/301	352/18670	2.17245e-11	1.36554e-09	9.5196e-10	B2M/CD74/CD81/CTSC/LYST/GZMB/GZMM/HLA-A/HLA-B/HLA-C/HLA-E/HLA-F/KLRD1/LAG3/PRF1/PTPN6/PTPRC/RAB27A/WAS/BTN3A2/CORO1A/TRBC2/FAM49B/SASH3/SLAMF7/MYO1G/HAVCR2	27	CD8+T_NKG7
GO:0001819	positive regulation of cytokine production	31/301	464/18670	2.34137e-11	1.45099e-09	1.01153e-09	ANXA1/B2M/CASP1/CASP8/CD2/CD3E/CD74/CD81/CYBA/HLA-DPA1/HLA-DPB1/HLA-E/HLA-F/IFI16/IRF1/MBP/PTPRC/CCL3/STAT1/TNFRSF14/RIOK3/SPON2/PTPN22/PYCARD/FAM49B/SASH3/GPSM3/HAVCR2/GBP5/PYHIN1/TIGIT	31	CD8+T_NKG7
GO:0002483	antigen processing and presentation of endogenous peptide antigen	8/301	15/18670	2.42733e-11	1.46305e-09	1.01993e-09	B2M/HLA-A/HLA-B/HLA-C/HLA-E/HLA-F/TAP1/TAPBP	8	CD8+T_NKG7
GO:0019885	antigen processing and presentation of endogenous peptide antigen via MHC class I	8/301	15/18670	2.42733e-11	1.46305e-09	1.01993e-09	B2M/HLA-A/HLA-B/HLA-C/HLA-E/HLA-F/TAP1/TAPBP	8	CD8+T_NKG7
GO:0019883	antigen processing and presentation of endogenous antigen	9/301	22/18670	2.7033e-11	1.60737e-09	1.12054e-09	B2M/CD74/HLA-A/HLA-B/HLA-C/HLA-E/HLA-F/TAP1/TAPBP	9	CD8+T_NKG7
GO:0042102	positive regulation of T cell proliferation	15/301	95/18670	3.16125e-11	1.8546e-09	1.2929e-09	ANXA1/CD3E/CD81/NCKAP1L/HLA-DPA1/HLA-DPB1/HLA-E/JAK3/PTPRC/CCL5/CORO1A/PYCARD/SASH3/RASAL3/HAVCR2	15	CD8+T_NKG7
GO:0050671	positive regulation of lymphocyte proliferation	17/301	130/18670	3.38531e-11	1.95991e-09	1.36631e-09	ANXA1/CD3E/CD38/CD74/CD81/NCKAP1L/HLA-DPA1/HLA-DPB1/HLA-E/JAK3/PTPRC/CCL5/CORO1A/PYCARD/SASH3/RASAL3/HAVCR2	17	CD8+T_NKG7
GO:0032946	positive regulation of mononuclear cell proliferation	17/301	131/18670	3.83419e-11	2.19096e-09	1.52738e-09	ANXA1/CD3E/CD38/CD74/CD81/NCKAP1L/HLA-DPA1/HLA-DPB1/HLA-E/JAK3/PTPRC/CCL5/CORO1A/PYCARD/SASH3/RASAL3/HAVCR2	17	CD8+T_NKG7
GO:0051607	defense response to virus	22/301	238/18670	4.68779e-11	2.64439e-09	1.84348e-09	LYST/DEFA3/GBP1/IFI16/IRF1/IRF2/ISG20/PRF1/PTPRC/STAT1/TNFAIP3/RIOK3/ISG15/TRIM22/SPON2/SAMHD1/APOBEC3C/PYCARD/DDIT4/APOBEC3G/PARP9/NLRC5	22	CD8+T_NKG7
GO:0032271	regulation of protein polymerization	21/301	218/18670	6.03213e-11	3.35967e-09	2.34212e-09	ARF6/RHOA/CAPZA1/NCKAP1L/PFN1/TMSB4X/WAS/GMFG/ARPC4/ARPC3/ARPC1B/ACTR3/ACTR2/ARPC2/IQGAP2/CORO1A/PYCARD/EVL/BRK1/PREX1/ARPC5L	21	CD8+T_NKG7
GO:0032956	regulation of actin cytoskeleton organization	26/301	343/18670	6.74522e-11	3.68275e-09	2.56735e-09	ARF6/RHOA/ARHGDIB/CAPZA1/CD47/CFL1/NCKAP1L/PFN1/PLEK/TMSB4X/WAS/GMFG/ARPC4/ARPC3/ARPC1B/ACTR3/ACTR2/ARPC2/IQGAP2/CORO1A/AKAP13/PYCARD/EVL/BRK1/PREX1/ARPC5L	26	CD8+T_NKG7
GO:0032535	regulation of cellular component size	27/301	370/18670	6.77961e-11	3.68275e-09	2.56735e-09	ARF6/RHOA/CAPZA1/CFL1/NCKAP1L/MSN/PFN1/PLEK/PPP1CA/TMSB4X/WAS/SLC9A3R1/GMFG/ARPC4/ARPC3/ARPC1B/ACTR3/ACTR2/ARPC2/IQGAP2/CORO1A/MACF1/PYCARD/EVL/BRK1/PREX1/ARPC5L	27	CD8+T_NKG7
GO:0043254	regulation of protein-containing complex assembly	29/301	429/18670	8.11418e-11	4.35395e-09	3.03527e-09	ARF6/RHOA/BAX/CAPZA1/NCKAP1L/LCP1/MSN/PFN1/PLEK/TMSB4X/WAS/SKAP1/RIOK3/GMFG/ARPC4/ARPC3/ARPC1B/ACTR3/ACTR2/ARPC2/IQGAP2/CORO1A/PYCARD/EVL/ATF7IP/BRK1/PREX1/ARPC5L/GBP5	29	CD8+T_NKG7
GO:0070665	positive regulation of leukocyte proliferation	17/301	139/18670	9.98308e-11	5.27007e-09	3.67392e-09	ANXA1/CD3E/CD38/CD74/CD81/NCKAP1L/HLA-DPA1/HLA-DPB1/HLA-E/JAK3/PTPRC/CCL5/CORO1A/PYCARD/SASH3/RASAL3/HAVCR2	17	CD8+T_NKG7
GO:0002697	regulation of immune effector process	30/301	462/18670	1.0061e-10	5.27007e-09	3.67392e-09	ANXA1/B2M/CD47/CD74/CD81/HLA-A/HLA-B/HLA-C/HLA-E/HLA-F/ITGB2/JAK3/LAG3/PKN1/PTPN6/PTPRC/RAC2/STAT1/TNFAIP3/WAS/VAMP8/TNFRSF14/RIOK3/SPON2/PYCARD/FAM49B/SASH3/APOBEC3G/PARP9/HAVCR2	30	CD8+T_NKG7
GO:0009615	response to virus	25/301	323/18670	1.02297e-10	5.29535e-09	3.69154e-09	CFL1/LYST/DEFA3/GBP1/IFI16/IRF1/IRF2/ISG20/PRF1/PTPRC/CCL4/CCL5/STAT1/TNFAIP3/RIOK3/ISG15/TRIM22/SPON2/SAMHD1/APOBEC3C/PYCARD/DDIT4/APOBEC3G/PARP9/NLRC5	25	CD8+T_NKG7
GO:0002833	positive regulation of response to biotic stimulus	22/301	249/18670	1.13057e-10	5.78429e-09	4.0324e-09	CYBA/FYN/HLA-E/HLA-F/IFI16/LAG3/PSMA4/PSMA5/PSMB8/PSMB9/PSMB10/PSME1/PSME2/CCL5/RIOK3/OPTN/PYCARD/PARP9/NLRC5/HAVCR2/GBP5/PYHIN1	22	CD8+T_NKG7
GO:0070555	response to interleukin-1	20/301	207/18670	1.65444e-10	8.36728e-09	5.83307e-09	ANXA1/CD38/CD47/CYBA/GBP1/GBP2/PSMA4/PSMA5/PSMB8/PSMB9/PSMB10/PSME1/PSME2/CCL3/CCL4/CCL5/UBB/UBC/KLF2/PYCARD	20	CD8+T_NKG7
GO:0002431	Fc receptor mediated stimulatory signaling pathway	17/301	145/18670	1.96155e-10	9.69755e-09	6.76045e-09	ACTB/CD3G/CD47/CSK/FCGR3A/FYN/NCKAP1L/PTPRC/WAS/ARPC4/ARPC3/ARPC1B/ACTR3/ACTR2/ARPC2/BRK1/MYO1G	17	CD8+T_NKG7
GO:0002822	regulation of adaptive immune response based on somatic recombination of immune receptors built from immunoglobulin superfamily domains	17/301	145/18670	1.96155e-10	9.69755e-09	6.76045e-09	ANXA1/B2M/CD81/HLA-A/HLA-B/HLA-C/HLA-E/HLA-F/JAK3/PKN1/PTPN6/PTPRC/TNFAIP3/WAS/FAM49B/SASH3/HAVCR2	17	CD8+T_NKG7
GO:0033209	tumor necrosis factor-mediated signaling pathway	18/301	167/18670	2.31523e-10	1.13189e-08	7.89073e-09	CASP1/CASP4/CASP8/PSMA4/PSMA5/PSMB8/PSMB9/PSMB10/PSME1/PSME2/STAT1/TMSB4X/TNFAIP3/TNFRSF14/TAX1BP1/RBCK1/PYCARD/CARD16	18	CD8+T_NKG7
GO:1902903	regulation of supramolecular fiber organization	25/301	353/18670	6.63586e-10	3.20855e-08	2.23677e-08	ARF6/RHOA/CAPZA1/CD47/CFL1/NCKAP1L/PFN1/PLEK/TMSB4X/WAS/GMFG/ARPC4/ARPC3/ARPC1B/ACTR3/ACTR2/ARPC2/IQGAP2/CORO1A/AKAP13/PYCARD/EVL/BRK1/PREX1/ARPC5L	25	CD8+T_NKG7
GO:0002433	immune response-regulating cell surface receptor signaling pathway involved in phagocytosis	16/301	139/18670	8.90723e-10	4.21417e-08	2.93782e-08	ACTB/CD3G/CD47/FCGR3A/FYN/NCKAP1L/PTPRC/WAS/ARPC4/ARPC3/ARPC1B/ACTR3/ACTR2/ARPC2/BRK1/MYO1G	16	CD8+T_NKG7
GO:0038096	Fc-gamma receptor signaling pathway involved in phagocytosis	16/301	139/18670	8.90723e-10	4.21417e-08	2.93782e-08	ACTB/CD3G/CD47/FCGR3A/FYN/NCKAP1L/PTPRC/WAS/ARPC4/ARPC3/ARPC1B/ACTR3/ACTR2/ARPC2/BRK1/MYO1G	16	CD8+T_NKG7
GO:0032970	regulation of actin filament-based process	26/301	388/18670	9.74596e-10	4.56194e-08	3.18026e-08	ARF6/RHOA/ARHGDIB/CAPZA1/CD47/CFL1/NCKAP1L/PFN1/PLEK/TMSB4X/WAS/GMFG/ARPC4/ARPC3/ARPC1B/ACTR3/ACTR2/ARPC2/IQGAP2/CORO1A/AKAP13/PYCARD/EVL/BRK1/PREX1/ARPC5L	26	CD8+T_NKG7
GO:0002460	adaptive immune response based on somatic recombination of immune receptors built from immunoglobulin superfamily domains	25/301	361/18670	1.05572e-09	4.88966e-08	3.40872e-08	ANXA1/B2M/CD74/CD81/CTSC/GZMM/HLA-A/HLA-B/HLA-C/HLA-E/HLA-F/JAK3/PRF1/PKN1/PTPN6/PTPRC/RAB27A/TNFAIP3/WAS/BTN3A2/TRBC2/FAM49B/SASH3/MYO1G/HAVCR2	25	CD8+T_NKG7
GO:0038094	Fc-gamma receptor signaling pathway	16/301	142/18670	1.2241e-09	5.61047e-08	3.91123e-08	ACTB/CD3G/CD47/FCGR3A/FYN/NCKAP1L/PTPRC/WAS/ARPC4/ARPC3/ARPC1B/ACTR3/ACTR2/ARPC2/BRK1/MYO1G	16	CD8+T_NKG7
GO:0051258	protein polymerization	22/301	283/18670	1.29888e-09	5.89183e-08	4.10736e-08	ARF6/RHOA/CAPZA1/DIAPH1/NCKAP1L/PFN1/TMSB4X/WAS/GMFG/ARPC4/ARPC3/ARPC1B/ACTR3/ACTR2/ARPC2/IQGAP2/CORO1A/PYCARD/EVL/BRK1/PREX1/ARPC5L	22	CD8+T_NKG7
GO:0002428	antigen processing and presentation of peptide antigen via MHC class Ib	6/301	9/18670	1.34778e-09	5.99012e-08	4.17589e-08	B2M/HLA-A/HLA-B/HLA-C/HLA-E/HLA-F	6	CD8+T_NKG7
GO:0002480	antigen processing and presentation of exogenous peptide antigen via MHC class I, TAP-independent	6/301	9/18670	1.34778e-09	5.99012e-08	4.17589e-08	B2M/HLA-A/HLA-B/HLA-C/HLA-E/HLA-F	6	CD8+T_NKG7
GO:0045089	positive regulation of innate immune response	19/301	214/18670	2.00348e-09	8.81531e-08	6.14541e-08	FYN/HLA-E/HLA-F/IFI16/LAG3/PSMA4/PSMA5/PSMB8/PSMB9/PSMB10/PSME1/PSME2/CCL5/RIOK3/PYCARD/PARP9/NLRC5/GBP5/PYHIN1	19	CD8+T_NKG7
GO:0002683	negative regulation of immune system process	27/301	435/18670	2.43222e-09	1.05958e-07	7.38666e-08	ANXA1/CD47/CD74/GBP1/HLA-E/HLA-F/IFI16/IRF1/JAK3/LAG3/PKN1/PTPN6/PTPRC/CCL3/TNFAIP3/ZFP36/MAD1L1/CST7/TNFRSF14/RIOK3/NMI/SAMHD1/PTPN22/GPR171/NLRC5/HAVCR2/TIGIT	27	CD8+T_NKG7
GO:0046634	regulation of alpha-beta T cell activation	13/301	93/18670	3.14313e-09	1.35586e-07	9.45209e-08	ANXA1/RHOA/PRDM1/CD3E/CD81/NCKAP1L/HLA-E/IRF1/JAK3/PTPRC/TNFRSF14/SASH3/RASAL3	13	CD8+T_NKG7
GO:0030098	lymphocyte differentiation	24/301	353/18670	3.32027e-09	1.41837e-07	9.88786e-08	ANXA1/RHOA/B2M/BAX/PRDM1/CD2/CD3D/CD3E/CD3G/CD74/DOCK2/NCKAP1L/IRF1/ITGA4/JAK3/LAG3/LCK/PTPN6/PTPRC/ITM2A/IKZF3/PTPN22/SASH3/PREX1	24	CD8+T_NKG7
GO:0002711	positive regulation of T cell mediated immunity	10/301	48/18670	3.89005e-09	1.64579e-07	1.14733e-07	B2M/CD81/HLA-A/HLA-B/HLA-C/HLA-E/HLA-F/PTPRC/FAM49B/SASH3	10	CD8+T_NKG7
GO:0001916	positive regulation of T cell mediated cytotoxicity	8/301	26/18670	5.05016e-09	2.11626e-07	1.4753e-07	B2M/HLA-A/HLA-B/HLA-C/HLA-E/HLA-F/PTPRC/FAM49B	8	CD8+T_NKG7
GO:0071347	cellular response to interleukin-1	17/301	179/18670	5.21324e-09	2.16399e-07	1.50858e-07	CD47/GBP1/GBP2/PSMA4/PSMA5/PSMB8/PSMB9/PSMB10/PSME1/PSME2/CCL3/CCL4/CCL5/UBB/UBC/KLF2/PYCARD	17	CD8+T_NKG7
GO:0002228	natural killer cell mediated immunity	11/301	64/18670	5.54825e-09	2.28152e-07	1.59052e-07	LYST/GZMB/HLA-E/HLA-F/KLRD1/LAG3/PTPN6/RAB27A/CORO1A/SLAMF7/HAVCR2	11	CD8+T_NKG7
GO:0002703	regulation of leukocyte mediated immunity	18/301	205/18670	6.41103e-09	2.6119e-07	1.82083e-07	B2M/CD81/HLA-A/HLA-B/HLA-C/HLA-E/HLA-F/ITGB2/JAK3/LAG3/PTPN6/PTPRC/RAC2/WAS/VAMP8/FAM49B/SASH3/HAVCR2	18	CD8+T_NKG7
GO:0050900	leukocyte migration	28/301	499/18670	1.11298e-08	4.49278e-07	3.13205e-07	ANXA1/RHOA/CD2/CD47/CD74/CD81/LYST/CX3CR1/FYN/NCKAP1L/ITGA4/ITGAL/ITGB2/LCK/MSN/PTPN6/RAC2/CCL3/CCL4/CCL5/STK10/TNFRSF14/CORO1A/PYCARD/PREX1/GPSM3/MYO1G/WNK1	28	CD8+T_NKG7
GO:0030101	natural killer cell activation	12/301	86/18670	1.30747e-08	5.22987e-07	3.64589e-07	PRDM1/CASP8/CD2/HLA-E/HLA-F/ITGB2/PTPRC/RAB27A/CORO1A/PTPN22/SLAMF7/HAVCR2	12	CD8+T_NKG7
GO:0030217	T cell differentiation	19/301	240/18670	1.33065e-08	5.27464e-07	3.6771e-07	ANXA1/RHOA/B2M/PRDM1/CD2/CD3D/CD3E/CD3G/CD74/DOCK2/NCKAP1L/IRF1/JAK3/LAG3/LCK/PTPRC/PTPN22/SASH3/PREX1	19	CD8+T_NKG7
GO:0002821	positive regulation of adaptive immune response	13/301	105/18670	1.4224e-08	5.58798e-07	3.89555e-07	ANXA1/B2M/CD81/HLA-A/HLA-B/HLA-C/HLA-E/HLA-F/PTPRC/SKAP1/PYCARD/FAM49B/SASH3	13	CD8+T_NKG7
GO:0002709	regulation of T cell mediated immunity	11/301	70/18670	1.48175e-08	5.76964e-07	4.02218e-07	B2M/CD81/HLA-A/HLA-B/HLA-C/HLA-E/HLA-F/PTPRC/WAS/FAM49B/SASH3	11	CD8+T_NKG7
GO:1903706	regulation of hemopoiesis	27/301	475/18670	1.5748e-08	6.07819e-07	4.23728e-07	ANXA1/RHOA/B2M/PRDM1/CASP8/CD2/CD74/NCKAP1L/IRF1/JAK3/LAG3/PSMA4/PSMA5/PSMB8/PSMB9/PSMB10/PSME1/PSME2/PTPN6/PTPRC/CCL3/STAT1/ZFP36/ISG15/IKZF3/GPR171/SASH3	27	CD8+T_NKG7
GO:0007249	I-kappaB kinase/NF-kappaB signaling	20/301	269/18670	1.58993e-08	6.0832e-07	4.24078e-07	RHOA/CASP1/CASP8/CD74/CX3CR1/FYN/STAT1/TNFAIP3/UBB/UBC/RIOK3/LITAF/OPTN/TRIM22/RBCK1/AKAP13/PYCARD/TERF2IP/ZFAND6/CARD16	20	CD8+T_NKG7
GO:0002699	positive regulation of immune effector process	18/301	219/18670	1.80799e-08	6.85788e-07	4.78083e-07	ANXA1/B2M/CD74/CD81/HLA-A/HLA-B/HLA-C/HLA-E/HLA-F/ITGB2/LAG3/PTPRC/RAC2/VAMP8/TNFRSF14/SPON2/FAM49B/SASH3	18	CD8+T_NKG7
GO:0002685	regulation of leukocyte migration	17/301	196/18670	2.04393e-08	7.68659e-07	5.35855e-07	ANXA1/RHOA/CD74/CD81/CX3CR1/NCKAP1L/ITGA4/MSN/RAC2/CCL3/CCL4/CCL5/STK10/TNFRSF14/PYCARD/GPSM3/WNK1	17	CD8+T_NKG7
GO:0002484	antigen processing and presentation of endogenous peptide antigen via MHC class I via ER pathway	5/301	7/18670	2.1553e-08	7.96919e-07	5.55556e-07	HLA-A/HLA-B/HLA-C/HLA-E/HLA-F	5	CD8+T_NKG7
GO:0002486	antigen processing and presentation of endogenous peptide antigen via MHC class I via ER pathway, TAP-independent	5/301	7/18670	2.1553e-08	7.96919e-07	5.55556e-07	HLA-A/HLA-B/HLA-C/HLA-E/HLA-F	5	CD8+T_NKG7
GO:0002695	negative regulation of leukocyte activation	16/301	175/18670	2.55016e-08	9.35057e-07	6.51856e-07	ANXA1/CD74/HLA-F/IRF1/JAK3/LAG3/PKN1/PTPN6/PTPRC/TNFAIP3/MAD1L1/CST7/TNFRSF14/PTPN22/HAVCR2/TIGIT	16	CD8+T_NKG7
GO:0045059	positive thymic T cell selection	6/301	13/18670	2.60727e-08	9.48098e-07	6.60947e-07	CD3D/CD3E/CD3G/CD74/DOCK2/PTPRC	6	CD8+T_NKG7
GO:0001959	regulation of cytokine-mediated signaling pathway	16/301	177/18670	2.996e-08	1.08052e-06	7.53264e-07	CASP1/CASP4/CASP8/CD74/PTPN6/PTPRC/CCL5/STAT1/TNFAIP3/TAX1BP1/RBCK1/SAMHD1/PYCARD/PARP9/NLRC5/CARD16	16	CD8+T_NKG7
GO:0042267	natural killer cell mediated cytotoxicity	10/301	60/18670	3.7801e-08	1.35223e-06	9.4268e-07	LYST/GZMB/HLA-E/HLA-F/LAG3/PTPN6/RAB27A/CORO1A/SLAMF7/HAVCR2	10	CD8+T_NKG7
GO:0001914	regulation of T cell mediated cytotoxicity	8/301	33/18670	4.06876e-08	1.4322e-06	9.9843e-07	B2M/HLA-A/HLA-B/HLA-C/HLA-E/HLA-F/PTPRC/FAM49B	8	CD8+T_NKG7
GO:0046633	alpha-beta T cell proliferation	8/301	33/18670	4.06876e-08	1.4322e-06	9.9843e-07	CD3E/CD81/DOCK2/HLA-E/IRF1/PTPRC/TNFRSF14/RASAL3	8	CD8+T_NKG7
GO:0032680	regulation of tumor necrosis factor production	15/301	160/18670	5.01392e-08	1.75089e-06	1.2206e-06	CD2/CD47/CX3CR1/CYBA/HLA-E/PTPN6/PTPRC/CCL3/TNFAIP3/ZFP36/SPON2/PTPN22/PYCARD/SASH3/HAVCR2	15	CD8+T_NKG7
GO:0046631	alpha-beta T cell activation	14/301	138/18670	5.2065e-08	1.80383e-06	1.2575e-06	ANXA1/RHOA/PRDM1/CD3E/CD81/DOCK2/NCKAP1L/HLA-E/IRF1/JAK3/PTPRC/TNFRSF14/SASH3/RASAL3	14	CD8+T_NKG7
GO:0002476	antigen processing and presentation of endogenous peptide antigen via MHC class Ib	5/301	8/18670	5.67157e-08	1.9496e-06	1.35913e-06	HLA-A/HLA-B/HLA-C/HLA-E/HLA-F	5	CD8+T_NKG7
GO:0043122	regulation of I-kappaB kinase/NF-kappaB signaling	18/301	237/18670	6.10538e-08	2.07824e-06	1.4488e-06	RHOA/CASP1/CASP8/CD74/CX3CR1/FYN/STAT1/TNFAIP3/RIOK3/LITAF/OPTN/TRIM22/RBCK1/AKAP13/PYCARD/TERF2IP/ZFAND6/CARD16	18	CD8+T_NKG7
GO:2000401	regulation of lymphocyte migration	10/301	63/18670	6.14026e-08	2.07824e-06	1.4488e-06	RHOA/ITGA4/MSN/CCL3/CCL4/CCL5/STK10/TNFRSF14/PYCARD/WNK1	10	CD8+T_NKG7
GO:0032640	tumor necrosis factor production	15/301	163/18670	6.42618e-08	2.14206e-06	1.49329e-06	CD2/CD47/CX3CR1/CYBA/HLA-E/PTPN6/PTPRC/CCL3/TNFAIP3/ZFP36/SPON2/PTPN22/PYCARD/SASH3/HAVCR2	15	CD8+T_NKG7
GO:1903555	regulation of tumor necrosis factor superfamily cytokine production	15/301	163/18670	6.42618e-08	2.14206e-06	1.49329e-06	CD2/CD47/CX3CR1/CYBA/HLA-E/PTPN6/PTPRC/CCL3/TNFAIP3/ZFP36/SPON2/PTPN22/PYCARD/SASH3/HAVCR2	15	CD8+T_NKG7
GO:0050663	cytokine secretion	18/301	240/18670	7.3936e-08	2.446e-06	1.70518e-06	ANXA1/CASP1/CD2/GBP1/LCP2/MBP/SRGN/CCL3/TMSB4X/TNFAIP3/TNFRSF14/ISG15/BTN3A2/PTPN22/PYCARD/HAVCR2/CARD16/GBP5	18	CD8+T_NKG7
GO:0060759	regulation of response to cytokine stimulus	16/301	190/18670	8.10438e-08	2.66114e-06	1.85516e-06	CASP1/CASP4/CASP8/CD74/PTPN6/PTPRC/CCL5/STAT1/TNFAIP3/TAX1BP1/RBCK1/SAMHD1/PYCARD/PARP9/NLRC5/CARD16	16	CD8+T_NKG7
GO:0071706	tumor necrosis factor superfamily cytokine production	15/301	168/18670	9.59974e-08	3.1288e-06	2.18118e-06	CD2/CD47/CX3CR1/CYBA/HLA-E/PTPN6/PTPRC/CCL3/TNFAIP3/ZFP36/SPON2/PTPN22/PYCARD/SASH3/HAVCR2	15	CD8+T_NKG7
GO:0051250	negative regulation of lymphocyte activation	14/301	146/18670	1.06132e-07	3.43367e-06	2.39371e-06	ANXA1/CD74/HLA-F/IRF1/JAK3/LAG3/PKN1/PTPN6/TNFAIP3/MAD1L1/TNFRSF14/PTPN22/HAVCR2/TIGIT	14	CD8+T_NKG7
GO:2000403	positive regulation of lymphocyte migration	8/301	37/18670	1.06978e-07	3.43578e-06	2.39518e-06	RHOA/ITGA4/CCL3/CCL4/CCL5/TNFRSF14/PYCARD/WNK1	8	CD8+T_NKG7
GO:0002475	antigen processing and presentation via MHC class Ib	6/301	16/18670	1.16803e-07	3.69737e-06	2.57755e-06	B2M/HLA-A/HLA-B/HLA-C/HLA-E/HLA-F	6	CD8+T_NKG7
GO:0033631	cell-cell adhesion mediated by integrin	6/301	16/18670	1.16803e-07	3.69737e-06	2.57755e-06	CD3E/ITGA4/CCL5/SKAP1/WNK1/FERMT3	6	CD8+T_NKG7
GO:0032479	regulation of type I interferon production	13/301	126/18670	1.2858e-07	4.04108e-06	2.81716e-06	IFI16/IRF1/STAT1/TNFAIP3/RIOK3/TAX1BP1/NMI/UBE2L6/ISG15/PTPN22/PYCARD/NLRC5/HAVCR2	13	CD8+T_NKG7
GO:0031343	positive regulation of cell killing	10/301	68/18670	1.30104e-07	4.05997e-06	2.83033e-06	B2M/HLA-A/HLA-B/HLA-C/HLA-E/HLA-F/LAG3/PRF1/PTPRC/FAM49B	10	CD8+T_NKG7
GO:0002706	regulation of lymphocyte mediated immunity	14/301	149/18670	1.36942e-07	4.24327e-06	2.95811e-06	B2M/CD81/HLA-A/HLA-B/HLA-C/HLA-E/HLA-F/LAG3/PTPN6/PTPRC/WAS/FAM49B/SASH3/HAVCR2	14	CD8+T_NKG7
GO:0050866	negative regulation of cell activation	16/301	199/18670	1.53777e-07	4.7316e-06	3.29853e-06	ANXA1/CD74/HLA-F/IRF1/JAK3/LAG3/PKN1/PTPN6/PTPRC/TNFAIP3/MAD1L1/CST7/TNFRSF14/PTPN22/HAVCR2/TIGIT	16	CD8+T_NKG7
GO:0032606	type I interferon production	13/301	128/18670	1.54914e-07	4.73349e-06	3.29986e-06	IFI16/IRF1/STAT1/TNFAIP3/RIOK3/TAX1BP1/NMI/UBE2L6/ISG15/PTPN22/PYCARD/NLRC5/HAVCR2	13	CD8+T_NKG7
GO:0032663	regulation of interleukin-2 production	9/301	54/18670	1.83814e-07	5.57781e-06	3.88846e-06	ANXA1/CD3E/GBP1/LAG3/PTPRC/TNFAIP3/ZFP36/SASH3/HAVCR2	9	CD8+T_NKG7
GO:0007162	negative regulation of cell adhesion	19/301	289/18670	2.53374e-07	7.61989e-06	5.31205e-06	ANXA1/RHOA/ARHGDIB/CD74/GBP1/IRF1/JAK3/LAG3/MBP/PTPN6/PTPRC/SIPA1/MAD1L1/CD164/TNFRSF14/PTPN22/WNK1/HAVCR2/TIGIT	19	CD8+T_NKG7
GO:0001912	positive regulation of leukocyte mediated cytotoxicity	9/301	56/18670	2.54574e-07	7.61989e-06	5.31205e-06	B2M/HLA-A/HLA-B/HLA-C/HLA-E/HLA-F/LAG3/PTPRC/FAM49B	9	CD8+T_NKG7
GO:0050792	regulation of viral process	16/301	208/18670	2.81631e-07	8.3728e-06	5.83693e-06	CD74/CFL1/DDX5/STOM/IFI16/ISG20/CCL3/CCL4/CCL5/STAT1/DYNLT1/ZFP36/VPS4B/ISG15/APOBEC3C/APOBEC3G	16	CD8+T_NKG7
GO:0032609	interferon-gamma production	12/301	113/18670	2.86871e-07	8.47136e-06	5.90563e-06	CD2/CD3E/CD47/HLA-DPA1/HLA-DPB1/ISG15/BTN3A2/PTPN22/PYCARD/FAM49B/SASH3/HAVCR2	12	CD8+T_NKG7
GO:0002705	positive regulation of leukocyte mediated immunity	13/301	136/18670	3.15526e-07	9.25542e-06	6.45223e-06	B2M/CD81/HLA-A/HLA-B/HLA-C/HLA-E/HLA-F/ITGB2/LAG3/PTPRC/VAMP8/FAM49B/SASH3	13	CD8+T_NKG7
GO:0032612	interleukin-1 production	12/301	115/18670	3.47858e-07	1.01363e-05	7.06629e-06	ANXA1/CASP1/CASP8/CX3CR1/IFI16/CCL3/TNFAIP3/PYCARD/HAVCR2/CARD16/GBP5/PYHIN1	12	CD8+T_NKG7
GO:0046640	regulation of alpha-beta T cell proliferation	7/301	30/18670	3.91102e-07	1.13214e-05	7.89246e-06	CD3E/CD81/HLA-E/IRF1/PTPRC/TNFRSF14/RASAL3	7	CD8+T_NKG7
GO:0033632	regulation of cell-cell adhesion mediated by integrin	5/301	11/18670	4.49623e-07	1.29303e-05	9.01411e-06	CD3E/CCL5/SKAP1/WNK1/FERMT3	5	CD8+T_NKG7
GO:0001910	regulation of leukocyte mediated cytotoxicity	10/301	78/18670	4.88489e-07	1.39568e-05	9.72971e-06	B2M/HLA-A/HLA-B/HLA-C/HLA-E/HLA-F/LAG3/PTPRC/FAM49B/HAVCR2	10	CD8+T_NKG7
GO:0031341	regulation of cell killing	11/301	98/18670	5.14294e-07	1.45993e-05	1.01776e-05	B2M/HLA-A/HLA-B/HLA-C/HLA-E/HLA-F/LAG3/PRF1/PTPRC/FAM49B/HAVCR2	11	CD8+T_NKG7
GO:0034113	heterotypic cell-cell adhesion	9/301	61/18670	5.43036e-07	1.53164e-05	1.06775e-05	CD2/CD47/ITGA4/ITGB2/LCK/MBP/PTPRC/SKAP1/WNK1	9	CD8+T_NKG7
GO:0048872	homeostasis of number of cells	17/301	246/18670	5.47262e-07	1.53373e-05	1.06921e-05	ANXA1/B2M/BAX/CD74/NCKAP1L/JAK3/PKN1/STAT1/TNFAIP3/ZFP36/ISG15/KLF2/CORO1A/LAT/SIT1/SASH3/ATP5IF1	17	CD8+T_NKG7
GO:0002260	lymphocyte homeostasis	9/301	62/18670	6.26353e-07	1.72247e-05	1.20078e-05	BAX/CD74/NCKAP1L/JAK3/PKN1/TNFAIP3/CORO1A/LAT/SIT1	9	CD8+T_NKG7
GO:0032623	interleukin-2 production	9/301	62/18670	6.26353e-07	1.72247e-05	1.20078e-05	ANXA1/CD3E/GBP1/LAG3/PTPRC/TNFAIP3/ZFP36/SASH3/HAVCR2	9	CD8+T_NKG7
GO:0046635	positive regulation of alpha-beta T cell activation	9/301	62/18670	6.26353e-07	1.72247e-05	1.20078e-05	ANXA1/RHOA/CD3E/CD81/NCKAP1L/HLA-E/PTPRC/SASH3/RASAL3	9	CD8+T_NKG7
GO:0002824	positive regulation of adaptive immune response based on somatic recombination of immune receptors built from immunoglobulin superfamily domains	11/301	100/18670	6.31797e-07	1.72665e-05	1.2037e-05	ANXA1/B2M/CD81/HLA-A/HLA-B/HLA-C/HLA-E/HLA-F/PTPRC/FAM49B/SASH3	11	CD8+T_NKG7
GO:0032480	negative regulation of type I interferon production	8/301	46/18670	6.3747e-07	1.7314e-05	1.20701e-05	TNFAIP3/TAX1BP1/NMI/UBE2L6/ISG15/PYCARD/NLRC5/HAVCR2	8	CD8+T_NKG7
GO:0043903	regulation of interspecies interactions between organisms	16/301	222/18670	6.77677e-07	1.82931e-05	1.27527e-05	CD74/CFL1/DDX5/STOM/IFI16/ISG20/CCL3/CCL4/CCL5/STAT1/DYNLT1/ZFP36/VPS4B/ISG15/APOBEC3C/APOBEC3G	16	CD8+T_NKG7
GO:0002495	antigen processing and presentation of peptide antigen via MHC class II	11/301	101/18670	6.98971e-07	1.86392e-05	1.29939e-05	CAPZA1/CD74/HLA-DPA1/HLA-DPB1/HLA-DQA1/HLA-DQA2/HLA-DRA/HLA-DRB5/LAG3/DYNLL1/PYCARD	11	CD8+T_NKG7
GO:0032649	regulation of interferon-gamma production	11/301	101/18670	6.98971e-07	1.86392e-05	1.29939e-05	CD2/CD3E/CD47/HLA-DPA1/HLA-DPB1/ISG15/PTPN22/PYCARD/FAM49B/SASH3/HAVCR2	11	CD8+T_NKG7
GO:0045061	thymic T cell selection	6/301	21/18670	7.39453e-07	1.96e-05	1.36637e-05	CD3D/CD3E/CD3G/CD74/DOCK2/PTPRC	6	CD8+T_NKG7
GO:0002504	antigen processing and presentation of peptide or polysaccharide antigen via MHC class II	11/301	102/18670	7.72362e-07	2.03497e-05	1.41863e-05	CAPZA1/CD74/HLA-DPA1/HLA-DPB1/HLA-DQA1/HLA-DQA2/HLA-DRA/HLA-DRB5/LAG3/DYNLL1/PYCARD	11	CD8+T_NKG7
GO:0032652	regulation of interleukin-1 production	11/301	103/18670	8.5246e-07	2.23263e-05	1.55643e-05	ANXA1/CASP1/CASP8/CX3CR1/IFI16/CCL3/TNFAIP3/PYCARD/HAVCR2/CARD16/PYHIN1	11	CD8+T_NKG7
GO:0032729	positive regulation of interferon-gamma production	9/301	65/18670	9.46096e-07	2.44872e-05	1.70707e-05	CD2/CD3E/HLA-DPA1/HLA-DPB1/PTPN22/PYCARD/FAM49B/SASH3/HAVCR2	9	CD8+T_NKG7
GO:0072678	T cell migration	9/301	65/18670	9.46096e-07	2.44872e-05	1.70707e-05	RHOA/ITGA4/MSN/CCL3/CCL5/TNFRSF14/PYCARD/MYO1G/WNK1	9	CD8+T_NKG7
GO:0050777	negative regulation of immune response	13/301	150/18670	9.76183e-07	2.51182e-05	1.75106e-05	ANXA1/HLA-E/HLA-F/IFI16/JAK3/PTPN6/PTPRC/TNFAIP3/TNFRSF14/NMI/SAMHD1/NLRC5/HAVCR2	13	CD8+T_NKG7
GO:0002708	positive regulation of lymphocyte mediated immunity	11/301	105/18670	1.03489e-06	2.64739e-05	1.84557e-05	B2M/CD81/HLA-A/HLA-B/HLA-C/HLA-E/HLA-F/LAG3/PTPRC/FAM49B/SASH3	11	CD8+T_NKG7
GO:0002687	positive regulation of leukocyte migration	12/301	128/18670	1.11096e-06	2.82557e-05	1.96979e-05	RHOA/CD74/NCKAP1L/ITGA4/RAC2/CCL3/CCL4/CCL5/TNFRSF14/PYCARD/GPSM3/WNK1	12	CD8+T_NKG7
GO:0032675	regulation of interleukin-6 production	13/301	152/18670	1.13496e-06	2.87e-05	2.00076e-05	CD47/CD74/CSK/CYBA/NCKAP1L/MBP/PTPN6/TNFAIP3/KLF2/SPON2/PTPN22/PYCARD/HAVCR2	13	CD8+T_NKG7
GO:1903038	negative regulation of leukocyte cell-cell adhesion	12/301	129/18670	1.20749e-06	3.03598e-05	2.11647e-05	ANXA1/CD74/IRF1/JAK3/LAG3/PTPN6/MAD1L1/TNFRSF14/PTPN22/WNK1/HAVCR2/TIGIT	12	CD8+T_NKG7
GO:0001776	leukocyte homeostasis	10/301	86/18670	1.22704e-06	3.06759e-05	2.13851e-05	ANXA1/BAX/CD74/NCKAP1L/JAK3/PKN1/TNFAIP3/CORO1A/LAT/SIT1	10	CD8+T_NKG7
GO:0032703	negative regulation of interleukin-2 production	6/301	23/18670	1.33872e-06	3.32789e-05	2.31997e-05	GBP1/LAG3/PTPRC/TNFAIP3/ZFP36/HAVCR2	6	CD8+T_NKG7
GO:0033627	cell adhesion mediated by integrin	9/301	68/18670	1.39811e-06	3.456e-05	2.40928e-05	CD3E/NCKAP1L/ITGA4/ITGB2/PTPN6/CCL5/SKAP1/WNK1/FERMT3	9	CD8+T_NKG7
GO:0038061	NIK/NF-kappaB signaling	14/301	183/18670	1.68136e-06	4.13295e-05	2.8812e-05	RHOA/PSMA4/PSMA5/PSMB8/PSMB9/PSMB10/PSME1/PSME2/TMSB4X/LITAF/RBCK1/PTPN22/TERF2IP/HAVCR2	14	CD8+T_NKG7
GO:0072676	lymphocyte migration	11/301	111/18670	1.80451e-06	4.41102e-05	3.07505e-05	RHOA/ITGA4/MSN/CCL3/CCL4/CCL5/STK10/TNFRSF14/PYCARD/MYO1G/WNK1	11	CD8+T_NKG7
GO:0001771	immunological synapse formation	5/301	14/18670	1.87231e-06	4.55148e-05	3.17297e-05	CD81/DOCK2/MSN/PRF1/HAVCR2	5	CD8+T_NKG7
GO:0050868	negative regulation of T cell activation	11/301	112/18670	1.97271e-06	4.76919e-05	3.32474e-05	ANXA1/CD74/IRF1/JAK3/LAG3/PTPN6/MAD1L1/TNFRSF14/PTPN22/HAVCR2/TIGIT	11	CD8+T_NKG7
GO:0032635	interleukin-6 production	13/301	161/18670	2.17157e-06	5.19528e-05	3.62178e-05	CD47/CD74/CSK/CYBA/NCKAP1L/MBP/PTPN6/TNFAIP3/KLF2/SPON2/PTPN22/PYCARD/HAVCR2	13	CD8+T_NKG7
GO:1905475	regulation of protein localization to membrane	14/301	187/18670	2.17257e-06	5.19528e-05	3.62178e-05	ACTB/ARF6/CASP8/CD81/CSK/STOM/FYN/GBP1/GZMB/ITGB2/PRKCH/YWHAZ/VAMP8/TMEM59	14	CD8+T_NKG7
GO:0070358	actin polymerization-dependent cell motility	4/301	7/18670	2.23112e-06	5.30645e-05	3.69928e-05	NCKAP1L/ARPC3/ACTR3/ARPC2	4	CD8+T_NKG7
GO:0002720	positive regulation of cytokine production involved in immune response	8/301	54/18670	2.27306e-06	5.37713e-05	3.74856e-05	B2M/CD74/CD81/HLA-E/HLA-F/TNFRSF14/SPON2/SASH3	8	CD8+T_NKG7
GO:0051651	maintenance of location in cell	15/301	219/18670	2.85901e-06	6.72708e-05	4.68964e-05	ANXA6/BAX/CALM1/CYBA/DIAPH1/LCK/SRGN/PTPN6/PTPRC/CCL3/SP100/TMSB4X/CORO1A/SYNE1/VPS13C	15	CD8+T_NKG7
GO:0002832	negative regulation of response to biotic stimulus	10/301	95/18670	3.08203e-06	7.21327e-05	5.02858e-05	HLA-E/HLA-F/IFI16/TNFAIP3/RIOK3/NMI/SAMHD1/NLRC5/HAVCR2/CARD16	10	CD8+T_NKG7
GO:0045619	regulation of lymphocyte differentiation	13/301	169/18670	3.72543e-06	8.67295e-05	6.04617e-05	ANXA1/RHOA/PRDM1/CD2/CD74/NCKAP1L/IRF1/JAK3/LAG3/PTPN6/PTPRC/IKZF3/SASH3	13	CD8+T_NKG7
GO:0061418	regulation of transcription from RNA polymerase II promoter in response to hypoxia	9/301	77/18670	4.03185e-06	9.33692e-05	6.50904e-05	PSMA4/PSMA5/PSMB8/PSMB9/PSMB10/PSME1/PSME2/UBB/UBC	9	CD8+T_NKG7
GO:0019886	antigen processing and presentation of exogenous peptide antigen via MHC class II	10/301	98/18670	4.09389e-06	9.43095e-05	6.57459e-05	CAPZA1/CD74/HLA-DPA1/HLA-DPB1/HLA-DQA1/HLA-DQA2/HLA-DRA/HLA-DRB5/LAG3/DYNLL1	10	CD8+T_NKG7
GO:0002477	antigen processing and presentation of exogenous peptide antigen via MHC class Ib	3/301	3/18670	4.1495e-06	9.50927e-05	6.62919e-05	B2M/HLA-E/HLA-F	3	CD8+T_NKG7
GO:0045824	negative regulation of innate immune response	8/301	59/18670	4.51782e-06	0.000102997	7.18022e-05	HLA-E/HLA-F/IFI16/TNFAIP3/NMI/SAMHD1/NLRC5/HAVCR2	8	CD8+T_NKG7
GO:0072659	protein localization to plasma membrane	16/301	260/18670	5.32577e-06	0.000120791	8.42066e-05	ACTB/ARF6/CD81/CSK/FYB1/GBP1/PRKCH/SKAP1/VAMP8/SLC9A3R1/TMEM59/OPTN/VAMP5/MACF1/GGA1/RAB8B	16	CD8+T_NKG7
GO:0032611	interleukin-1 beta production	10/301	101/18670	5.38214e-06	0.000120823	8.42296e-05	CASP1/CASP8/CX3CR1/IFI16/CCL3/TNFAIP3/PYCARD/CARD16/GBP5/PYHIN1	10	CD8+T_NKG7
GO:0048525	negative regulation of viral process	10/301	101/18670	5.38214e-06	0.000120823	8.42296e-05	IFI16/ISG20/CCL3/CCL4/CCL5/STAT1/ZFP36/ISG15/APOBEC3C/APOBEC3G	10	CD8+T_NKG7
GO:0010803	regulation of tumor necrosis factor-mediated signaling pathway	8/301	61/18670	5.83462e-06	0.000129658	9.03885e-05	CASP1/CASP4/CASP8/TNFAIP3/TAX1BP1/RBCK1/PYCARD/CARD16	8	CD8+T_NKG7
GO:0030888	regulation of B cell proliferation	8/301	61/18670	5.83462e-06	0.000129658	9.03885e-05	CD38/CD74/CD81/NCKAP1L/PKN1/PTPRC/IKZF3/SASH3	8	CD8+T_NKG7
GO:0035567	non-canonical Wnt signaling pathway	12/301	150/18670	5.89281e-06	0.000130293	9.08312e-05	RHOA/CALM1/PFN1/PSMA4/PSMA5/PSMB8/PSMB9/PSMB10/PSME1/PSME2/GNG2/RNF213	12	CD8+T_NKG7
GO:0031145	anaphase-promoting complex-dependent catabolic process	9/301	81/18670	6.16327e-06	0.000135592	9.45251e-05	PSMA4/PSMA5/PSMB8/PSMB9/PSMB10/PSME1/PSME2/UBB/UBC	9	CD8+T_NKG7
GO:0071222	cellular response to lipopolysaccharide	14/301	205/18670	6.34901e-06	0.000138983	9.68893e-05	RHOA/CASP1/CX3CR1/DEFA3/CCL3/CCL5/TNFAIP3/ZFP36/LITAF/SPON2/PTPN22/PYCARD/HAVCR2/CARD16	14	CD8+T_NKG7
GO:0007229	integrin-mediated signaling pathway	10/301	103/18670	6.42414e-06	0.000139932	9.75505e-05	CD47/FYB1/ITGA4/ITGAL/ITGB2/PLEK/TLN1/ISG15/LAT/FERMT3	10	CD8+T_NKG7
GO:0010950	positive regulation of endopeptidase activity	13/301	178/18670	6.58669e-06	0.000142766	9.95261e-05	RHOA/BAX/CASP1/CASP4/CASP8/FYN/IFI16/LCK/MBP/PSME1/PSME2/ARL6IP5/PYCARD	13	CD8+T_NKG7
GO:2001235	positive regulation of apoptotic signaling pathway	13/301	179/18670	7.00134e-06	0.000151009	0.000105273	BAX/CASP8/CTSC/GZMB/LCK/PPP1CA/PTPRC/UBB/YWHAZ/SLC9A3R1/RBCK1/PYCARD/ATP5IF1	13	CD8+T_NKG7
GO:0030168	platelet activation	12/301	153/18670	7.22504e-06	0.000155074	0.000108107	ACTB/CLIC1/FYN/LCK/LCP2/PLEK/PRKCH/PTPN6/TLN1/YWHAZ/GNG2/FERMT3	12	CD8+T_NKG7
GO:0022408	negative regulation of cell-cell adhesion	13/301	180/18670	7.43887e-06	0.000158888	0.000110766	ANXA1/CD74/IRF1/JAK3/LAG3/MBP/PTPN6/MAD1L1/TNFRSF14/PTPN22/WNK1/HAVCR2/TIGIT	13	CD8+T_NKG7
GO:0033628	regulation of cell adhesion mediated by integrin	7/301	46/18670	8.24528e-06	0.000175262	0.00012218	CD3E/NCKAP1L/PTPN6/CCL5/SKAP1/WNK1/FERMT3	7	CD8+T_NKG7
GO:0002718	regulation of cytokine production involved in immune response	9/301	84/18670	8.33749e-06	0.000175397	0.000122274	B2M/CD74/CD81/HLA-E/HLA-F/JAK3/TNFRSF14/SPON2/SASH3	9	CD8+T_NKG7
GO:0007163	establishment or maintenance of cell polarity	14/301	210/18670	8.3712e-06	0.000175397	0.000122274	ARF6/RHOA/CD3G/CFL1/DOCK2/NCKAP1L/MSN/RAP1B/CCL4/DYNLT1/SLC9A3R1/ACTR3/ACTR2/CAP1	14	CD8+T_NKG7
GO:0050707	regulation of cytokine secretion	14/301	210/18670	8.3712e-06	0.000175397	0.000122274	ANXA1/CASP1/CD2/GBP1/MBP/SRGN/CCL3/TMSB4X/TNFAIP3/TNFRSF14/PTPN22/PYCARD/HAVCR2/CARD16	14	CD8+T_NKG7
GO:2000406	positive regulation of T cell migration	6/301	31/18670	8.75971e-06	0.000182667	0.000127342	RHOA/ITGA4/CCL5/TNFRSF14/PYCARD/WNK1	6	CD8+T_NKG7
GO:0071219	cellular response to molecule of bacterial origin	14/301	212/18670	9.32788e-06	0.000193598	0.000134963	RHOA/CASP1/CX3CR1/DEFA3/CCL3/CCL5/TNFAIP3/ZFP36/LITAF/SPON2/PTPN22/PYCARD/HAVCR2/CARD16	14	CD8+T_NKG7
GO:0045058	T cell selection	7/301	47/18670	9.55563e-06	0.000197393	0.000137609	RHOA/CD3D/CD3E/CD3G/CD74/DOCK2/PTPRC	7	CD8+T_NKG7
GO:0032760	positive regulation of tumor necrosis factor production	9/301	86/18670	1.01259e-05	0.000207227	0.000144464	CD2/CYBA/HLA-E/PTPRC/CCL3/SPON2/PYCARD/SASH3/HAVCR2	9	CD8+T_NKG7
GO:0048013	ephrin receptor signaling pathway	9/301	86/18670	1.01259e-05	0.000207227	0.000144464	ACTB/RHOA/FYN/ARPC4/ARPC3/ARPC1B/ACTR3/ACTR2/ARPC2	9	CD8+T_NKG7
GO:0046641	positive regulation of alpha-beta T cell proliferation	5/301	19/18670	1.01775e-05	0.000207319	0.000144528	CD3E/CD81/HLA-E/PTPRC/RASAL3	5	CD8+T_NKG7
GO:1903557	positive regulation of tumor necrosis factor superfamily cytokine production	9/301	88/18670	1.2232e-05	0.000248022	0.000172904	CD2/CYBA/HLA-E/PTPRC/CCL3/SPON2/PYCARD/SASH3/HAVCR2	9	CD8+T_NKG7
GO:0043124	negative regulation of I-kappaB kinase/NF-kappaB signaling	7/301	49/18670	1.26969e-05	0.000255098	0.000177837	RHOA/CASP8/STAT1/TNFAIP3/RIOK3/OPTN/PYCARD	7	CD8+T_NKG7
GO:0071349	cellular response to interleukin-12	7/301	49/18670	1.26969e-05	0.000255098	0.000177837	CAPZA1/CD47/CFL1/LCP1/MSN/PSME2/RAP1B	7	CD8+T_NKG7
GO:0002291	T cell activation via T cell receptor contact with antigen bound to MHC molecule on antigen presenting cell	4/301	10/18670	1.2883e-05	0.00025766	0.000179622	CD81/ITGAL/APBB1IP/HAVCR2	4	CD8+T_NKG7
GO:0033630	positive regulation of cell adhesion mediated by integrin	5/301	20/18670	1.33915e-05	0.000266619	0.000185868	CD3E/NCKAP1L/PTPN6/CCL5/SKAP1	5	CD8+T_NKG7
GO:0070671	response to interleukin-12	7/301	50/18670	1.4562e-05	0.000288616	0.000201202	CAPZA1/CD47/CFL1/LCP1/MSN/PSME2/RAP1B	7	CD8+T_NKG7
GO:0032651	regulation of interleukin-1 beta production	9/301	90/18670	1.47009e-05	0.000290063	0.000202211	CASP1/CASP8/CX3CR1/IFI16/CCL3/TNFAIP3/PYCARD/CARD16/PYHIN1	9	CD8+T_NKG7
GO:0050766	positive regulation of phagocytosis	8/301	69/18670	1.48183e-05	0.000291074	0.000202916	CD47/CYBA/DOCK2/NCKAP1L/IL2RG/PTPRC/RAB27A/PYCARD	8	CD8+T_NKG7
GO:0043368	positive T cell selection	6/301	34/18670	1.53632e-05	0.000300436	0.000209443	CD3D/CD3E/CD3G/CD74/DOCK2/PTPRC	6	CD8+T_NKG7
GO:0002700	regulation of production of molecular mediator of immune response	11/301	139/18670	1.59862e-05	0.000309865	0.000216016	B2M/CD74/CD81/HLA-E/HLA-F/JAK3/PKN1/PTPRC/TNFRSF14/SPON2/SASH3	11	CD8+T_NKG7
GO:0045580	regulation of T cell differentiation	11/301	139/18670	1.59862e-05	0.000309865	0.000216016	ANXA1/RHOA/PRDM1/CD2/CD74/NCKAP1L/IRF1/JAK3/LAG3/PTPRC/SASH3	11	CD8+T_NKG7
GO:0071593	lymphocyte aggregation	3/301	4/18670	1.63993e-05	0.000316477	0.000220625	MSN/RAC2/STK10	3	CD8+T_NKG7
GO:0001738	morphogenesis of a polarized epithelium	11/301	141/18670	1.82896e-05	0.000351416	0.000244982	RHOA/MSN/PFN1/PSMA4/PSMA5/PSMB8/PSMB9/PSMB10/PSME1/PSME2/SLC9A3R1	11	CD8+T_NKG7
GO:0002218	activation of innate immune response	11/301	142/18670	1.95454e-05	0.000373249	0.000260203	FYN/IFI16/PSMA4/PSMA5/PSMB8/PSMB9/PSMB10/PSME1/PSME2/PYCARD/PYHIN1	11	CD8+T_NKG7
GO:0010952	positive regulation of peptidase activity	13/301	197/18670	1.95956e-05	0.000373249	0.000260203	RHOA/BAX/CASP1/CASP4/CASP8/FYN/IFI16/LCK/MBP/PSME1/PSME2/ARL6IP5/PYCARD	13	CD8+T_NKG7
GO:0045060	negative thymic T cell selection	4/301	11/18670	1.99878e-05	0.000379078	0.000264267	CD3E/CD74/DOCK2/PTPRC	4	CD8+T_NKG7
GO:0032715	negative regulation of interleukin-6 production	7/301	53/18670	2.15632e-05	0.000407202	0.000283872	CSK/NCKAP1L/PTPN6/TNFAIP3/KLF2/PTPN22/HAVCR2	7	CD8+T_NKG7
GO:0002791	regulation of peptide secretion	22/301	500/18670	2.21603e-05	0.000416689	0.000290486	ANXA1/ARF6/CASP1/CD2/CD38/CD74/GBP1/HLA-E/MBP/SRGN/CCL3/CCL5/TMSB4X/TNFAIP3/DYNLL1/TNFRSF14/PTPN22/PYCARD/RAB8B/DNAJC1/HAVCR2/CARD16	22	CD8+T_NKG7
GO:0045862	positive regulation of proteolysis	18/301	358/18670	2.22918e-05	0.000417378	0.000290967	RHOA/BAX/CASP1/CASP4/CASP8/CTSC/FYN/IFI16/LCK/MBP/PSME1/PSME2/SUMO2/ARL6IP5/RNF19A/PYCARD/ATP5IF1/PYHIN1	18	CD8+T_NKG7
GO:0002702	positive regulation of production of molecular mediator of immune response	9/301	95/18670	2.27985e-05	0.000423264	0.000295069	B2M/CD74/CD81/HLA-E/HLA-F/PTPRC/TNFRSF14/SPON2/SASH3	9	CD8+T_NKG7
GO:0042100	B cell proliferation	9/301	95/18670	2.27985e-05	0.000423264	0.000295069	BAX/CD38/CD74/CD81/NCKAP1L/PKN1/PTPRC/IKZF3/SASH3	9	CD8+T_NKG7
GO:0043618	regulation of transcription from RNA polymerase II promoter in response to stress	10/301	121/18670	2.67051e-05	0.000493707	0.000344178	PSMA4/PSMA5/PSMB8/PSMB9/PSMB10/PSME1/PSME2/UBB/UBC/KLF2	10	CD8+T_NKG7
GO:0010499	proteasomal ubiquitin-independent protein catabolic process	5/301	23/18670	2.79333e-05	0.000514253	0.000358501	PSMA4/PSMA5/PSMB8/PSMB9/PSMB10	5	CD8+T_NKG7
GO:0050764	regulation of phagocytosis	9/301	98/18670	2.92742e-05	0.000536694	0.000374145	CD47/CSK/CYBA/DOCK2/NCKAP1L/IL2RG/PTPRC/RAB27A/PYCARD	9	CD8+T_NKG7
GO:0043383	negative T cell selection	4/301	12/18670	2.96013e-05	0.000540439	0.000376756	CD3E/CD74/DOCK2/PTPRC	4	CD8+T_NKG7
GO:0071216	cellular response to biotic stimulus	14/301	236/18670	3.10311e-05	0.000563697	0.00039297	RHOA/CASP1/CX3CR1/DEFA3/CCL3/CCL5/TNFAIP3/ZFP36/LITAF/SPON2/PTPN22/PYCARD/HAVCR2/CARD16	14	CD8+T_NKG7
GO:0031295	T cell costimulation	7/301	56/18670	3.11315e-05	0.000563697	0.00039297	CD3E/CD81/CSK/FYN/LCK/PTPN6/TNFRSF14	7	CD8+T_NKG7
GO:0043488	regulation of mRNA stability	12/301	177/18670	3.13301e-05	0.000564969	0.000393856	PSMA4/PSMA5/PSMB8/PSMB9/PSMB10/PSME1/PSME2/UBB/UBC/YWHAZ/ZFP36/XRN1	12	CD8+T_NKG7
GO:0051222	positive regulation of protein transport	20/301	440/18670	3.33472e-05	0.000598889	0.000417503	ARF6/CASP1/CASP8/CD2/CD38/CD81/STOM/FYN/GZMB/HLA-E/ITGB2/MBP/RAC2/CCL3/YWHAZ/DYNLL1/TNFRSF14/PTPN22/PYCARD/HAVCR2	20	CD8+T_NKG7
GO:0070498	interleukin-1-mediated signaling pathway	9/301	100/18670	3.44066e-05	0.000615402	0.000429015	PSMA4/PSMA5/PSMB8/PSMB9/PSMB10/PSME1/PSME2/UBB/UBC	9	CD8+T_NKG7
GO:0007596	blood coagulation	17/301	336/18670	3.48208e-05	0.00062029	0.000432422	ACTB/CAPZA1/CLIC1/FYN/IRF1/IRF2/LCK/LCP2/PLEK/PRKCH/PTPN6/RAB27A/TLN1/WAS/YWHAZ/GNG2/FERMT3	17	CD8+T_NKG7
GO:0031294	lymphocyte costimulation	7/301	57/18670	3.50052e-05	0.00062106	0.000432959	CD3E/CD81/CSK/FYN/LCK/PTPN6/TNFRSF14	7	CD8+T_NKG7
GO:0043087	regulation of GTPase activity	21/301	479/18670	3.59585e-05	0.00063541	0.000442963	ARHGDIB/DOCK2/NCKAP1L/RASA2/RGS1/CCL3/CCL4/CCL5/SIPA1/DYNLT1/ARHGEF1/ARHGAP25/IQGAP2/PYCARD/PREX1/ARHGAP9/RASAL3/WNK1/ARAP2/ARHGAP30/TBC1D10C	21	CD8+T_NKG7
GO:0072332	intrinsic apoptotic signaling pathway by p53 class mediator	8/301	78/18670	3.66594e-05	0.000645206	0.000449792	BAX/CD74/DDX5/IFI16/UBB/PYCARD/DDIT4/USP28	8	CD8+T_NKG7
GO:0060326	cell chemotaxis	16/301	304/18670	3.69097e-05	0.000647023	0.000451059	ANXA1/CD74/LYST/CX3CR1/NCKAP1L/ITGB2/RAC2/CCL3/CCL4/CCL5/TMSB4X/CORO1A/BIN2/PREX1/GPSM3/WNK1	16	CD8+T_NKG7
GO:0051283	negative regulation of sequestering of calcium ion	10/301	126/18670	3.78884e-05	0.000659208	0.000459553	ANXA6/BAX/CALM1/CYBA/DIAPH1/LCK/PTPN6/PTPRC/CCL3/CORO1A	10	CD8+T_NKG7
GO:1902105	regulation of leukocyte differentiation	15/301	272/18670	3.79045e-05	0.000659208	0.000459553	ANXA1/RHOA/PRDM1/CASP8/CD2/CD74/NCKAP1L/IRF1/JAK3/LAG3/PTPN6/PTPRC/CCL3/IKZF3/SASH3	15	CD8+T_NKG7
GO:0002285	lymphocyte activation involved in immune response	12/301	181/18670	3.90275e-05	0.000676067	0.000471306	ANXA1/CD81/HLA-F/ITGAL/JAK3/LCP1/PTPRC/RAB27A/ITM2A/CORO1A/APBB1IP/HAVCR2	12	CD8+T_NKG7
GO:0002367	cytokine production involved in immune response	9/301	102/18670	4.0281e-05	0.000691544	0.000482095	B2M/CD74/CD81/HLA-E/HLA-F/JAK3/TNFRSF14/SPON2/SASH3	9	CD8+T_NKG7
GO:0031580	membrane raft distribution	3/301	5/18670	4.05077e-05	0.000691544	0.000482095	CD2/DOCK2/PTPRC	3	CD8+T_NKG7
GO:0045085	negative regulation of interleukin-2 biosynthetic process	3/301	5/18670	4.05077e-05	0.000691544	0.000482095	LAG3/PTPRC/ZFP36	3	CD8+T_NKG7
GO:0043620	regulation of DNA-templated transcription in response to stress	10/301	127/18670	4.05496e-05	0.000691544	0.000482095	PSMA4/PSMA5/PSMB8/PSMB9/PSMB10/PSME1/PSME2/UBB/UBC/KLF2	10	CD8+T_NKG7
GO:0007599	hemostasis	17/301	341/18670	4.18984e-05	0.000711787	0.000496208	ACTB/CAPZA1/CLIC1/FYN/IRF1/IRF2/LCK/LCP2/PLEK/PRKCH/PTPN6/RAB27A/TLN1/WAS/YWHAZ/GNG2/FERMT3	17	CD8+T_NKG7
GO:2000482	regulation of interleukin-8 secretion	5/301	25/18670	4.29545e-05	0.000724297	0.000504929	ANXA1/CD2/TMSB4X/PTPN22/PYCARD	5	CD8+T_NKG7
GO:0051282	regulation of sequestering of calcium ion	10/301	128/18670	4.33688e-05	0.000724297	0.000504929	ANXA6/BAX/CALM1/CYBA/DIAPH1/LCK/PTPN6/PTPRC/CCL3/CORO1A	10	CD8+T_NKG7
GO:0043123	positive regulation of I-kappaB kinase/NF-kappaB signaling	12/301	183/18670	4.34564e-05	0.000724297	0.000504929	RHOA/CASP1/CASP8/CD74/CX3CR1/FYN/LITAF/TRIM22/RBCK1/AKAP13/TERF2IP/CARD16	12	CD8+T_NKG7
GO:0043487	regulation of RNA stability	12/301	183/18670	4.34564e-05	0.000724297	0.000504929	PSMA4/PSMA5/PSMB8/PSMB9/PSMB10/PSME1/PSME2/UBB/UBC/YWHAZ/ZFP36/XRN1	12	CD8+T_NKG7
GO:0050817	coagulation	17/301	342/18670	4.34578e-05	0.000724297	0.000504929	ACTB/CAPZA1/CLIC1/FYN/IRF1/IRF2/LCK/LCP2/PLEK/PRKCH/PTPN6/RAB27A/TLN1/WAS/YWHAZ/GNG2/FERMT3	17	CD8+T_NKG7
GO:0032732	positive regulation of interleukin-1 production	7/301	59/18670	4.3944e-05	0.000729636	0.000508651	CASP1/CASP8/IFI16/CCL3/PYCARD/HAVCR2/PYHIN1	7	CD8+T_NKG7
GO:0050853	B cell receptor signaling pathway	10/301	129/18670	4.63537e-05	0.000764209	0.000532753	BAX/CD38/CD81/NCKAP1L/LCK/PRKCH/PTPN6/PTPRC/PTPN22/TRBC2	10	CD8+T_NKG7
GO:0000209	protein polyubiquitination	16/301	310/18670	4.66454e-05	0.000764209	0.000532753	PSMA4/PSMA5/PSMB8/PSMB9/PSMB10/PSME1/PSME2/TNFAIP3/UBB/UBC/NMI/RBCK1/RNF19A/PTPN22/FBXW5/RNF213	16	CD8+T_NKG7
GO:0042113	B cell activation	16/301	310/18670	4.66454e-05	0.000764209	0.000532753	BAX/CASP8/CD38/CD74/CD81/NCKAP1L/ITGA4/JAK3/PKN1/PTPN6/PTPRC/TNFAIP3/ITM2A/IKZF3/TRBC2/SASH3	16	CD8+T_NKG7
GO:0030890	positive regulation of B cell proliferation	6/301	41/18670	4.6721e-05	0.000764209	0.000532753	CD38/CD74/CD81/NCKAP1L/PTPRC/SASH3	6	CD8+T_NKG7
GO:0033238	regulation of cellular amine metabolic process	8/301	81/18670	4.8234e-05	0.000786035	0.000547968	ITGB2/PSMA4/PSMA5/PSMB8/PSMB9/PSMB10/PSME1/PSME2	8	CD8+T_NKG7
GO:0051208	sequestering of calcium ion	10/301	131/18670	5.2852e-05	0.000858114	0.000598217	ANXA6/BAX/CALM1/CYBA/DIAPH1/LCK/PTPN6/PTPRC/CCL3/CORO1A	10	CD8+T_NKG7
GO:1904951	positive regulation of establishment of protein localization	20/301	456/18670	5.48814e-05	0.000887788	0.000618903	ARF6/CASP1/CASP8/CD2/CD38/CD81/STOM/FYN/GZMB/HLA-E/ITGB2/MBP/RAC2/CCL3/YWHAZ/DYNLL1/TNFRSF14/PTPN22/PYCARD/HAVCR2	20	CD8+T_NKG7
GO:0051260	protein homooligomerization	17/301	351/18670	5.99762e-05	0.000966649	0.000673879	ANXA6/B2M/BAX/CD3D/CD3E/CD3G/STOM/GBP1/PRF1/RIOK3/SAMHD1/PYCARD/EVL/BRK1/RNF213/ATP5IF1/GBP5	17	CD8+T_NKG7
GO:0006521	regulation of cellular amino acid metabolic process	7/301	62/18670	6.07911e-05	0.000976207	0.000680542	PSMA4/PSMA5/PSMB8/PSMB9/PSMB10/PSME1/PSME2	7	CD8+T_NKG7
GO:0060071	Wnt signaling pathway, planar cell polarity pathway	9/301	108/18670	6.32358e-05	0.00101177	0.000705336	RHOA/PFN1/PSMA4/PSMA5/PSMB8/PSMB9/PSMB10/PSME1/PSME2	9	CD8+T_NKG7
GO:1990778	protein localization to cell periphery	16/301	319/18670	6.54982e-05	0.00104417	0.000727924	ACTB/ARF6/CD81/CSK/FYB1/GBP1/PRKCH/SKAP1/VAMP8/SLC9A3R1/TMEM59/OPTN/VAMP5/MACF1/GGA1/RAB8B	16	CD8+T_NKG7
GO:2000404	regulation of T cell migration	6/301	44/18670	7.04346e-05	0.00111882	0.00077996	RHOA/ITGA4/CCL5/TNFRSF14/PYCARD/WNK1	6	CD8+T_NKG7
GO:0051047	positive regulation of secretion	19/301	428/18670	7.18421e-05	0.00113707	0.000792684	ARF6/CASP1/CD2/CD38/CYBA/HLA-E/HLA-F/ITGB2/MBP/RAB27A/CCL3/DYNLL1/VAMP8/TNFRSF14/VPS4B/PTPN22/PYCARD/RAB8B/HAVCR2	19	CD8+T_NKG7
GO:0090175	regulation of establishment of planar polarity	9/301	110/18670	7.29931e-05	0.00115115	0.000802498	RHOA/PFN1/PSMA4/PSMA5/PSMB8/PSMB9/PSMB10/PSME1/PSME2	9	CD8+T_NKG7
GO:0030595	leukocyte chemotaxis	13/301	224/18670	7.43001e-05	0.00116757	0.000813949	ANXA1/CD74/LYST/NCKAP1L/ITGB2/RAC2/CCL3/CCL4/CCL5/CORO1A/PREX1/GPSM3/WNK1	13	CD8+T_NKG7
GO:0035456	response to interferon-beta	5/301	28/18670	7.6371e-05	0.00119585	0.000833659	IFI16/IRF1/STAT1/XAF1/PYHIN1	5	CD8+T_NKG7
GO:0042326	negative regulation of phosphorylation	20/301	468/18670	7.84048e-05	0.00122257	0.000852288	RHOA/BAX/CALM1/CSK/GBP1/PKN1/PTPN6/PTPRC/TNFAIP3/DYNLL1/SLC9A3R1/GMFG/NCOR1/MVP/PTPN22/PYCARD/TERF2IP/DDIT4/SNX6/WNK1	20	CD8+T_NKG7
GO:1903311	regulation of mRNA metabolic process	16/301	324/18670	7.86333e-05	0.00122257	0.000852288	DDX5/PSMA4/PSMA5/PSMB8/PSMB9/PSMB10/PSME1/PSME2/UBB/UBC/YWHAZ/ZFP36/SRSF9/CELF2/C9orf78/XRN1	16	CD8+T_NKG7
GO:0008626	granzyme-mediated apoptotic signaling pathway	3/301	6/18670	8.00469e-05	0.00122498	0.000853967	GZMH/GZMB/SRGN	3	CD8+T_NKG7
GO:0033634	positive regulation of cell-cell adhesion mediated by integrin	3/301	6/18670	8.00469e-05	0.00122498	0.000853967	CD3E/CCL5/SKAP1	3	CD8+T_NKG7
GO:0051665	membrane raft localization	3/301	6/18670	8.00469e-05	0.00122498	0.000853967	CD2/DOCK2/PTPRC	3	CD8+T_NKG7
GO:2000503	positive regulation of natural killer cell chemotaxis	3/301	6/18670	8.00469e-05	0.00122498	0.000853967	CCL3/CCL4/CCL5	3	CD8+T_NKG7
GO:0002820	negative regulation of adaptive immune response	6/301	45/18670	8.01803e-05	0.00122498	0.000853967	HLA-F/JAK3/PTPN6/PTPRC/TNFRSF14/HAVCR2	6	CD8+T_NKG7
GO:0002690	positive regulation of leukocyte chemotaxis	8/301	87/18670	8.06172e-05	0.00122739	0.000855649	CD74/NCKAP1L/RAC2/CCL3/CCL4/CCL5/GPSM3/WNK1	8	CD8+T_NKG7
GO:0002244	hematopoietic progenitor cell differentiation	11/301	166/18670	8.21229e-05	0.001246	0.000868625	PLEK/PSMA4/PSMA5/PSMB8/PSMB9/PSMB10/PSME1/PSME2/PTPN6/PTPRC/PRRC2C	11	CD8+T_NKG7
GO:0050854	regulation of antigen receptor-mediated signaling pathway	7/301	65/18670	8.25836e-05	0.00124869	0.000870496	CD81/GBP1/LCK/PRKCH/PTPN6/PTPRC/PTPN22	7	CD8+T_NKG7
GO:0050708	regulation of protein secretion	20/301	472/18670	8.80331e-05	0.00132653	0.000924761	ANXA1/ARF6/CASP1/CD2/CD38/GBP1/HLA-E/MBP/SRGN/CCL3/CCL5/TMSB4X/TNFAIP3/DYNLL1/TNFRSF14/PTPN22/PYCARD/DNAJC1/HAVCR2/CARD16	20	CD8+T_NKG7
GO:0019058	viral life cycle	16/301	328/18670	9.07529e-05	0.00136284	0.000950077	CD74/CD81/DDX5/STOM/IFI16/ISG20/CCL5/DYNLT1/UBB/UBC/VAMP8/TNFRSF14/VPS4B/ISG15/APOBEC3C/APOBEC3G	16	CD8+T_NKG7
GO:0072606	interleukin-8 secretion	5/301	29/18670	9.10719e-05	0.00136298	0.000950174	ANXA1/CD2/TMSB4X/PTPN22/PYCARD	5	CD8+T_NKG7
GO:0097553	calcium ion transmembrane import into cytosol	10/301	140/18670	9.25785e-05	0.00138083	0.000962618	BAX/CALM1/CYBA/DIAPH1/FYN/LCK/PTPN6/PTPRC/CCL3/CORO1A	10	CD8+T_NKG7
GO:0061013	regulation of mRNA catabolic process	12/301	199/18670	9.74791e-05	0.00144901	0.00101015	PSMA4/PSMA5/PSMB8/PSMB9/PSMB10/PSME1/PSME2/UBB/UBC/YWHAZ/ZFP36/XRN1	12	CD8+T_NKG7
GO:0035722	interleukin-12-mediated signaling pathway	6/301	47/18670	0.000102885	0.00151986	0.00105954	CAPZA1/CFL1/LCP1/MSN/PSME2/RAP1B	6	CD8+T_NKG7
GO:1903532	positive regulation of secretion by cell	18/301	403/18670	0.000102936	0.00151986	0.00105954	ARF6/CASP1/CD2/CD38/HLA-E/HLA-F/ITGB2/MBP/RAB27A/CCL3/DYNLL1/VAMP8/TNFRSF14/VPS4B/PTPN22/PYCARD/RAB8B/HAVCR2	18	CD8+T_NKG7
GO:0001782	B cell homeostasis	5/301	30/18670	0.000107854	0.00158715	0.00110645	BAX/CD74/NCKAP1L/PKN1/TNFAIP3	5	CD8+T_NKG7
GO:0010822	positive regulation of mitochondrion organization	9/301	116/18670	0.000110178	0.00161595	0.00112653	BAX/CASP8/GZMB/RAC2/YWHAZ/OPTN/PYCARD/VPS13C/ATP5IF1	9	CD8+T_NKG7
GO:2001233	regulation of apoptotic signaling pathway	18/301	406/18670	0.000112973	0.00165143	0.00115126	BAX/CASP8/CD74/CTSC/CX3CR1/FYN/GZMB/LCK/PPP1CA/PTPRC/SP100/TNFAIP3/UBB/YWHAZ/SLC9A3R1/RBCK1/PYCARD/ATP5IF1	18	CD8+T_NKG7
GO:0051056	regulation of small GTPase mediated signal transduction	16/301	338/18670	0.000128479	0.00187188	0.00130494	ARF6/RHOA/ARHGDIB/RAC2/RASA2/SIPA1/DYNLT1/ARHGEF1/ADGRG1/ARHGAP25/AKAP13/PREX1/ARHGAP9/RASAL3/ARAP2/ARHGAP30	16	CD8+T_NKG7
GO:0002704	negative regulation of leukocyte mediated immunity	6/301	49/18670	0.000130422	0.00188852	0.00131654	HLA-E/HLA-F/JAK3/PTPN6/PTPRC/HAVCR2	6	CD8+T_NKG7
GO:0007265	Ras protein signal transduction	19/301	448/18670	0.000130479	0.00188852	0.00131654	ARF6/RHOA/ARHGDIB/CFL1/RAB27A/RAC2/RAP1B/RASA2/DYNLT1/WAS/ARHGEF1/ADGRG1/AKAP13/LAT/RAB8B/BRK1/PREX1/USP28/RASAL3	19	CD8+T_NKG7
GO:0033077	T cell differentiation in thymus	7/301	70/18670	0.000132774	0.00191543	0.0013353	B2M/CD3D/CD3E/CD3G/CD74/DOCK2/PTPRC	7	CD8+T_NKG7
GO:0051048	negative regulation of secretion	13/301	238/18670	0.000136628	0.00196458	0.00136957	ANXA1/CD74/GBP1/HLA-F/SRGN/RAP1B/TMSB4X/TNFAIP3/VAMP8/VPS4B/PTPN22/WNK1/CARD16	13	CD8+T_NKG7
GO:0002262	myeloid cell homeostasis	10/301	147/18670	0.000138828	0.00198972	0.00138709	ANXA1/B2M/BAX/NCKAP1L/JAK3/STAT1/ZFP36/ISG15/KLF2/ATP5IF1	10	CD8+T_NKG7
GO:2000116	regulation of cysteine-type endopeptidase activity	13/301	239/18670	0.000142436	0.00203467	0.00141843	RHOA/BAX/CASP1/CASP4/CASP8/FYN/IFI16/LCK/PSMB9/CST7/ARL6IP5/PYCARD/CARD16	13	CD8+T_NKG7
GO:0002698	negative regulation of immune effector process	9/301	120/18670	0.000142889	0.00203467	0.00141843	ANXA1/CD47/HLA-E/HLA-F/JAK3/PTPN6/PTPRC/RIOK3/HAVCR2	9	CD8+T_NKG7
GO:0032814	regulation of natural killer cell activation	5/301	32/18670	0.000148443	0.00210694	0.00146881	PRDM1/HLA-E/HLA-F/PTPN22/HAVCR2	5	CD8+T_NKG7
GO:0031146	SCF-dependent proteasomal ubiquitin-dependent protein catabolic process	8/301	95/18670	0.00015007	0.00211638	0.00147539	PSMA4/PSMA5/PSMB8/PSMB9/PSMB10/PSME1/PSME2/FBXW5	8	CD8+T_NKG7
GO:0045069	regulation of viral genome replication	8/301	95/18670	0.00015007	0.00211638	0.00147539	DDX5/STOM/IFI16/ISG20/CCL5/ISG15/APOBEC3C/APOBEC3G	8	CD8+T_NKG7
GO:0002237	response to molecule of bacterial origin	16/301	343/18670	0.000152025	0.00213709	0.00148983	RHOA/B2M/CASP1/CASP8/CX3CR1/DEFA3/CCL3/CCL5/TNFAIP3/ZFP36/LITAF/SPON2/PTPN22/PYCARD/HAVCR2/CARD16	16	CD8+T_NKG7
GO:0051092	positive regulation of NF-kappaB transcription factor activity	10/301	149/18670	0.000155163	0.00216049	0.00150614	CX3CR1/ITGB2/PRKCH/UBB/UBC/TRIM22/RBCK1/PYCARD/TERF2IP/CARD16	10	CD8+T_NKG7
GO:1903900	regulation of viral life cycle	10/301	149/18670	0.000155163	0.00216049	0.00150614	CD74/DDX5/STOM/IFI16/ISG20/CCL5/VPS4B/ISG15/APOBEC3C/APOBEC3G	10	CD8+T_NKG7
GO:2001056	positive regulation of cysteine-type endopeptidase activity	10/301	149/18670	0.000155163	0.00216049	0.00150614	RHOA/BAX/CASP1/CASP4/CASP8/FYN/IFI16/LCK/ARL6IP5/PYCARD	10	CD8+T_NKG7
GO:1902036	regulation of hematopoietic stem cell differentiation	7/301	72/18670	0.000158747	0.00220343	0.00153607	PSMA4/PSMA5/PSMB8/PSMB9/PSMB10/PSME1/PSME2	7	CD8+T_NKG7
GO:0030177	positive regulation of Wnt signaling pathway	11/301	179/18670	0.0001605	0.00222076	0.00154816	PSMA4/PSMA5/PSMB8/PSMB9/PSMB10/PSME1/PSME2/TNFAIP3/ZEB2/MACF1/WNK1	11	CD8+T_NKG7
GO:0097529	myeloid leukocyte migration	12/301	210/18670	0.000161843	0.0022284	0.00155348	ANXA1/CD47/CD74/CD81/CX3CR1/NCKAP1L/ITGB2/RAC2/CCL3/CCL4/CCL5/PREX1	12	CD8+T_NKG7
GO:1905477	positive regulation of protein localization to membrane	9/301	122/18670	0.000162066	0.0022284	0.00155348	ARF6/CASP8/CD81/STOM/FYN/GZMB/ITGB2/PRKCH/YWHAZ	9	CD8+T_NKG7
GO:0008360	regulation of cell shape	10/301	150/18670	0.000163919	0.00224686	0.00156635	ANXA1/RHOA/DIAPH1/FYN/ITGB2/MSN/CCL3/SLC9A3R1/CORO1A/SH3KBP1	10	CD8+T_NKG7
GO:0001911	negative regulation of leukocyte mediated cytotoxicity	4/301	18/18670	0.000169521	0.00231643	0.00161485	HLA-E/HLA-F/PTPRC/HAVCR2	4	CD8+T_NKG7
GO:0071621	granulocyte chemotaxis	9/301	123/18670	0.00017243	0.00234889	0.00163748	ANXA1/CD74/NCKAP1L/ITGB2/RAC2/CCL3/CCL4/CCL5/PREX1	9	CD8+T_NKG7
GO:0032731	positive regulation of interleukin-1 beta production	6/301	52/18670	0.000182348	0.00246698	0.0017198	CASP1/CASP8/IFI16/CCL3/PYCARD/PYHIN1	6	CD8+T_NKG7
GO:0001736	establishment of planar polarity	9/301	124/18670	0.000183341	0.00246698	0.0017198	RHOA/PFN1/PSMA4/PSMA5/PSMB8/PSMB9/PSMB10/PSME1/PSME2	9	CD8+T_NKG7
GO:0007164	establishment of tissue polarity	9/301	124/18670	0.000183341	0.00246698	0.0017198	RHOA/PFN1/PSMA4/PSMA5/PSMB8/PSMB9/PSMB10/PSME1/PSME2	9	CD8+T_NKG7
GO:0051209	release of sequestered calcium ion into cytosol	9/301	124/18670	0.000183341	0.00246698	0.0017198	BAX/CALM1/CYBA/DIAPH1/LCK/PTPN6/PTPRC/CCL3/CORO1A	9	CD8+T_NKG7
GO:0032677	regulation of interleukin-8 production	7/301	74/18670	0.000188686	0.00252346	0.00175918	ANXA1/CD2/CD74/PTPRC/TMSB4X/PTPN22/PYCARD	7	CD8+T_NKG7
GO:0050710	negative regulation of cytokine secretion	7/301	74/18670	0.000188686	0.00252346	0.00175918	ANXA1/GBP1/SRGN/TMSB4X/TNFAIP3/PTPN22/CARD16	7	CD8+T_NKG7
GO:0051235	maintenance of location	15/301	315/18670	0.000194953	0.00259937	0.0018121	ANXA6/BAX/CALM1/CYBA/DIAPH1/LCK/SRGN/PTPN6/PTPRC/CCL3/SP100/TMSB4X/CORO1A/SYNE1/VPS13C	15	CD8+T_NKG7
GO:0052548	regulation of endopeptidase activity	18/301	425/18670	0.000198991	0.0026452	0.00184404	RHOA/BAX/CASP1/CASP4/CASP8/CSTB/FYN/IFI16/LCK/MBP/PSMB8/PSMB9/PSME1/PSME2/CST7/ARL6IP5/PYCARD/CARD16	18	CD8+T_NKG7
GO:0050702	interleukin-1 beta secretion	6/301	53/18670	0.000202874	0.00268869	0.00187436	CASP1/CCL3/TNFAIP3/PYCARD/CARD16/GBP5	6	CD8+T_NKG7
GO:0050864	regulation of B cell activation	11/301	184/18670	0.000204215	0.00269834	0.00188109	CD38/CD74/CD81/NCKAP1L/PKN1/PTPN6/PTPRC/TNFAIP3/IKZF3/TRBC2/SASH3	11	CD8+T_NKG7
GO:0034138	toll-like receptor 3 signaling pathway	4/301	19/18670	0.000212012	0.00277635	0.00193547	CASP8/TNFAIP3/PTPN22/HAVCR2	4	CD8+T_NKG7
GO:0045076	regulation of interleukin-2 biosynthetic process	4/301	19/18670	0.000212012	0.00277635	0.00193547	CD3E/LAG3/PTPRC/ZFP36	4	CD8+T_NKG7
GO:0071800	podosome assembly	4/301	19/18670	0.000212012	0.00277635	0.00193547	RHOA/LCP1/MSN/BIN2	4	CD8+T_NKG7
GO:0038114	interleukin-21-mediated signaling pathway	3/301	8/18670	0.000218811	0.00282336	0.00196825	IL2RG/JAK3/STAT1	3	CD8+T_NKG7
GO:0043320	natural killer cell degranulation	3/301	8/18670	0.000218811	0.00282336	0.00196825	HLA-F/RAB27A/CORO1A	3	CD8+T_NKG7
GO:0098756	response to interleukin-21	3/301	8/18670	0.000218811	0.00282336	0.00196825	IL2RG/JAK3/STAT1	3	CD8+T_NKG7
GO:0098757	cellular response to interleukin-21	3/301	8/18670	0.000218811	0.00282336	0.00196825	IL2RG/JAK3/STAT1	3	CD8+T_NKG7
GO:2000483	negative regulation of interleukin-8 secretion	3/301	8/18670	0.000218811	0.00282336	0.00196825	ANXA1/TMSB4X/PTPN22	3	CD8+T_NKG7
GO:0001933	negative regulation of protein phosphorylation	18/301	429/18670	0.000223088	0.00287013	0.00200085	BAX/CALM1/CSK/GBP1/PKN1/PTPN6/PTPRC/TNFAIP3/SLC9A3R1/GMFG/NCOR1/MVP/PTPN22/PYCARD/TERF2IP/DDIT4/SNX6/WNK1	18	CD8+T_NKG7
GO:1903426	regulation of reactive oxygen species biosynthetic process	8/301	101/18670	0.000229597	0.00293371	0.00204517	RHOA/CD47/CX3CR1/CYBA/FYN/ITGB2/RAB27A/KLF2	8	CD8+T_NKG7
GO:0070423	nucleotide-binding oligomerization domain containing signaling pathway	5/301	35/18670	0.000230029	0.00293371	0.00204517	CASP8/TNFAIP3/UBB/UBC/PTPN22	5	CD8+T_NKG7
GO:1901030	positive regulation of mitochondrial outer membrane permeabilization involved in apoptotic signaling pathway	5/301	35/18670	0.000230029	0.00293371	0.00204517	BAX/CASP8/GZMB/YWHAZ/ATP5IF1	5	CD8+T_NKG7
GO:0032613	interleukin-10 production	6/301	55/18670	0.00024937	0.00316204	0.00220435	CD47/JAK3/ISG15/PYCARD/SASH3/TIGIT	6	CD8+T_NKG7
GO:0043030	regulation of macrophage activation	6/301	55/18670	0.00024937	0.00316204	0.00220435	CD74/CTSC/PTPRC/CCL3/CST7/HAVCR2	6	CD8+T_NKG7
GO:0060402	calcium ion transport into cytosol	10/301	158/18670	0.000250162	0.00316297	0.002205	BAX/CALM1/CYBA/DIAPH1/FYN/LCK/PTPN6/PTPRC/CCL3/CORO1A	10	CD8+T_NKG7
GO:0033364	mast cell secretory granule organization	2/301	2/18670	0.000259073	0.00326625	0.002277	LYST/SRGN	2	CD8+T_NKG7
GO:0035458	cellular response to interferon-beta	4/301	20/18670	0.000261667	0.00328016	0.00228669	IFI16/IRF1/STAT1/PYHIN1	4	CD8+T_NKG7
GO:1903978	regulation of microglial cell activation	4/301	20/18670	0.000261667	0.00328016	0.00228669	CTSC/PTPRC/CCL3/CST7	4	CD8+T_NKG7
GO:0035872	nucleotide-binding domain, leucine rich repeat containing receptor signaling pathway	5/301	36/18670	0.000263638	0.00329547	0.00229737	CASP8/TNFAIP3/UBB/UBC/PTPN22	5	CD8+T_NKG7
GO:0030593	neutrophil chemotaxis	8/301	104/18670	0.000280715	0.00349899	0.00243925	CD74/NCKAP1L/ITGB2/RAC2/CCL3/CCL4/CCL5/PREX1	8	CD8+T_NKG7
GO:0018108	peptidyl-tyrosine phosphorylation	16/301	363/18670	0.000287942	0.00357894	0.00249499	CD3E/CD74/CD81/CSK/FYN/ITGB2/JAK3/LCK/MAP2K2/PTPN6/PTPRC/CCL5/TNFRSF14/MVP/SNX6/PARP9	16	CD8+T_NKG7
GO:0043029	T cell homeostasis	5/301	37/18670	0.000300847	0.00371833	0.00259216	BAX/NCKAP1L/JAK3/CORO1A/SIT1	5	CD8+T_NKG7
GO:0050691	regulation of defense response to virus by host	5/301	37/18670	0.000300847	0.00371833	0.00259216	STAT1/TNFAIP3/PYCARD/APOBEC3G/PARP9	5	CD8+T_NKG7
GO:0018212	peptidyl-tyrosine modification	16/301	366/18670	0.000315473	0.00388818	0.00271056	CD3E/CD74/CD81/CSK/FYN/ITGB2/JAK3/LCK/MAP2K2/PTPN6/PTPRC/CCL5/TNFRSF14/MVP/SNX6/PARP9	16	CD8+T_NKG7
GO:0140131	positive regulation of lymphocyte chemotaxis	4/301	21/18670	0.000319155	0.00391826	0.00273153	CCL3/CCL4/CCL5/WNK1	4	CD8+T_NKG7
GO:0002286	T cell activation involved in immune response	8/301	106/18670	0.000319694	0.00391826	0.00273153	ANXA1/CD81/ITGAL/JAK3/LCP1/RAB27A/APBB1IP/HAVCR2	8	CD8+T_NKG7
GO:0032496	response to lipopolysaccharide	15/301	330/18670	0.000320783	0.00392068	0.00273322	RHOA/CASP1/CASP8/CX3CR1/DEFA3/CCL3/CCL5/TNFAIP3/ZFP36/LITAF/SPON2/PTPN22/PYCARD/HAVCR2/CARD16	15	CD8+T_NKG7
GO:0038113	interleukin-9-mediated signaling pathway	3/301	9/18670	0.000324301	0.00393092	0.00274036	IL2RG/JAK3/STAT1	3	CD8+T_NKG7
GO:0071355	cellular response to interleukin-9	3/301	9/18670	0.000324301	0.00393092	0.00274036	IL2RG/JAK3/STAT1	3	CD8+T_NKG7
GO:2000501	regulation of natural killer cell chemotaxis	3/301	9/18670	0.000324301	0.00393092	0.00274036	CCL3/CCL4/CCL5	3	CD8+T_NKG7
GO:0043547	positive regulation of GTPase activity	17/301	405/18670	0.000330598	0.00399343	0.00278394	ARHGDIB/DOCK2/NCKAP1L/RASA2/RGS1/CCL3/CCL4/CCL5/SIPA1/ARHGEF1/ARHGAP25/PREX1/ARHGAP9/RASAL3/ARAP2/ARHGAP30/TBC1D10C	17	CD8+T_NKG7
GO:0034109	homotypic cell-cell adhesion	7/301	81/18670	0.000331274	0.00399343	0.00278394	ACTB/CLIC1/PLEK/PTPN6/CCL5/TLN1/FERMT3	7	CD8+T_NKG7
GO:0002707	negative regulation of lymphocyte mediated immunity	5/301	38/18670	0.000341903	0.00411031	0.00286542	HLA-E/HLA-F/PTPN6/PTPRC/HAVCR2	5	CD8+T_NKG7
GO:0050921	positive regulation of chemotaxis	9/301	135/18670	0.00034628	0.00415159	0.00289419	CD74/NCKAP1L/RAC2/CCL3/CCL4/CCL5/TMSB4X/GPSM3/WNK1	9	CD8+T_NKG7
GO:0032386	regulation of intracellular transport	16/301	370/18670	0.000355702	0.00425295	0.00296486	CASP8/CD81/STOM/FYN/GZMB/ITGB2/LCP1/MSN/PPP1R12A/MAP2K2/RAC2/SCP2/SP100/YWHAZ/VAMP8/ATP5IF1	16	CD8+T_NKG7
GO:0032637	interleukin-8 production	7/301	82/18670	0.000357273	0.00426016	0.00296988	ANXA1/CD2/CD74/PTPRC/TMSB4X/PTPN22/PYCARD	7	CD8+T_NKG7
GO:0045071	negative regulation of viral genome replication	6/301	59/18670	0.000367269	0.00435575	0.00303652	IFI16/ISG20/CCL5/ISG15/APOBEC3C/APOBEC3G	6	CD8+T_NKG7
GO:0070527	platelet aggregation	6/301	59/18670	0.000367269	0.00435575	0.00303652	ACTB/CLIC1/PLEK/PTPN6/TLN1/FERMT3	6	CD8+T_NKG7
GO:0060218	hematopoietic stem cell differentiation	7/301	83/18670	0.000384881	0.00450547	0.0031409	PSMA4/PSMA5/PSMB8/PSMB9/PSMB10/PSME1/PSME2	7	CD8+T_NKG7
GO:0031342	negative regulation of cell killing	4/301	22/18670	0.000385155	0.00450547	0.0031409	HLA-E/HLA-F/PTPRC/HAVCR2	4	CD8+T_NKG7
GO:0033622	integrin activation	4/301	22/18670	0.000385155	0.00450547	0.0031409	PLEK/TLN1/SKAP1/FERMT3	4	CD8+T_NKG7
GO:0042094	interleukin-2 biosynthetic process	4/301	22/18670	0.000385155	0.00450547	0.0031409	CD3E/LAG3/PTPRC/ZFP36	4	CD8+T_NKG7
GO:0072643	interferon-gamma secretion	4/301	22/18670	0.000385155	0.00450547	0.0031409	CD2/ISG15/BTN3A2/PTPN22	4	CD8+T_NKG7
GO:0043001	Golgi to plasma membrane protein transport	5/301	39/18670	0.000387061	0.00450547	0.0031409	CSK/OPTN/VAMP5/MACF1/GGA1	5	CD8+T_NKG7
GO:0050856	regulation of T cell receptor signaling pathway	5/301	39/18670	0.000387061	0.00450547	0.0031409	CD81/GBP1/LCK/PTPN6/PTPN22	5	CD8+T_NKG7
GO:0050727	regulation of inflammatory response	16/301	374/18670	0.000400283	0.00464709	0.00323962	ANXA1/CD47/CD81/CTSC/HLA-E/PTPRC/CCL3/CCL5/TMSB4X/TNFAIP3/CST7/VAMP8/PYCARD/GPSM3/GBP5/NEAT1	16	CD8+T_NKG7
GO:0052547	regulation of peptidase activity	18/301	452/18670	0.000417486	0.00483405	0.00336996	RHOA/BAX/CASP1/CASP4/CASP8/CSTB/FYN/IFI16/LCK/MBP/PSMB8/PSMB9/PSME1/PSME2/CST7/ARL6IP5/PYCARD/CARD16	18	CD8+T_NKG7
GO:0038095	Fc-epsilon receptor signaling pathway	10/301	169/18670	0.000428223	0.00493241	0.00343853	CALM1/LCP2/PSMA4/PSMA5/PSMB8/PSMB9/PSMB10/PSME1/PSME2/LAT	10	CD8+T_NKG7
GO:0051100	negative regulation of binding	10/301	169/18670	0.000428223	0.00493241	0.00343853	ACTB/B2M/BAX/GZMA/IFI16/ITGA4/PPP1CA/SP100/TMSB4X/CARD16	10	CD8+T_NKG7
GO:0002823	negative regulation of adaptive immune response based on somatic recombination of immune receptors built from immunoglobulin superfamily domains	5/301	40/18670	0.00043658	0.00500248	0.00348738	HLA-F/JAK3/PTPN6/PTPRC/HAVCR2	5	CD8+T_NKG7
GO:0019835	cytolysis	5/301	40/18670	0.00043658	0.00500248	0.00348738	GZMH/GZMA/GZMB/GZMM/PRF1	5	CD8+T_NKG7
GO:0050701	interleukin-1 secretion	6/301	61/18670	0.000440583	0.00503523	0.00351021	CASP1/CCL3/TNFAIP3/PYCARD/CARD16/GBP5	6	CD8+T_NKG7
GO:1901532	regulation of hematopoietic progenitor cell differentiation	7/301	85/18670	0.000445212	0.00507496	0.0035379	PSMA4/PSMA5/PSMB8/PSMB9/PSMB10/PSME1/PSME2	7	CD8+T_NKG7
GO:0030099	myeloid cell differentiation	17/301	416/18670	0.000449033	0.00510528	0.00355904	B2M/CASP8/CD74/CD81/NCKAP1L/IFI16/JAK3/PIP4K2A/PTPN6/CCL3/STAT1/ZFP36/ISG15/KLF2/GPR171/ATP5IF1/GAB3	17	CD8+T_NKG7
GO:0071104	response to interleukin-9	3/301	10/18670	0.000457766	0.00519116	0.00361891	IL2RG/JAK3/STAT1	3	CD8+T_NKG7
GO:0032753	positive regulation of interleukin-4 production	4/301	23/18670	0.00046036	0.00520716	0.00363006	CD3E/HLA-E/SASH3/HAVCR2	4	CD8+T_NKG7
GO:0097530	granulocyte migration	9/301	141/18670	0.000476598	0.005377	0.00374847	ANXA1/CD74/NCKAP1L/ITGB2/RAC2/CCL3/CCL4/CCL5/PREX1	9	CD8+T_NKG7
GO:0002753	cytoplasmic pattern recognition receptor signaling pathway	6/301	62/18670	0.000481275	0.00541588	0.00377557	CASP8/TNFAIP3/UBB/UBC/RIOK3/PTPN22	6	CD8+T_NKG7
GO:0002223	stimulatory C-type lectin receptor signaling pathway	8/301	113/18670	0.000492383	0.00552675	0.00385286	FYN/PSMA4/PSMA5/PSMB8/PSMB9/PSMB10/PSME1/PSME2	8	CD8+T_NKG7
GO:0002688	regulation of leukocyte chemotaxis	8/301	114/18670	0.000522273	0.00581773	0.00405571	CD74/NCKAP1L/RAC2/CCL3/CCL4/CCL5/GPSM3/WNK1	8	CD8+T_NKG7
GO:0030218	erythrocyte differentiation	8/301	114/18670	0.000522273	0.00581773	0.00405571	B2M/NCKAP1L/JAK3/STAT1/ZFP36/ISG15/KLF2/ATP5IF1	8	CD8+T_NKG7
GO:0042035	regulation of cytokine biosynthetic process	8/301	114/18670	0.000522273	0.00581773	0.00405571	CD3E/CD74/CX3CR1/IRF1/LAG3/PTPRC/ZFP36/NMI	8	CD8+T_NKG7
GO:0046637	regulation of alpha-beta T cell differentiation	6/301	63/18670	0.000524834	0.00583149	0.0040653	ANXA1/RHOA/PRDM1/NCKAP1L/JAK3/SASH3	6	CD8+T_NKG7
GO:0031348	negative regulation of defense response	12/301	239/18670	0.000526355	0.00583366	0.00406681	HLA-E/HLA-F/IFI16/PTPRC/TNFAIP3/CST7/RIOK3/NMI/SAMHD1/PYCARD/NLRC5/HAVCR2	12	CD8+T_NKG7
GO:0050857	positive regulation of antigen receptor-mediated signaling pathway	4/301	24/18670	0.000545468	0.0060303	0.0042039	CD81/LCK/PRKCH/PTPRC	4	CD8+T_NKG7
GO:0032088	negative regulation of NF-kappaB transcription factor activity	7/301	88/18670	0.000549626	0.00606104	0.00422533	TMSB4X/TNFAIP3/TAX1BP1/RBCK1/PYCARD/NLRC5/HAVCR2	7	CD8+T_NKG7
GO:0002220	innate immune response activating cell surface receptor signaling pathway	8/301	116/18670	0.000586463	0.0064511	0.00449725	FYN/PSMA4/PSMA5/PSMB8/PSMB9/PSMB10/PSME1/PSME2	8	CD8+T_NKG7
GO:0060401	cytosolic calcium ion transport	10/301	176/18670	0.000588809	0.00646074	0.00450397	BAX/CALM1/CYBA/DIAPH1/FYN/LCK/PTPN6/PTPRC/CCL3/CORO1A	10	CD8+T_NKG7
GO:0002224	toll-like receptor signaling pathway	9/301	146/18670	0.000613784	0.00668714	0.0046618	CASP8/CYBA/IRF1/ITGB2/TNFAIP3/UBB/UBC/PTPN22/HAVCR2	9	CD8+T_NKG7
GO:0021762	substantia nigra development	5/301	43/18670	0.000614001	0.00668714	0.0046618	ACTB/RHOA/CALM1/MBP/DYNLL1	5	CD8+T_NKG7
GO:0030866	cortical actin cytoskeleton organization	5/301	43/18670	0.000614001	0.00668714	0.0046618	ARF6/NCKAP1L/PLEK/TLN1/WAS	5	CD8+T_NKG7
GO:0002758	innate immune response-activating signal transduction	8/301	117/18670	0.000620868	0.0067236	0.00468722	FYN/PSMA4/PSMA5/PSMB8/PSMB9/PSMB10/PSME1/PSME2	8	CD8+T_NKG7
GO:0035747	natural killer cell chemotaxis	3/301	11/18670	0.000621933	0.0067236	0.00468722	CCL3/CCL4/CCL5	3	CD8+T_NKG7
GO:0071803	positive regulation of podosome assembly	3/301	11/18670	0.000621933	0.0067236	0.00468722	RHOA/LCP1/MSN	3	CD8+T_NKG7
GO:0002507	tolerance induction	4/301	25/18670	0.000641185	0.00691474	0.00482046	CD3E/HLA-E/TNFAIP3/HAVCR2	4	CD8+T_NKG7
GO:1990266	neutrophil migration	8/301	118/18670	0.000656884	0.00706672	0.00492642	CD74/NCKAP1L/ITGB2/RAC2/CCL3/CCL4/CCL5/PREX1	8	CD8+T_NKG7
GO:0031589	cell-substrate adhesion	15/301	354/18670	0.000666289	0.00715042	0.00498477	RHOA/CD3E/GBP1/ITGA4/ITGAL/ITGB2/RAC2/UTRN/SKAP1/ARPC2/CORO1A/MACF1/PREX1/MYO1G/FERMT3	15	CD8+T_NKG7
GO:0070371	ERK1 and ERK2 cascade	14/301	317/18670	0.000669784	0.00717044	0.00499872	CD74/CSK/GBP1/MAP2K2/PTPN6/PTPRC/RAP1B/CCL3/CCL4/CCL5/SLC9A3R1/PTPN22/PYCARD/HAVCR2	14	CD8+T_NKG7
GO:1903531	negative regulation of secretion by cell	11/301	212/18670	0.000680033	0.00726249	0.00506289	ANXA1/GBP1/HLA-F/SRGN/RAP1B/TMSB4X/TNFAIP3/VAMP8/VPS4B/PTPN22/CARD16	11	CD8+T_NKG7
GO:1901028	regulation of mitochondrial outer membrane permeabilization involved in apoptotic signaling pathway	5/301	44/18670	0.000683689	0.00728386	0.00507779	BAX/CASP8/GZMB/YWHAZ/ATP5IF1	5	CD8+T_NKG7
GO:1905330	regulation of morphogenesis of an epithelium	10/301	180/18670	0.000701021	0.00744576	0.00519066	RHOA/PFN1/PSMA4/PSMA5/PSMB8/PSMB9/PSMB10/PSME1/PSME2/STAT1	10	CD8+T_NKG7
GO:0010959	regulation of metal ion transport	16/301	394/18670	0.000702702	0.00744576	0.00519066	RHOA/B2M/BAX/CALM1/CYBA/DIAPH1/STOM/FYN/PTPN6/CCL3/CCL4/CCL5/UTRN/SLC9A3R1/CORO1A/WNK1	16	CD8+T_NKG7
GO:0000086	G2/M transition of mitotic cell cycle	12/301	247/18670	0.000703963	0.00744576	0.00519066	PPP1R12A/PSMA4/PSMA5/PSMB8/PSMB9/PSMB10/PSME1/PSME2/DYNLL1/VPS4B/OPTN/CEP78	12	CD8+T_NKG7
GO:0016579	protein deubiquitination	13/301	283/18670	0.000720649	0.00760397	0.00530095	ACTB/RHOA/PSMA4/PSMA5/PSMB8/PSMB9/PSMB10/PSME1/PSME2/TNFAIP3/UBB/UBC/USP28	13	CD8+T_NKG7
GO:0072593	reactive oxygen species metabolic process	13/301	284/18670	0.000744535	0.00777759	0.00542198	RHOA/CD47/CX3CR1/CYBA/FYN/ITGB2/RAB27A/RAC2/STK17A/KLF2/DDIT4/PREX1/ATP5IF1	13	CD8+T_NKG7
GO:0002230	positive regulation of defense response to virus by host	4/301	26/18670	0.000748221	0.00777759	0.00542198	STAT1/PYCARD/APOBEC3G/PARP9	4	CD8+T_NKG7
GO:0032897	negative regulation of viral transcription	4/301	26/18670	0.000748221	0.00777759	0.00542198	CCL3/CCL4/CCL5/ZFP36	4	CD8+T_NKG7
GO:0034114	regulation of heterotypic cell-cell adhesion	4/301	26/18670	0.000748221	0.00777759	0.00542198	LCK/MBP/SKAP1/WNK1	4	CD8+T_NKG7
GO:0051125	regulation of actin nucleation	4/301	26/18670	0.000748221	0.00777759	0.00542198	WAS/GMFG/CORO1A/BRK1	4	CD8+T_NKG7
GO:0042771	intrinsic apoptotic signaling pathway in response to DNA damage by p53 class mediator	5/301	45/18670	0.000759128	0.00777759	0.00542198	CD74/IFI16/PYCARD/DDIT4/USP28	5	CD8+T_NKG7
GO:0045581	negative regulation of T cell differentiation	5/301	45/18670	0.000759128	0.00777759	0.00542198	ANXA1/CD74/IRF1/JAK3/LAG3	5	CD8+T_NKG7
GO:0010972	negative regulation of G2/M transition of mitotic cell cycle	7/301	93/18670	0.000766104	0.00777759	0.00542198	PSMA4/PSMA5/PSMB8/PSMB9/PSMB10/PSME1/PSME2	7	CD8+T_NKG7
GO:0051668	localization within membrane	7/301	93/18670	0.000766104	0.00777759	0.00542198	CD2/CD81/DOCK2/ITGA4/ITGAL/ITGB2/PTPRC	7	CD8+T_NKG7
GO:0002277	myeloid dendritic cell activation involved in immune response	2/301	3/18670	0.00076892	0.00777759	0.00542198	DOCK2/PYCARD	2	CD8+T_NKG7
GO:0002519	natural killer cell tolerance induction	2/301	3/18670	0.00076892	0.00777759	0.00542198	HLA-E/HAVCR2	2	CD8+T_NKG7
GO:0016344	meiotic chromosome movement towards spindle pole	2/301	3/18670	0.00076892	0.00777759	0.00542198	ACTR3/ACTR2	2	CD8+T_NKG7
GO:0045588	positive regulation of gamma-delta T cell differentiation	2/301	3/18670	0.00076892	0.00777759	0.00542198	NCKAP1L/PTPRC	2	CD8+T_NKG7
GO:0070425	negative regulation of nucleotide-binding oligomerization domain containing signaling pathway	2/301	3/18670	0.00076892	0.00777759	0.00542198	TNFAIP3/PTPN22	2	CD8+T_NKG7
GO:0070433	negative regulation of nucleotide-binding oligomerization domain containing 2 signaling pathway	2/301	3/18670	0.00076892	0.00777759	0.00542198	TNFAIP3/PTPN22	2	CD8+T_NKG7
GO:0071409	cellular response to cycloheximide	2/301	3/18670	0.00076892	0.00777759	0.00542198	KLF2/XRN1	2	CD8+T_NKG7
GO:0090716	adaptive immune memory response	2/301	3/18670	0.00076892	0.00777759	0.00542198	CD81/TNFRSF14	2	CD8+T_NKG7
GO:1905674	regulation of adaptive immune memory response	2/301	3/18670	0.00076892	0.00777759	0.00542198	CD81/TNFRSF14	2	CD8+T_NKG7
GO:0002440	production of molecular mediator of immune response	13/301	286/18670	0.000794311	0.00801598	0.00558817	B2M/CD74/CD81/HLA-E/HLA-F/JAK3/PKN1/PTPRC/TNFRSF14/ITM2A/SPON2/SAMHD1/SASH3	13	CD8+T_NKG7
GO:0006906	vesicle fusion	7/301	94/18670	0.000816532	0.00811995	0.00566066	ANXA1/TAP1/TAPBP/CORO1A/RAB8B/SAMD9/SAMD9L	7	CD8+T_NKG7
GO:1901216	positive regulation of neuron death	7/301	94/18670	0.000816532	0.00811995	0.00566066	RHOA/BAX/CASP8/FYN/ITGB2/CCL3/DDIT4	7	CD8+T_NKG7
GO:0019079	viral genome replication	8/301	122/18670	0.000818182	0.00811995	0.00566066	DDX5/STOM/IFI16/ISG20/CCL5/ISG15/APOBEC3C/APOBEC3G	8	CD8+T_NKG7
GO:0034101	erythrocyte homeostasis	8/301	122/18670	0.000818182	0.00811995	0.00566066	B2M/NCKAP1L/JAK3/STAT1/ZFP36/ISG15/KLF2/ATP5IF1	8	CD8+T_NKG7
GO:1903409	reactive oxygen species biosynthetic process	8/301	122/18670	0.000818182	0.00811995	0.00566066	RHOA/CD47/CX3CR1/CYBA/FYN/ITGB2/RAB27A/KLF2	8	CD8+T_NKG7
GO:0060368	regulation of Fc receptor mediated stimulatory signaling pathway	3/301	12/18670	0.000819377	0.00811995	0.00566066	CD47/CSK/PTPRC	3	CD8+T_NKG7
GO:0070486	leukocyte aggregation	3/301	12/18670	0.000819377	0.00811995	0.00566066	MSN/RAC2/STK10	3	CD8+T_NKG7
GO:0072520	seminiferous tubule development	3/301	12/18670	0.000819377	0.00811995	0.00566066	ATRX/UBB/ADGRG1	3	CD8+T_NKG7
GO:1903829	positive regulation of cellular protein localization	14/301	324/18670	0.000828043	0.00818739	0.00570767	ARF6/CASP8/CD81/STOM/FYN/GZMB/ITGB2/MSN/PRKCH/RAC2/YWHAZ/ABHD17A/PARP9/PYHIN1	14	CD8+T_NKG7
GO:0031331	positive regulation of cellular catabolic process	15/301	362/18670	0.000836315	0.00825064	0.00575176	BAX/CD81/CTSC/MSN/PIP4K2A/SUMO2/TNFAIP3/ZFP36/TMEM59/OPTN/TRIM22/RNF19A/VPS13C/ATP5IF1/PYHIN1	15	CD8+T_NKG7
GO:0050706	regulation of interleukin-1 beta secretion	5/301	46/18670	0.00084061	0.00827446	0.00576837	CASP1/CCL3/TNFAIP3/PYCARD/CARD16	5	CD8+T_NKG7
GO:0002793	positive regulation of peptide secretion	13/301	288/18670	0.000846857	0.00831734	0.00579826	ARF6/CASP1/CD2/CD38/HLA-E/MBP/CCL3/DYNLL1/TNFRSF14/PTPN22/PYCARD/RAB8B/HAVCR2	13	CD8+T_NKG7
GO:0070227	lymphocyte apoptotic process	6/301	69/18670	0.000854313	0.00837188	0.00583628	BAX/CD3G/CD74/JAK3/PKN1/CCL5	6	CD8+T_NKG7
GO:0050729	positive regulation of inflammatory response	9/301	153/18670	0.000858585	0.00839036	0.00584916	CD47/CD81/CTSC/HLA-E/CCL3/VAMP8/GPSM3/GBP5/NEAT1	9	CD8+T_NKG7
GO:0042089	cytokine biosynthetic process	8/301	123/18670	0.000863104	0.00839036	0.00584916	CD3E/CD74/CX3CR1/IRF1/LAG3/PTPRC/ZFP36/NMI	8	CD8+T_NKG7
GO:0032673	regulation of interleukin-4 production	4/301	27/18670	0.000867291	0.00839036	0.00584916	CD3E/HLA-E/SASH3/HAVCR2	4	CD8+T_NKG7
GO:1901623	regulation of lymphocyte chemotaxis	4/301	27/18670	0.000867291	0.00839036	0.00584916	CCL3/CCL4/CCL5/WNK1	4	CD8+T_NKG7
GO:2000027	regulation of animal organ morphogenesis	12/301	253/18670	0.000867959	0.00839036	0.00584916	RHOA/BAX/PFN1/PSMA4/PSMA5/PSMB8/PSMB9/PSMB10/PSME1/PSME2/STAT1/TNFAIP3	12	CD8+T_NKG7
GO:0042116	macrophage activation	7/301	95/18670	0.000869546	0.00839036	0.00584916	CD74/CTSC/ITGB2/PTPRC/CCL3/CST7/HAVCR2	7	CD8+T_NKG7
GO:1903076	regulation of protein localization to plasma membrane	7/301	95/18670	0.000869546	0.00839036	0.00584916	ACTB/ARF6/CSK/GBP1/PRKCH/VAMP8/TMEM59	7	CD8+T_NKG7
GO:0042107	cytokine metabolic process	8/301	124/18670	0.000909984	0.00874221	0.00609445	CD3E/CD74/CX3CR1/IRF1/LAG3/PTPRC/ZFP36/NMI	8	CD8+T_NKG7
GO:0048284	organelle fusion	8/301	124/18670	0.000909984	0.00874221	0.00609445	ANXA1/BAX/TAP1/TAPBP/CORO1A/RAB8B/SAMD9/SAMD9L	8	CD8+T_NKG7
GO:0045646	regulation of erythrocyte differentiation	5/301	47/18670	0.000928435	0.00890003	0.00620447	B2M/NCKAP1L/STAT1/ZFP36/ISG15	5	CD8+T_NKG7
GO:0050730	regulation of peptidyl-tyrosine phosphorylation	12/301	256/18670	0.00096122	0.00919428	0.0064096	CD3E/CD74/CD81/FYN/ITGB2/PTPN6/PTPRC/CCL5/TNFRSF14/MVP/SNX6/PARP9	12	CD8+T_NKG7
GO:0001773	myeloid dendritic cell activation	4/301	28/18670	0.000999112	0.00953599	0.00664782	CD2/DOCK2/PYCARD/HAVCR2	4	CD8+T_NKG7
GO:0001774	microglial cell activation	5/301	48/18670	0.0010229	0.00969994	0.00676211	CTSC/ITGB2/PTPRC/CCL3/CST7	5	CD8+T_NKG7
GO:0002269	leukocyte activation involved in inflammatory response	5/301	48/18670	0.0010229	0.00969994	0.00676211	CTSC/ITGB2/PTPRC/CCL3/CST7	5	CD8+T_NKG7
GO:0030865	cortical cytoskeleton organization	5/301	48/18670	0.0010229	0.00969994	0.00676211	ARF6/NCKAP1L/PLEK/TLN1/WAS	5	CD8+T_NKG7
GO:0090150	establishment of protein localization to membrane	14/301	332/18670	0.00104651	0.00989554	0.00689847	BAX/CASP8/CSK/STOM/FYN/GZMB/ITGB2/SRP14/YWHAZ/OPTN/VAMP5/MACF1/GGA1/RAB8B	14	CD8+T_NKG7
GO:0003084	positive regulation of systemic arterial blood pressure	3/301	13/18670	0.00105253	0.00989554	0.00689847	RHOA/CYBA/WNK1	3	CD8+T_NKG7
GO:0045779	negative regulation of bone resorption	3/301	13/18670	0.00105253	0.00989554	0.00689847	CD38/CSK/TNFAIP3	3	CD8+T_NKG7
GO:1904925	positive regulation of autophagy of mitochondrion in response to mitochondrial depolarization	3/301	13/18670	0.00105253	0.00989554	0.00689847	OPTN/VPS13C/ATP5IF1	3	CD8+T_NKG7
GO:0002576	platelet degranulation	8/301	128/18670	0.00111833	0.0104918	0.00731416	CALM1/CTSW/PLEK/SRGN/TLN1/TMSB4X/FAM49B/FERMT3	8	CD8+T_NKG7
GO:0090162	establishment of epithelial cell polarity	4/301	29/18670	0.0011444	0.0107114	0.00746725	ARF6/RHOA/MSN/SLC9A3R1	4	CD8+T_NKG7
GO:0016197	endosomal transport	11/301	226/18670	0.00114661	0.0107114	0.00746725	ARF6/LYST/UBB/UBC/WAS/VPS4B/ARL4C/TMEM50A/GGA1/SNX6/TBC1D10C	11	CD8+T_NKG7
GO:0050688	regulation of defense response to virus	6/301	73/18670	0.00114982	0.0107187	0.00747229	STAT1/TNFAIP3/RIOK3/PYCARD/APOBEC3G/PARP9	6	CD8+T_NKG7
GO:0044106	cellular amine metabolic process	8/301	129/18670	0.00117595	0.0109229	0.0076147	ITGB2/PSMA4/PSMA5/PSMB8/PSMB9/PSMB10/PSME1/PSME2	8	CD8+T_NKG7
GO:0090174	organelle membrane fusion	7/301	100/18670	0.0011767	0.0109229	0.0076147	ANXA1/TAP1/TAPBP/CORO1A/RAB8B/SAMD9/SAMD9L	7	CD8+T_NKG7
GO:0070646	protein modification by small protein removal	13/301	299/18670	0.00119091	0.0110316	0.00769043	ACTB/RHOA/PSMA4/PSMA5/PSMB8/PSMB9/PSMB10/PSME1/PSME2/TNFAIP3/UBB/UBC/USP28	13	CD8+T_NKG7
GO:0070372	regulation of ERK1 and ERK2 cascade	13/301	300/18670	0.00122726	0.0113445	0.00790856	CD74/CSK/GBP1/PTPN6/PTPRC/RAP1B/CCL3/CCL4/CCL5/SLC9A3R1/PTPN22/PYCARD/HAVCR2	13	CD8+T_NKG7
GO:0001961	positive regulation of cytokine-mediated signaling pathway	5/301	50/18670	0.001233	0.0113736	0.00792885	CASP1/CASP4/CD74/PARP9/NLRC5	5	CD8+T_NKG7
GO:0046632	alpha-beta T cell differentiation	7/301	101/18670	0.00124723	0.0114808	0.00800357	ANXA1/RHOA/PRDM1/NCKAP1L/IRF1/JAK3/SASH3	7	CD8+T_NKG7
GO:0032388	positive regulation of intracellular transport	11/301	229/18670	0.00127488	0.0117108	0.00816393	CASP8/CD81/STOM/FYN/GZMB/ITGB2/MSN/RAC2/SCP2/YWHAZ/VAMP8	11	CD8+T_NKG7
GO:2000377	regulation of reactive oxygen species metabolic process	10/301	195/18670	0.00129006	0.0118255	0.00824393	RHOA/CD47/CX3CR1/CYBA/FYN/ITGB2/RAB27A/RAC2/STK17A/KLF2	10	CD8+T_NKG7
GO:0030183	B cell differentiation	8/301	131/18670	0.00129828	0.0118533	0.0082633	BAX/NCKAP1L/ITGA4/JAK3/PTPN6/PTPRC/ITM2A/IKZF3	8	CD8+T_NKG7
GO:0001844	protein insertion into mitochondrial membrane involved in apoptotic signaling pathway	4/301	30/18670	0.00130387	0.0118533	0.0082633	BAX/CASP8/GZMB/YWHAZ	4	CD8+T_NKG7
GO:0032743	positive regulation of interleukin-2 production	4/301	30/18670	0.00130387	0.0118533	0.0082633	ANXA1/CD3E/PTPRC/SASH3	4	CD8+T_NKG7
GO:0050690	regulation of defense response to virus by virus	4/301	30/18670	0.00130387	0.0118533	0.0082633	B2M/DOCK2/FYN/LCK	4	CD8+T_NKG7
GO:0010522	regulation of calcium ion transport into cytosol	7/301	102/18670	0.00132102	0.011866	0.00827211	BAX/CALM1/CYBA/DIAPH1/FYN/PTPN6/CORO1A	7	CD8+T_NKG7
GO:0043922	negative regulation by host of viral transcription	3/301	14/18670	0.00132366	0.011866	0.00827211	CCL3/CCL4/CCL5	3	CD8+T_NKG7
GO:0045198	establishment of epithelial cell apical/basal polarity	3/301	14/18670	0.00132366	0.011866	0.00827211	RHOA/MSN/SLC9A3R1	3	CD8+T_NKG7
GO:0045953	negative regulation of natural killer cell mediated cytotoxicity	3/301	14/18670	0.00132366	0.011866	0.00827211	HLA-E/HLA-F/HAVCR2	3	CD8+T_NKG7
GO:0097202	activation of cysteine-type endopeptidase activity	3/301	14/18670	0.00132366	0.011866	0.00827211	CASP8/IFI16/PYCARD	3	CD8+T_NKG7
GO:1904923	regulation of autophagy of mitochondrion in response to mitochondrial depolarization	3/301	14/18670	0.00132366	0.011866	0.00827211	OPTN/VPS13C/ATP5IF1	3	CD8+T_NKG7
GO:1902117	positive regulation of organelle assembly	6/301	75/18670	0.00132413	0.011866	0.00827211	RHOA/LCP1/MSN/PIP4K2A/DYNLL1/VPS4B	6	CD8+T_NKG7
GO:0044839	cell cycle G2/M phase transition	12/301	266/18670	0.00133445	0.0119341	0.00831964	PPP1R12A/PSMA4/PSMA5/PSMB8/PSMB9/PSMB10/PSME1/PSME2/DYNLL1/VPS4B/OPTN/CEP78	12	CD8+T_NKG7
GO:0010389	regulation of G2/M transition of mitotic cell cycle	10/301	196/18670	0.0013405	0.0119639	0.00834038	PSMA4/PSMA5/PSMB8/PSMB9/PSMB10/PSME1/PSME2/DYNLL1/VPS4B/CEP78	10	CD8+T_NKG7
GO:0043280	positive regulation of cysteine-type endopeptidase activity involved in apoptotic process	8/301	132/18670	0.00136313	0.0121412	0.00846399	RHOA/BAX/CASP1/CASP4/CASP8/LCK/ARL6IP5/PYCARD	8	CD8+T_NKG7
GO:0072331	signal transduction by p53 class mediator	12/301	267/18670	0.0013776	0.0122453	0.00853656	ATRX/BAX/CD74/CHD3/DDX5/IFI16/SP100/UBB/PYCARD/DDIT4/USP28/PYHIN1	12	CD8+T_NKG7
GO:0002221	pattern recognition receptor signaling pathway	10/301	197/18670	0.00139254	0.0123531	0.00861173	CASP8/CYBA/IRF1/ITGB2/TNFAIP3/UBB/UBC/RIOK3/PTPN22/HAVCR2	10	CD8+T_NKG7
GO:0046902	regulation of mitochondrial membrane permeability	6/301	76/18670	0.00141851	0.0125583	0.00875474	BAX/CASP8/GZMB/DYNLT1/YWHAZ/ATP5IF1	6	CD8+T_NKG7
GO:0050714	positive regulation of protein secretion	12/301	268/18670	0.00142189	0.0125629	0.00875794	ARF6/CASP1/CD2/CD38/HLA-E/MBP/CCL3/DYNLL1/TNFRSF14/PTPN22/PYCARD/HAVCR2	12	CD8+T_NKG7
GO:0032653	regulation of interleukin-10 production	5/301	52/18670	0.00147339	0.0129361	0.00901815	CD47/JAK3/PYCARD/SASH3/TIGIT	5	CD8+T_NKG7
GO:0002724	regulation of T cell cytokine production	4/301	31/18670	0.00147823	0.0129361	0.00901815	B2M/CD81/HLA-F/SASH3	4	CD8+T_NKG7
GO:2000781	positive regulation of double-strand break repair	4/301	31/18670	0.00147823	0.0129361	0.00901815	WAS/ACTR2/SMCHD1/PARP9	4	CD8+T_NKG7
GO:0006892	post-Golgi vesicle-mediated transport	7/301	104/18670	0.00147883	0.0129361	0.00901815	CSK/VAMP8/OPTN/VAMP5/MACF1/GGA1/VPS13C	7	CD8+T_NKG7
GO:0071887	leukocyte apoptotic process	7/301	104/18670	0.00147883	0.0129361	0.00901815	ANXA1/BAX/CD3G/CD74/JAK3/PKN1/CCL5	7	CD8+T_NKG7
GO:0001766	membrane raft polarization	2/301	4/18670	0.00152144	0.0132299	0.00922297	CD2/DOCK2	2	CD8+T_NKG7
GO:0046898	response to cycloheximide	2/301	4/18670	0.00152144	0.0132299	0.00922297	KLF2/XRN1	2	CD8+T_NKG7
GO:0097296	activation of cysteine-type endopeptidase activity involved in apoptotic signaling pathway	2/301	4/18670	0.00152144	0.0132299	0.00922297	BAX/CASP8	2	CD8+T_NKG7
GO:0009896	positive regulation of catabolic process	16/301	425/18670	0.00154763	0.0134311	0.00936324	BAX/CD81/CTSC/MSN/PIP4K2A/SUMO2/TNFAIP3/ZFP36/TMEM59/OPTN/TRIM22/RNF19A/GGA1/VPS13C/ATP5IF1/PYHIN1	16	CD8+T_NKG7
GO:1902750	negative regulation of cell cycle G2/M phase transition	7/301	105/18670	0.00156306	0.0135383	0.00943795	PSMA4/PSMA5/PSMB8/PSMB9/PSMB10/PSME1/PSME2	7	CD8+T_NKG7
GO:0030010	establishment of cell polarity	8/301	135/18670	0.00157325	0.0135998	0.00948084	ARF6/RHOA/CFL1/DOCK2/MSN/RAP1B/DYNLT1/SLC9A3R1	8	CD8+T_NKG7
GO:0050704	regulation of interleukin-1 secretion	5/301	53/18670	0.00160573	0.0138263	0.0096387	CASP1/CCL3/TNFAIP3/PYCARD/CARD16	5	CD8+T_NKG7
GO:0070228	regulation of lymphocyte apoptotic process	5/301	53/18670	0.00160573	0.0138263	0.0096387	BAX/CD3G/CD74/JAK3/CCL5	5	CD8+T_NKG7
GO:0070664	negative regulation of leukocyte proliferation	6/301	78/18670	0.00162258	0.0139144	0.00970011	PKN1/PTPN6/TNFAIP3/MAD1L1/TNFRSF14/HAVCR2	6	CD8+T_NKG7
GO:0002716	negative regulation of natural killer cell mediated immunity	3/301	15/18670	0.00163494	0.0139144	0.00970011	HLA-E/HLA-F/HAVCR2	3	CD8+T_NKG7
GO:0010561	negative regulation of glycoprotein biosynthetic process	3/301	15/18670	0.00163494	0.0139144	0.00970011	JAK3/ITM2A/TMEM59	3	CD8+T_NKG7
GO:0046851	negative regulation of bone remodeling	3/301	15/18670	0.00163494	0.0139144	0.00970011	CD38/CSK/TNFAIP3	3	CD8+T_NKG7
GO:0071801	regulation of podosome assembly	3/301	15/18670	0.00163494	0.0139144	0.00970011	RHOA/LCP1/MSN	3	CD8+T_NKG7
GO:2001185	regulation of CD8-positive, alpha-beta T cell activation	3/301	15/18670	0.00163494	0.0139144	0.00970011	NCKAP1L/HLA-E/IRF1	3	CD8+T_NKG7
GO:0097345	mitochondrial outer membrane permeabilization	5/301	54/18670	0.00174661	0.014836	0.0103426	BAX/CASP8/GZMB/YWHAZ/ATP5IF1	5	CD8+T_NKG7
GO:1901214	regulation of neuron death	13/301	313/18670	0.0017905	0.0151796	0.0105821	RHOA/BAX/CASP8/CX3CR1/FYN/HLA-F/ITGB2/CCL3/CCL5/UBB/CORO1A/DDIT4/SNX6	13	CD8+T_NKG7
GO:0009308	amine metabolic process	8/301	138/18670	0.00180826	0.0153007	0.0106665	ITGB2/PSMA4/PSMA5/PSMB8/PSMB9/PSMB10/PSME1/PSME2	8	CD8+T_NKG7
GO:0051090	regulation of DNA-binding transcription factor activity	16/301	432/18670	0.00182651	0.0154254	0.0107535	CX3CR1/ITGB2/PRKCH/SP100/TMSB4X/TNFAIP3/UBB/UBC/TAX1BP1/TRIM22/RBCK1/PYCARD/TERF2IP/NLRC5/HAVCR2/CARD16	16	CD8+T_NKG7
GO:0035690	cellular response to drug	16/301	433/18670	0.00186959	0.0157099	0.0109519	ACTB/ANXA1/ATRX/B2M/CD69/CYBA/FYN/PPP1R12A/RAP1B/TNFAIP3/SLC9A3R1/KLF2/PTPN22/GNG2/XRN1/DDIT4	16	CD8+T_NKG7
GO:0010591	regulation of lamellipodium assembly	4/301	33/18670	0.00187448	0.0157099	0.0109519	RAC2/WAS/ARPC2/BRK1	4	CD8+T_NKG7
GO:0032633	interleukin-4 production	4/301	33/18670	0.00187448	0.0157099	0.0109519	CD3E/HLA-E/SASH3/HAVCR2	4	CD8+T_NKG7
GO:0071985	multivesicular body sorting pathway	4/301	33/18670	0.00187448	0.0157099	0.0109519	LYST/RAB27A/VPS4B/TMEM50A	4	CD8+T_NKG7
GO:0050715	positive regulation of cytokine secretion	8/301	139/18670	0.00189247	0.0158306	0.0110359	CASP1/CD2/MBP/CCL3/TNFRSF14/PTPN22/PYCARD/HAVCR2	8	CD8+T_NKG7
GO:0045620	negative regulation of lymphocyte differentiation	5/301	55/18670	0.00189633	0.0158327	0.0110375	ANXA1/CD74/IRF1/JAK3/LAG3	5	CD8+T_NKG7
GO:1903364	positive regulation of cellular protein catabolic process	8/301	140/18670	0.00197974	0.0164979	0.0115011	CD81/CTSC/MSN/SUMO2/TNFAIP3/RNF19A/ATP5IF1/PYHIN1	8	CD8+T_NKG7
GO:0034315	regulation of Arp2/3 complex-mediated actin nucleation	3/301	16/18670	0.00198836	0.0165384	0.0115294	WAS/GMFG/BRK1	3	CD8+T_NKG7
GO:0071456	cellular response to hypoxia	10/301	207/18670	0.00200905	0.0166789	0.0116274	PSMA4/PSMA5/PSMB8/PSMB9/PSMB10/PSME1/PSME2/UBB/UBC/CARD16	10	CD8+T_NKG7
GO:0006401	RNA catabolic process	15/301	397/18670	0.0020769	0.0172097	0.0119974	DDX5/ISG20/PSMA4/PSMA5/PSMB8/PSMB9/PSMB10/PSME1/PSME2/UBB/UBC/YWHAZ/ZFP36/XRN1/TRIR	15	CD8+T_NKG7
GO:0051279	regulation of release of sequestered calcium ion into cytosol	6/301	82/18670	0.00209686	0.0172527	0.0120274	BAX/CALM1/CYBA/DIAPH1/PTPN6/CORO1A	6	CD8+T_NKG7
GO:0010922	positive regulation of phosphatase activity	4/301	34/18670	0.00209777	0.0172527	0.0120274	CALM1/PPP1R12A/PLEK/PTPRC	4	CD8+T_NKG7
GO:0016601	Rac protein signal transduction	4/301	34/18670	0.00209777	0.0172527	0.0120274	ARF6/RAC2/DYNLT1/BRK1	4	CD8+T_NKG7
GO:0045920	negative regulation of exocytosis	4/301	34/18670	0.00209777	0.0172527	0.0120274	ANXA1/HLA-F/RAP1B/VPS4B	4	CD8+T_NKG7
GO:0007204	positive regulation of cytosolic calcium ion concentration	13/301	319/18670	0.00211467	0.0173593	0.0121017	BAX/CALM1/CD38/CX3CR1/CYBA/DIAPH1/FYN/LCK/PTPN6/PTPRC/CCL3/S1PR4/CORO1A	13	CD8+T_NKG7
GO:0001666	response to hypoxia	14/301	359/18670	0.00217278	0.017803	0.012411	RHOA/CD38/CYBA/PSMA4/PSMA5/PSMB8/PSMB9/PSMB10/PSME1/PSME2/UBB/UBC/DDIT4/CARD16	14	CD8+T_NKG7
GO:0120032	regulation of plasma membrane bounded cell projection assembly	9/301	175/18670	0.00218449	0.0178657	0.0124547	ARF6/PFN1/RAC2/WAS/DYNLL1/ARPC2/SYNE2/EVL/BRK1	9	CD8+T_NKG7
GO:0060760	positive regulation of response to cytokine stimulus	5/301	57/18670	0.00222363	0.0181389	0.0126452	CASP1/CASP4/CD74/PARP9/NLRC5	5	CD8+T_NKG7
GO:0045582	positive regulation of T cell differentiation	6/301	83/18670	0.00223027	0.0181389	0.0126452	ANXA1/RHOA/CD74/NCKAP1L/PTPRC/SASH3	6	CD8+T_NKG7
GO:2000106	regulation of leukocyte apoptotic process	6/301	83/18670	0.00223027	0.0181389	0.0126452	ANXA1/BAX/CD3G/CD74/JAK3/CCL5	6	CD8+T_NKG7
GO:0051656	establishment of organelle localization	15/301	401/18670	0.00228593	0.0185573	0.0129369	CTSC/ITGA4/RAB27A/RAC2/DYNLT1/UBB/YWHAZ/MAD1L1/VAMP8/SLC9A3R1/VPS4B/ACTR3/ACTR2/SYNE2/LAT	15	CD8+T_NKG7
GO:1903362	regulation of cellular protein catabolic process	11/301	247/18670	0.00231566	0.0187641	0.013081	CD81/CTSC/MSN/PSME1/PSME2/SUMO2/TNFAIP3/UBB/RNF19A/ATP5IF1/PYHIN1	11	CD8+T_NKG7
GO:0022604	regulation of cell morphogenesis	17/301	484/18670	0.00232113	0.0187739	0.0130878	ANXA1/RHOA/CFL1/DIAPH1/FYN/GBP1/ITGB2/MSN/CCL3/SLC9A3R1/ZEB2/ACTR2/ARPC2/CORO1A/MACF1/SH3KBP1/PREX1	17	CD8+T_NKG7
GO:0060491	regulation of cell projection assembly	9/301	177/18670	0.00235915	0.0190464	0.0132778	ARF6/PFN1/RAC2/WAS/DYNLL1/ARPC2/SYNE2/EVL/BRK1	9	CD8+T_NKG7
GO:0051348	negative regulation of transferase activity	12/301	285/18670	0.00237392	0.0191305	0.0133364	CSK/PKN1/PTPN6/PTPRC/TNFAIP3/ZFP36/GMFG/MVP/PTPN22/PYCARD/SNX6/WNK1	12	CD8+T_NKG7
GO:0035821	modulation of process of other organism	7/301	113/18670	0.00237902	0.0191366	0.0133407	CASP8/CFL1/DEFA3/STOM/CCL3/CCL4/CCL5	7	CD8+T_NKG7
GO:1904996	positive regulation of leukocyte adhesion to vascular endothelial cell	3/301	17/18670	0.00238583	0.0191563	0.0133544	RHOA/ITGA4/ITGB2	3	CD8+T_NKG7
GO:0031663	lipopolysaccharide-mediated signaling pathway	5/301	58/18670	0.00240186	0.0191596	0.0133567	CCL3/CCL5/TNFAIP3/PTPN22/CARD16	5	CD8+T_NKG7
GO:0061900	glial cell activation	5/301	58/18670	0.00240186	0.0191596	0.0133567	CTSC/ITGB2/PTPRC/CCL3/CST7	5	CD8+T_NKG7
GO:0061951	establishment of protein localization to plasma membrane	5/301	58/18670	0.00240186	0.0191596	0.0133567	CSK/OPTN/VAMP5/MACF1/GGA1	5	CD8+T_NKG7
GO:0030111	regulation of Wnt signaling pathway	14/301	363/18670	0.00240366	0.0191596	0.0133567	PPP1CA/PSMA4/PSMA5/PSMB8/PSMB9/PSMB10/PSME1/PSME2/TNFAIP3/SLC9A3R1/ZEB2/MACF1/RNF213/WNK1	14	CD8+T_NKG7
GO:1902749	regulation of cell cycle G2/M phase transition	10/301	213/18670	0.00247391	0.0196839	0.0137223	PSMA4/PSMA5/PSMB8/PSMB9/PSMB10/PSME1/PSME2/DYNLL1/VPS4B/CEP78	10	CD8+T_NKG7
GO:0016050	vesicle organization	13/301	325/18670	0.00248575	0.0197424	0.013763	ANXA1/CTSC/LYST/SRGN/RAB27A/TAP1/TAPBP/VPS4B/ZEB2/CORO1A/RAB8B/SAMD9/SAMD9L	13	CD8+T_NKG7
GO:0045586	regulation of gamma-delta T cell differentiation	2/301	5/18670	0.00250873	0.0198051	0.0138067	NCKAP1L/PTPRC	2	CD8+T_NKG7
GO:0046060	dATP metabolic process	2/301	5/18670	0.00250873	0.0198051	0.0138067	GUK1/SAMHD1	2	CD8+T_NKG7
GO:0046645	positive regulation of gamma-delta T cell activation	2/301	5/18670	0.00250873	0.0198051	0.0138067	NCKAP1L/PTPRC	2	CD8+T_NKG7
GO:0009144	purine nucleoside triphosphate metabolic process	6/301	85/18670	0.00251615	0.0198051	0.0138067	RHOA/ATP5F1E/GUK1/TMSB4X/SAMHD1/GIMAP7	6	CD8+T_NKG7
GO:1903901	negative regulation of viral life cycle	6/301	85/18670	0.00251615	0.0198051	0.0138067	IFI16/ISG20/CCL5/ISG15/APOBEC3C/APOBEC3G	6	CD8+T_NKG7
GO:0033157	regulation of intracellular protein transport	11/301	250/18670	0.00254224	0.0199588	0.0139138	CASP8/CD81/STOM/FYN/GZMB/ITGB2/LCP1/RAC2/SP100/YWHAZ/ATP5IF1	11	CD8+T_NKG7
GO:0010821	regulation of mitochondrion organization	9/301	179/18670	0.00254474	0.0199588	0.0139138	BAX/CASP8/GZMB/RAC2/YWHAZ/OPTN/PYCARD/VPS13C/ATP5IF1	9	CD8+T_NKG7
GO:2000516	positive regulation of CD4-positive, alpha-beta T cell activation	4/301	36/18670	0.00259817	0.0203415	0.0141807	ANXA1/CD81/NCKAP1L/SASH3	4	CD8+T_NKG7
GO:1904375	regulation of protein localization to cell periphery	7/301	115/18670	0.00262668	0.0205282	0.0143108	ACTB/ARF6/CSK/GBP1/PRKCH/VAMP8/TMEM59	7	CD8+T_NKG7
GO:0010565	regulation of cellular ketone metabolic process	9/301	180/18670	0.00264178	0.0206096	0.0143676	ANXA1/CD74/PSMA4/PSMA5/PSMB8/PSMB9/PSMB10/PSME1/PSME2	9	CD8+T_NKG7
GO:0097193	intrinsic apoptotic signaling pathway	12/301	289/18670	0.00266057	0.0207118	0.0144388	BAX/CASP4/CD74/DDX5/IFI16/LCK/UBB/SLC9A3R1/ARL6IP5/PYCARD/DDIT4/USP28	12	CD8+T_NKG7
GO:0006919	activation of cysteine-type endopeptidase activity involved in apoptotic process	6/301	86/18670	0.002669	0.0207118	0.0144388	BAX/CASP1/CASP4/CASP8/LCK/PYCARD	6	CD8+T_NKG7
GO:0090559	regulation of membrane permeability	6/301	86/18670	0.002669	0.0207118	0.0144388	BAX/CASP8/GZMB/DYNLT1/YWHAZ/ATP5IF1	6	CD8+T_NKG7
GO:0090263	positive regulation of canonical Wnt signaling pathway	8/301	147/18670	0.00268303	0.020784	0.0144892	PSMA4/PSMA5/PSMB8/PSMB9/PSMB10/PSME1/PSME2/WNK1	8	CD8+T_NKG7
GO:2000736	regulation of stem cell differentiation	7/301	116/18670	0.0027577	0.0213249	0.0148662	PSMA4/PSMA5/PSMB8/PSMB9/PSMB10/PSME1/PSME2	7	CD8+T_NKG7
GO:0032507	maintenance of protein location in cell	5/301	60/18670	0.00278912	0.0214548	0.0149568	SRGN/SP100/TMSB4X/SYNE1/VPS13C	5	CD8+T_NKG7
GO:0051851	modulation by host of symbiont process	5/301	60/18670	0.00278912	0.0214548	0.0149568	CFL1/STOM/CCL3/CCL4/CCL5	5	CD8+T_NKG7
GO:1902110	positive regulation of mitochondrial membrane permeability involved in apoptotic process	5/301	60/18670	0.00278912	0.0214548	0.0149568	BAX/CASP8/GZMB/YWHAZ/ATP5IF1	5	CD8+T_NKG7
GO:0002792	negative regulation of peptide secretion	8/301	148/18670	0.00279766	0.0214829	0.0149764	ANXA1/CD74/GBP1/SRGN/TMSB4X/TNFAIP3/PTPN22/CARD16	8	CD8+T_NKG7
GO:0035089	establishment of apical/basal cell polarity	3/301	18/18670	0.00282909	0.0216114	0.0150659	RHOA/MSN/SLC9A3R1	3	CD8+T_NKG7
GO:1903019	negative regulation of glycoprotein metabolic process	3/301	18/18670	0.00282909	0.0216114	0.0150659	JAK3/ITM2A/TMEM59	3	CD8+T_NKG7
GO:0036294	cellular response to decreased oxygen levels	10/301	217/18670	0.00282912	0.0216114	0.0150659	PSMA4/PSMA5/PSMB8/PSMB9/PSMB10/PSME1/PSME2/UBB/UBC/CARD16	10	CD8+T_NKG7
GO:0042742	defense response to bacterium	13/301	330/18670	0.00283435	0.0216138	0.0150676	LYST/CYBA/DEFA3/GBP2/HLA-E/TNFRSF14/ISG15/OPTN/SPON2/TRBC2/PYCARD/HAVCR2/GBP4	13	CD8+T_NKG7
GO:0036293	response to decreased oxygen levels	14/301	370/18670	0.00285634	0.0217438	0.0151582	RHOA/CD38/CYBA/PSMA4/PSMA5/PSMB8/PSMB9/PSMB10/PSME1/PSME2/UBB/UBC/DDIT4/CARD16	14	CD8+T_NKG7
GO:0051924	regulation of calcium ion transport	11/301	254/18670	0.0028719	0.0218244	0.0152145	RHOA/BAX/CALM1/CYBA/DIAPH1/FYN/PTPN6/CCL3/CCL4/CCL5/CORO1A	11	CD8+T_NKG7
GO:1901222	regulation of NIK/NF-kappaB signaling	7/301	117/18670	0.00289368	0.0219521	0.0153034	RHOA/TMSB4X/LITAF/RBCK1/PTPN22/TERF2IP/HAVCR2	7	CD8+T_NKG7
GO:0032233	positive regulation of actin filament bundle assembly	5/301	61/18670	0.00299881	0.0226715	0.0158049	RHOA/CD47/PFN1/PLEK/EVL	5	CD8+T_NKG7
GO:2000514	regulation of CD4-positive, alpha-beta T cell activation	5/301	61/18670	0.00299881	0.0226715	0.0158049	ANXA1/CD81/NCKAP1L/JAK3/SASH3	5	CD8+T_NKG7
GO:0033673	negative regulation of kinase activity	11/301	257/18670	0.00314109	0.0236657	0.0164981	CSK/PKN1/PTPN6/PTPRC/TNFAIP3/GMFG/MVP/PTPN22/PYCARD/SNX6/WNK1	11	CD8+T_NKG7
GO:0048863	stem cell differentiation	11/301	257/18670	0.00314109	0.0236657	0.0164981	ANXA6/CFL1/PSMA4/PSMA5/PSMB8/PSMB9/PSMB10/PSME1/PSME2/PTPRC/ZEB2	11	CD8+T_NKG7
GO:1903708	positive regulation of hemopoiesis	9/301	185/18670	0.00317184	0.0238566	0.0166311	ANXA1/RHOA/CASP8/CD74/NCKAP1L/PTPRC/STAT1/ISG15/SASH3	9	CD8+T_NKG7
GO:0048857	neural nucleus development	5/301	62/18670	0.00321965	0.0241337	0.0168243	ACTB/RHOA/CALM1/MBP/DYNLL1	5	CD8+T_NKG7
GO:1902686	mitochondrial outer membrane permeabilization involved in programmed cell death	5/301	62/18670	0.00321965	0.0241337	0.0168243	BAX/CASP8/GZMB/YWHAZ/ATP5IF1	5	CD8+T_NKG7
GO:0002726	positive regulation of T cell cytokine production	3/301	19/18670	0.00331979	0.0247578	0.0172594	B2M/CD81/SASH3	3	CD8+T_NKG7
GO:0030859	polarized epithelial cell differentiation	3/301	19/18670	0.00331979	0.0247578	0.0172594	RHOA/MSN/SLC9A3R1	3	CD8+T_NKG7
GO:1903798	regulation of production of miRNAs involved in gene silencing by miRNA	3/301	19/18670	0.00331979	0.0247578	0.0172594	DDX5/MAP2K2/NCOR1	3	CD8+T_NKG7
GO:0006893	Golgi to plasma membrane transport	5/301	63/18670	0.00345196	0.0256785	0.0179013	CSK/OPTN/VAMP5/MACF1/GGA1	5	CD8+T_NKG7
GO:0043161	proteasome-mediated ubiquitin-dependent protein catabolic process	15/301	419/18670	0.00345493	0.0256785	0.0179013	PPP2R5C/PSMA4/PSMA5/PSMB8/PSMB9/PSMB10/PSME1/PSME2/SUMO2/UBB/UBC/RBCK1/RNF19A/FBXW5/DNAJB14	15	CD8+T_NKG7
GO:1905521	regulation of macrophage migration	4/301	39/18670	0.00349343	0.0259209	0.0180702	CD81/CX3CR1/CCL3/CCL5	4	CD8+T_NKG7
GO:0001667	ameboidal-type cell migration	16/301	462/18670	0.00354422	0.0262535	0.018302	ANXA1/ANXA6/ARF6/RHOA/ARHGDIB/CFL1/ITGA4/ITGB2/PFN1/PKN1/SP100/TMSB4X/ZEB2/CAP1/MACF1/EVL	16	CD8+T_NKG7
GO:0035794	positive regulation of mitochondrial membrane permeability	5/301	64/18670	0.00369608	0.026811	0.0186907	BAX/CASP8/GZMB/YWHAZ/ATP5IF1	5	CD8+T_NKG7
GO:1903707	negative regulation of hemopoiesis	8/301	155/18670	0.00371089	0.026811	0.0186907	ANXA1/CD74/IRF1/JAK3/LAG3/CCL3/ZFP36/GPR171	8	CD8+T_NKG7
GO:2001236	regulation of extrinsic apoptotic signaling pathway	8/301	155/18670	0.00371089	0.026811	0.0186907	CASP8/FYN/PPP1CA/PTPRC/SP100/TNFAIP3/RBCK1/PYCARD	8	CD8+T_NKG7
GO:0002396	MHC protein complex assembly	2/301	6/18670	0.00372307	0.026811	0.0186907	HLA-DRA/TAPBP	2	CD8+T_NKG7
GO:0030885	regulation of myeloid dendritic cell activation	2/301	6/18670	0.00372307	0.026811	0.0186907	CD2/HAVCR2	2	CD8+T_NKG7
GO:0031394	positive regulation of prostaglandin biosynthetic process	2/301	6/18670	0.00372307	0.026811	0.0186907	ANXA1/CD74	2	CD8+T_NKG7
GO:0032020	ISG15-protein conjugation	2/301	6/18670	0.00372307	0.026811	0.0186907	UBE2L6/ISG15	2	CD8+T_NKG7
GO:0032687	negative regulation of interferon-alpha production	2/301	6/18670	0.00372307	0.026811	0.0186907	NMI/HAVCR2	2	CD8+T_NKG7
GO:0035740	CD8-positive, alpha-beta T cell proliferation	2/301	6/18670	0.00372307	0.026811	0.0186907	HLA-E/IRF1	2	CD8+T_NKG7
GO:0060332	positive regulation of response to interferon-gamma	2/301	6/18670	0.00372307	0.026811	0.0186907	PARP9/NLRC5	2	CD8+T_NKG7
GO:0060335	positive regulation of interferon-gamma-mediated signaling pathway	2/301	6/18670	0.00372307	0.026811	0.0186907	PARP9/NLRC5	2	CD8+T_NKG7
GO:0061734	parkin-mediated stimulation of mitophagy in response to mitochondrial depolarization	2/301	6/18670	0.00372307	0.026811	0.0186907	OPTN/VPS13C	2	CD8+T_NKG7
GO:0070432	regulation of nucleotide-binding oligomerization domain containing 2 signaling pathway	2/301	6/18670	0.00372307	0.026811	0.0186907	TNFAIP3/PTPN22	2	CD8+T_NKG7
GO:1990668	vesicle fusion with endoplasmic reticulum-Golgi intermediate compartment (ERGIC) membrane	2/301	6/18670	0.00372307	0.026811	0.0186907	TAP1/TAPBP	2	CD8+T_NKG7
GO:2000564	regulation of CD8-positive, alpha-beta T cell proliferation	2/301	6/18670	0.00372307	0.026811	0.0186907	HLA-E/IRF1	2	CD8+T_NKG7
GO:2001187	positive regulation of CD8-positive, alpha-beta T cell activation	2/301	6/18670	0.00372307	0.026811	0.0186907	NCKAP1L/HLA-E	2	CD8+T_NKG7
GO:2001188	regulation of T cell activation via T cell receptor contact with antigen bound to MHC molecule on antigen presenting cell	2/301	6/18670	0.00372307	0.026811	0.0186907	CD81/HAVCR2	2	CD8+T_NKG7
GO:0002369	T cell cytokine production	4/301	40/18670	0.00383308	0.0273897	0.0190942	B2M/CD81/HLA-F/SASH3	4	CD8+T_NKG7
GO:0042036	negative regulation of cytokine biosynthetic process	4/301	40/18670	0.00383308	0.0273897	0.0190942	LAG3/PTPRC/ZFP36/NMI	4	CD8+T_NKG7
GO:0002577	regulation of antigen processing and presentation	3/301	20/18670	0.00385946	0.0273897	0.0190942	CD74/WAS/PYCARD	3	CD8+T_NKG7
GO:0010592	positive regulation of lamellipodium assembly	3/301	20/18670	0.00385946	0.0273897	0.0190942	RAC2/ARPC2/BRK1	3	CD8+T_NKG7
GO:0034104	negative regulation of tissue remodeling	3/301	20/18670	0.00385946	0.0273897	0.0190942	CD38/CSK/TNFAIP3	3	CD8+T_NKG7
GO:0050860	negative regulation of T cell receptor signaling pathway	3/301	20/18670	0.00385946	0.0273897	0.0190942	GBP1/PTPN6/PTPN22	3	CD8+T_NKG7
GO:0061162	establishment of monopolar cell polarity	3/301	20/18670	0.00385946	0.0273897	0.0190942	RHOA/MSN/SLC9A3R1	3	CD8+T_NKG7
GO:0098780	response to mitochondrial depolarisation	3/301	20/18670	0.00385946	0.0273897	0.0190942	OPTN/VPS13C/ATP5IF1	3	CD8+T_NKG7
GO:1903599	positive regulation of autophagy of mitochondrion	3/301	20/18670	0.00385946	0.0273897	0.0190942	OPTN/VPS13C/ATP5IF1	3	CD8+T_NKG7
GO:0014066	regulation of phosphatidylinositol 3-kinase signaling	7/301	124/18670	0.00399468	0.0283037	0.0197313	FYN/PIP4K2A/PPP2R5C/PTPN6/CCL5/SLC9A3R1/HCST	7	CD8+T_NKG7
GO:0001894	tissue homeostasis	10/301	229/18670	0.00414499	0.0293215	0.0204409	ACTB/B2M/BAX/CD38/CSK/MBP/RAC2/TNFAIP3/CORO1A/SASH3	10	CD8+T_NKG7
GO:0045621	positive regulation of lymphocyte differentiation	6/301	94/18670	0.0041548	0.0293437	0.0204563	ANXA1/RHOA/CD74/NCKAP1L/PTPRC/SASH3	6	CD8+T_NKG7
GO:0016482	cytosolic transport	8/301	158/18670	0.00416641	0.0293785	0.0204806	MSN/MAP2K2/ACTR2/CORO1A/GGA1/VPS13C/SNX6/TBC1D10C	8	CD8+T_NKG7
GO:0051224	negative regulation of protein transport	9/301	193/18670	0.00419069	0.0294345	0.0205197	ANXA1/CSK/GBP1/SRGN/SP100/TMSB4X/TNFAIP3/PTPN22/CARD16	9	CD8+T_NKG7
GO:0019985	translesion synthesis	4/301	41/18670	0.00419442	0.0294345	0.0205197	UBB/UBC/UBE2L6/ISG15	4	CD8+T_NKG7
GO:0150077	regulation of neuroinflammatory response	4/301	41/18670	0.00419442	0.0294345	0.0205197	CTSC/PTPRC/CCL3/CST7	4	CD8+T_NKG7
GO:1902108	regulation of mitochondrial membrane permeability involved in apoptotic process	5/301	66/18670	0.00422103	0.0295271	0.0205842	BAX/CASP8/GZMB/YWHAZ/ATP5IF1	5	CD8+T_NKG7
GO:1905710	positive regulation of membrane permeability	5/301	66/18670	0.00422103	0.0295271	0.0205842	BAX/CASP8/GZMB/YWHAZ/ATP5IF1	5	CD8+T_NKG7
GO:0110020	regulation of actomyosin structure organization	6/301	95/18670	0.00437627	0.0305645	0.0213074	RHOA/CD47/PFN1/WAS/AKAP13/EVL	6	CD8+T_NKG7
GO:0070997	neuron death	13/301	348/18670	0.00443519	0.0308312	0.0214934	RHOA/BAX/CASP8/CX3CR1/FYN/HLA-F/ITGB2/CCL3/CCL5/UBB/CORO1A/DDIT4/SNX6	13	CD8+T_NKG7
GO:0032516	positive regulation of phosphoprotein phosphatase activity	3/301	21/18670	0.00444951	0.0308312	0.0214934	CALM1/PPP1R12A/PTPRC	3	CD8+T_NKG7
GO:0048245	eosinophil chemotaxis	3/301	21/18670	0.00444951	0.0308312	0.0214934	CCL3/CCL4/CCL5	3	CD8+T_NKG7
GO:0061339	establishment or maintenance of monopolar cell polarity	3/301	21/18670	0.00444951	0.0308312	0.0214934	RHOA/MSN/SLC9A3R1	3	CD8+T_NKG7
GO:0070920	regulation of production of small RNA involved in gene silencing by RNA	3/301	21/18670	0.00444951	0.0308312	0.0214934	DDX5/MAP2K2/NCOR1	3	CD8+T_NKG7
GO:1904950	negative regulation of establishment of protein localization	9/301	197/18670	0.00478775	0.0330318	0.0230275	ANXA1/CSK/GBP1/SRGN/SP100/TMSB4X/TNFAIP3/PTPN22/CARD16	9	CD8+T_NKG7
GO:0006625	protein targeting to peroxisome	5/301	68/18670	0.00479712	0.0330318	0.0230275	SCP2/UBB/UBC/RAB8B/ZFAND6	5	CD8+T_NKG7
GO:0072662	protein localization to peroxisome	5/301	68/18670	0.00479712	0.0330318	0.0230275	SCP2/UBB/UBC/RAB8B/ZFAND6	5	CD8+T_NKG7
GO:0072663	establishment of protein localization to peroxisome	5/301	68/18670	0.00479712	0.0330318	0.0230275	SCP2/UBB/UBC/RAB8B/ZFAND6	5	CD8+T_NKG7
GO:0071453	cellular response to oxygen levels	10/301	234/18670	0.00481872	0.0331038	0.0230777	PSMA4/PSMA5/PSMB8/PSMB9/PSMB10/PSME1/PSME2/UBB/UBC/CARD16	10	CD8+T_NKG7
GO:0032231	regulation of actin filament bundle assembly	6/301	97/18670	0.0048452	0.0331038	0.0230777	RHOA/CD47/PFN1/PLEK/WAS/EVL	6	CD8+T_NKG7
GO:1990868	response to chemokine	6/301	97/18670	0.0048452	0.0331038	0.0230777	RHOA/CX3CR1/CCL3/CCL4/CCL5/WNK1	6	CD8+T_NKG7
GO:1990869	cellular response to chemokine	6/301	97/18670	0.0048452	0.0331038	0.0230777	RHOA/CX3CR1/CCL3/CCL4/CCL5/WNK1	6	CD8+T_NKG7
GO:2001022	positive regulation of response to DNA damage stimulus	6/301	97/18670	0.0048452	0.0331038	0.0230777	DDX5/WAS/ACTR2/SMCHD1/PARP9/PYHIN1	6	CD8+T_NKG7
GO:0006469	negative regulation of protein kinase activity	10/301	235/18670	0.00496325	0.0337941	0.0235589	PKN1/PTPN6/PTPRC/TNFAIP3/GMFG/MVP/PTPN22/PYCARD/SNX6/WNK1	10	CD8+T_NKG7
GO:0046777	protein autophosphorylation	10/301	235/18670	0.00496325	0.0337941	0.0235589	CALM1/CSK/FYN/LCK/PPP2R5C/MAP2K2/PTPRC/STK10/MVP/WNK1	10	CD8+T_NKG7
GO:0070482	response to oxygen levels	14/301	394/18670	0.00496948	0.0337941	0.0235589	RHOA/CD38/CYBA/PSMA4/PSMA5/PSMB8/PSMB9/PSMB10/PSME1/PSME2/UBB/UBC/DDIT4/CARD16	14	CD8+T_NKG7
GO:0050850	positive regulation of calcium-mediated signaling	4/301	43/18670	0.00498464	0.0337941	0.0235589	CALM1/CD3E/CCL3/CCL4	4	CD8+T_NKG7
GO:1904646	cellular response to amyloid-beta	4/301	43/18670	0.00498464	0.0337941	0.0235589	CASP4/FYN/ITGA4/SNX6	4	CD8+T_NKG7
GO:0043496	regulation of protein homodimerization activity	3/301	22/18670	0.00509125	0.0340188	0.0237155	ARF6/BAX/ITGA4	3	CD8+T_NKG7
GO:1901798	positive regulation of signal transduction by p53 class mediator	3/301	22/18670	0.00509125	0.0340188	0.0237155	DDX5/UBB/PYHIN1	3	CD8+T_NKG7
GO:1903077	negative regulation of protein localization to plasma membrane	3/301	22/18670	0.00509125	0.0340188	0.0237155	CSK/GBP1/TMEM59	3	CD8+T_NKG7
GO:0050848	regulation of calcium-mediated signaling	6/301	98/18670	0.00509304	0.0340188	0.0237155	CALM1/CD3E/GBP1/PLEK/CCL3/CCL4	6	CD8+T_NKG7
GO:0002729	positive regulation of natural killer cell cytokine production	2/301	7/18670	0.00515694	0.0340188	0.0237155	HLA-E/HLA-F	2	CD8+T_NKG7
GO:0002826	negative regulation of T-helper 1 type immune response	2/301	7/18670	0.00515694	0.0340188	0.0237155	JAK3/HAVCR2	2	CD8+T_NKG7
GO:0032510	endosome to lysosome transport via multivesicular body sorting pathway	2/301	7/18670	0.00515694	0.0340188	0.0237155	LYST/VPS4B	2	CD8+T_NKG7
GO:0033206	meiotic cytokinesis	2/301	7/18670	0.00515694	0.0340188	0.0237155	ACTR3/ACTR2	2	CD8+T_NKG7
GO:0035507	regulation of myosin-light-chain-phosphatase activity	2/301	7/18670	0.00515694	0.0340188	0.0237155	NCKAP1L/PPP1R12A	2	CD8+T_NKG7
GO:0035771	interleukin-4-mediated signaling pathway	2/301	7/18670	0.00515694	0.0340188	0.0237155	IL2RG/JAK3	2	CD8+T_NKG7
GO:0045590	negative regulation of regulatory T cell differentiation	2/301	7/18670	0.00515694	0.0340188	0.0237155	IRF1/LAG3	2	CD8+T_NKG7
GO:0046643	regulation of gamma-delta T cell activation	2/301	7/18670	0.00515694	0.0340188	0.0237155	NCKAP1L/PTPRC	2	CD8+T_NKG7
GO:0046719	regulation by virus of viral protein levels in host cell	2/301	7/18670	0.00515694	0.0340188	0.0237155	STAT1/DYNLT1	2	CD8+T_NKG7
GO:0051305	chromosome movement towards spindle pole	2/301	7/18670	0.00515694	0.0340188	0.0237155	ACTR3/ACTR2	2	CD8+T_NKG7
GO:1903979	negative regulation of microglial cell activation	2/301	7/18670	0.00515694	0.0340188	0.0237155	PTPRC/CST7	2	CD8+T_NKG7
GO:1904124	microglial cell migration	2/301	7/18670	0.00515694	0.0340188	0.0237155	CX3CR1/CCL3	2	CD8+T_NKG7
GO:1904139	regulation of microglial cell migration	2/301	7/18670	0.00515694	0.0340188	0.0237155	CX3CR1/CCL3	2	CD8+T_NKG7
GO:1905449	regulation of Fc-gamma receptor signaling pathway involved in phagocytosis	2/301	7/18670	0.00515694	0.0340188	0.0237155	CD47/PTPRC	2	CD8+T_NKG7
GO:0031098	stress-activated protein kinase signaling cascade	12/301	315/18670	0.00528406	0.0347848	0.0242495	RHOA/PKN1/MAP2K2/STK10/UBB/UBC/ZFP36/NCOR1/ZEB2/ARL6IP5/PTPN22/PYCARD	12	CD8+T_NKG7
GO:0019932	second-messenger-mediated signaling	15/301	439/18670	0.00528887	0.0347848	0.0242495	CALM1/CD3E/ADGRE5/CX3CR1/GBP1/PLEK/PTPRC/CCL3/CCL4/S1PR4/ADGRG1/SLC9A3R1/AKAP13/LAT/GNG2	15	CD8+T_NKG7
GO:0051817	modulation of process of other organism involved in symbiotic interaction	6/301	99/18670	0.00535005	0.0351346	0.0244934	CASP8/CFL1/STOM/CCL3/CCL4/CCL5	6	CD8+T_NKG7
GO:0042269	regulation of natural killer cell mediated cytotoxicity	4/301	44/18670	0.00541473	0.0354009	0.024679	HLA-E/HLA-F/LAG3/HAVCR2	4	CD8+T_NKG7
GO:0061756	leukocyte adhesion to vascular endothelial cell	4/301	44/18670	0.00541473	0.0354009	0.024679	RHOA/CX3CR1/ITGA4/ITGB2	4	CD8+T_NKG7
GO:0071622	regulation of granulocyte chemotaxis	4/301	44/18670	0.00541473	0.0354009	0.024679	CD74/NCKAP1L/RAC2/CCL5	4	CD8+T_NKG7
GO:0043574	peroxisomal transport	5/301	70/18670	0.00542694	0.0354281	0.024698	SCP2/UBB/UBC/RAB8B/ZFAND6	5	CD8+T_NKG7
GO:0051480	regulation of cytosolic calcium ion concentration	13/301	357/18670	0.00547316	0.0356769	0.0248714	BAX/CALM1/CD38/CX3CR1/CYBA/DIAPH1/FYN/LCK/PTPN6/PTPRC/CCL3/S1PR4/CORO1A	13	CD8+T_NKG7
GO:0032717	negative regulation of interleukin-8 production	3/301	23/18670	0.00578588	0.0375485	0.0261762	ANXA1/TMSB4X/PTPN22	3	CD8+T_NKG7
GO:0036037	CD8-positive, alpha-beta T cell activation	3/301	23/18670	0.00578588	0.0375485	0.0261762	NCKAP1L/HLA-E/IRF1	3	CD8+T_NKG7
GO:2000637	positive regulation of gene silencing by miRNA	3/301	23/18670	0.00578588	0.0375485	0.0261762	DDX5/MAP2K2/ZFP36	3	CD8+T_NKG7
GO:0007266	Rho protein signal transduction	9/301	203/18670	0.00580505	0.0376174	0.0262242	RHOA/ARHGDIB/CFL1/RAC2/WAS/ARHGEF1/ADGRG1/AKAP13/PREX1	9	CD8+T_NKG7
GO:1901990	regulation of mitotic cell cycle phase transition	15/301	444/18670	0.00585314	0.0378087	0.0263575	ANXA1/BAX/IK/PSMA4/PSMA5/PSMB8/PSMB9/PSMB10/PSME1/PSME2/PTPN6/MAD1L1/DYNLL1/VPS4B/CEP78	15	CD8+T_NKG7
GO:0010569	regulation of double-strand break repair via homologous recombination	4/301	45/18670	0.00586894	0.0378087	0.0263575	WAS/ACTR2/SMCHD1/TERF2IP	4	CD8+T_NKG7
GO:0051204	protein insertion into mitochondrial membrane	4/301	45/18670	0.00586894	0.0378087	0.0263575	BAX/CASP8/GZMB/YWHAZ	4	CD8+T_NKG7
GO:1902743	regulation of lamellipodium organization	4/301	45/18670	0.00586894	0.0378087	0.0263575	RAC2/WAS/ARPC2/BRK1	4	CD8+T_NKG7
GO:0050830	defense response to Gram-positive bacterium	6/301	101/18670	0.00589238	0.0379042	0.0264241	DEFA3/GBP2/HLA-E/TNFRSF14/HAVCR2/GBP4	6	CD8+T_NKG7
GO:0007006	mitochondrial membrane organization	7/301	134/18670	0.0060847	0.0390842	0.0272467	ATP5F1E/BAX/CASP8/GZMB/DYNLT1/YWHAZ/ATP5IF1	7	CD8+T_NKG7
GO:0051881	regulation of mitochondrial membrane potential	5/301	72/18670	0.00611304	0.0391519	0.027294	BAX/CLIC1/UBB/ARL6IP5/ATP5IF1	5	CD8+T_NKG7
GO:1903747	regulation of establishment of protein localization to mitochondrion	5/301	72/18670	0.00611304	0.0391519	0.027294	CASP8/GZMB/RAC2/YWHAZ/ATP5IF1	5	CD8+T_NKG7
GO:0002715	regulation of natural killer cell mediated immunity	4/301	46/18670	0.00634782	0.0405376	0.02826	HLA-E/HLA-F/LAG3/HAVCR2	4	CD8+T_NKG7
GO:0043300	regulation of leukocyte degranulation	4/301	46/18670	0.00634782	0.0405376	0.02826	HLA-F/ITGB2/RAC2/VAMP8	4	CD8+T_NKG7
GO:0006402	mRNA catabolic process	13/301	364/18670	0.00640807	0.0408407	0.0284713	DDX5/PSMA4/PSMA5/PSMB8/PSMB9/PSMB10/PSME1/PSME2/UBB/UBC/YWHAZ/ZFP36/XRN1	13	CD8+T_NKG7
GO:0043433	negative regulation of DNA-binding transcription factor activity	8/301	170/18670	0.00643254	0.0408407	0.0284713	SP100/TMSB4X/TNFAIP3/TAX1BP1/RBCK1/PYCARD/NLRC5/HAVCR2	8	CD8+T_NKG7
GO:0032091	negative regulation of protein binding	6/301	103/18670	0.00647376	0.0408407	0.0284713	ACTB/B2M/BAX/ITGA4/PPP1CA/CARD16	6	CD8+T_NKG7
GO:1902106	negative regulation of leukocyte differentiation	6/301	103/18670	0.00647376	0.0408407	0.0284713	ANXA1/CD74/IRF1/JAK3/LAG3/CCL3	6	CD8+T_NKG7
GO:0009988	cell-cell recognition	5/301	73/18670	0.00647798	0.0408407	0.0284713	CD81/DOCK2/MSN/PRF1/HAVCR2	5	CD8+T_NKG7
GO:0032945	negative regulation of mononuclear cell proliferation	5/301	73/18670	0.00647798	0.0408407	0.0284713	PKN1/PTPN6/MAD1L1/TNFRSF14/HAVCR2	5	CD8+T_NKG7
GO:0050672	negative regulation of lymphocyte proliferation	5/301	73/18670	0.00647798	0.0408407	0.0284713	PKN1/PTPN6/MAD1L1/TNFRSF14/HAVCR2	5	CD8+T_NKG7
GO:0001783	B cell apoptotic process	3/301	24/18670	0.00653451	0.0408407	0.0284713	BAX/CD74/PKN1	3	CD8+T_NKG7
GO:0031579	membrane raft organization	3/301	24/18670	0.00653451	0.0408407	0.0284713	CD2/DOCK2/PTPRC	3	CD8+T_NKG7
GO:0036010	protein localization to endosome	3/301	24/18670	0.00653451	0.0408407	0.0284713	ARF6/MSN/ABHD17A	3	CD8+T_NKG7
GO:0042832	defense response to protozoan	3/301	24/18670	0.00653451	0.0408407	0.0284713	LYST/GBP2/GBP4	3	CD8+T_NKG7
GO:0043302	positive regulation of leukocyte degranulation	3/301	24/18670	0.00653451	0.0408407	0.0284713	HLA-F/ITGB2/VAMP8	3	CD8+T_NKG7
GO:0060148	positive regulation of posttranscriptional gene silencing	3/301	24/18670	0.00653451	0.0408407	0.0284713	DDX5/MAP2K2/ZFP36	3	CD8+T_NKG7
GO:0090023	positive regulation of neutrophil chemotaxis	3/301	24/18670	0.00653451	0.0408407	0.0284713	CD74/NCKAP1L/RAC2	3	CD8+T_NKG7
GO:1904376	negative regulation of protein localization to cell periphery	3/301	24/18670	0.00653451	0.0408407	0.0284713	CSK/GBP1/TMEM59	3	CD8+T_NKG7
GO:0008630	intrinsic apoptotic signaling pathway in response to DNA damage	6/301	104/18670	0.00677957	0.0419231	0.0292258	BAX/CD74/IFI16/PYCARD/DDIT4/USP28	6	CD8+T_NKG7
GO:0002370	natural killer cell cytokine production	2/301	8/18670	0.00680298	0.0419231	0.0292258	HLA-E/HLA-F	2	CD8+T_NKG7
GO:0002727	regulation of natural killer cell cytokine production	2/301	8/18670	0.00680298	0.0419231	0.0292258	HLA-E/HLA-F	2	CD8+T_NKG7
GO:0033625	positive regulation of integrin activation	2/301	8/18670	0.00680298	0.0419231	0.0292258	PLEK/SKAP1	2	CD8+T_NKG7
GO:0042492	gamma-delta T cell differentiation	2/301	8/18670	0.00680298	0.0419231	0.0292258	NCKAP1L/PTPRC	2	CD8+T_NKG7
GO:0051126	negative regulation of actin nucleation	2/301	8/18670	0.00680298	0.0419231	0.0292258	GMFG/CORO1A	2	CD8+T_NKG7
GO:0051683	establishment of Golgi localization	2/301	8/18670	0.00680298	0.0419231	0.0292258	YWHAZ/SLC9A3R1	2	CD8+T_NKG7
GO:1902715	positive regulation of interferon-gamma secretion	2/301	8/18670	0.00680298	0.0419231	0.0292258	CD2/PTPN22	2	CD8+T_NKG7
GO:2000601	positive regulation of Arp2/3 complex-mediated actin nucleation	2/301	8/18670	0.00680298	0.0419231	0.0292258	WAS/BRK1	2	CD8+T_NKG7
GO:2001280	positive regulation of unsaturated fatty acid biosynthetic process	2/301	8/18670	0.00680298	0.0419231	0.0292258	ANXA1/CD74	2	CD8+T_NKG7
GO:0031952	regulation of protein autophosphorylation	4/301	47/18670	0.00685195	0.0419679	0.029257	CALM1/PPP2R5C/PTPRC/MVP	4	CD8+T_NKG7
GO:0043370	regulation of CD4-positive, alpha-beta T cell differentiation	4/301	47/18670	0.00685195	0.0419679	0.029257	ANXA1/NCKAP1L/JAK3/SASH3	4	CD8+T_NKG7
GO:0046638	positive regulation of alpha-beta T cell differentiation	4/301	47/18670	0.00685195	0.0419679	0.029257	ANXA1/RHOA/NCKAP1L/SASH3	4	CD8+T_NKG7
GO:0090151	establishment of protein localization to mitochondrial membrane	4/301	47/18670	0.00685195	0.0419679	0.029257	BAX/CASP8/GZMB/YWHAZ	4	CD8+T_NKG7
GO:0009119	ribonucleoside metabolic process	5/301	74/18670	0.00685794	0.0419679	0.029257	RHOA/GUK1/APOBEC3C/APOBEC3G/GIMAP7	5	CD8+T_NKG7
GO:1901991	negative regulation of mitotic cell cycle phase transition	10/301	248/18670	0.0071697	0.0438148	0.0305446	BAX/IK/PSMA4/PSMA5/PSMB8/PSMB9/PSMB10/PSME1/PSME2/MAD1L1	10	CD8+T_NKG7
GO:0030178	negative regulation of Wnt signaling pathway	9/301	210/18670	0.00719442	0.0439049	0.0306074	PSMA4/PSMA5/PSMB8/PSMB9/PSMB10/PSME1/PSME2/SLC9A3R1/RNF213	9	CD8+T_NKG7
GO:0001960	negative regulation of cytokine-mediated signaling pathway	5/301	75/18670	0.00725321	0.0441412	0.0307721	PTPRC/CCL5/SAMHD1/NLRC5/CARD16	5	CD8+T_NKG7
GO:0150076	neuroinflammatory response	5/301	75/18670	0.00725321	0.0441412	0.0307721	CTSC/ITGB2/PTPRC/CCL3/CST7	5	CD8+T_NKG7
GO:0001562	response to protozoan	3/301	25/18670	0.00733815	0.0442906	0.0308763	LYST/GBP2/GBP4	3	CD8+T_NKG7
GO:0032509	endosome transport via multivesicular body sorting pathway	3/301	25/18670	0.00733815	0.0442906	0.0308763	LYST/VPS4B/TMEM50A	3	CD8+T_NKG7
GO:0044247	cellular polysaccharide catabolic process	3/301	25/18670	0.00733815	0.0442906	0.0308763	AOAH/CALM1/PPP1CA	3	CD8+T_NKG7
GO:0060330	regulation of response to interferon-gamma	3/301	25/18670	0.00733815	0.0442906	0.0308763	STAT1/PARP9/NLRC5	3	CD8+T_NKG7
GO:0060334	regulation of interferon-gamma-mediated signaling pathway	3/301	25/18670	0.00733815	0.0442906	0.0308763	STAT1/PARP9/NLRC5	3	CD8+T_NKG7
GO:0072677	eosinophil migration	3/301	25/18670	0.00733815	0.0442906	0.0308763	CCL3/CCL4/CCL5	3	CD8+T_NKG7
GO:0032648	regulation of interferon-beta production	4/301	48/18670	0.00738187	0.0444934	0.0310177	IRF1/RIOK3/NMI/PYCARD	4	CD8+T_NKG7
GO:0006874	cellular calcium ion homeostasis	15/301	458/18670	0.00769573	0.0463217	0.0322922	ANXA6/BAX/CALM1/CD38/CX3CR1/CYBA/DIAPH1/FYN/LCK/PTPN6/PTPRC/CCL3/CCL5/S1PR4/CORO1A	15	CD8+T_NKG7
GO:0030330	DNA damage response, signal transduction by p53 class mediator	6/301	107/18670	0.00775981	0.0466437	0.0325167	ATRX/BAX/CD74/DDX5/SP100/PYHIN1	6	CD8+T_NKG7
GO:0051098	regulation of binding	13/301	373/18670	0.00779237	0.0467755	0.0326085	ACTB/ARF6/B2M/BAX/GZMA/IFI16/ITGA4/PPP1CA/SP100/TMSB4X/PARP9/CARD16/PYHIN1	13	CD8+T_NKG7
GO:0090316	positive regulation of intracellular protein transport	8/301	176/18670	0.00786713	0.0471599	0.0328766	CASP8/CD81/STOM/FYN/GZMB/ITGB2/RAC2/YWHAZ	8	CD8+T_NKG7
GO:0002448	mast cell mediated immunity	4/301	49/18670	0.00793809	0.0473916	0.0330381	RAC2/VAMP8/SPON2/LAT	4	CD8+T_NKG7
GO:0008347	glial cell migration	4/301	49/18670	0.00793809	0.0473916	0.0330381	CX3CR1/CCL3/ADGRG1/SYNE2	4	CD8+T_NKG7
GO:2001238	positive regulation of extrinsic apoptotic signaling pathway	4/301	49/18670	0.00793809	0.0473916	0.0330381	PPP1CA/PTPRC/RBCK1/PYCARD	4	CD8+T_NKG7
GO:0050709	negative regulation of protein secretion	7/301	141/18670	0.00797131	0.0475254	0.0331313	ANXA1/GBP1/SRGN/TMSB4X/TNFAIP3/PTPN22/CARD16	7	CD8+T_NKG7
GO:0032481	positive regulation of type I interferon production	5/301	77/18670	0.00809092	0.0480035	0.0334647	IFI16/IRF1/STAT1/RIOK3/PTPN22	5	CD8+T_NKG7
GO:0051702	interaction with symbiont	5/301	77/18670	0.00809092	0.0480035	0.0334647	CFL1/STOM/CCL3/CCL4/CCL5	5	CD8+T_NKG7
GO:2000779	regulation of double-strand break repair	5/301	77/18670	0.00809092	0.0480035	0.0334647	WAS/ACTR2/SMCHD1/TERF2IP/PARP9	5	CD8+T_NKG7
GO:0045732	positive regulation of protein catabolic process	9/301	214/18670	0.00809514	0.0480035	0.0334647	CD81/CTSC/MSN/SUMO2/TNFAIP3/RNF19A/GGA1/ATP5IF1/PYHIN1	9	CD8+T_NKG7
GO:0060074	synapse maturation	3/301	26/18670	0.00819771	0.0483511	0.033707	CX3CR1/PFN1/YWHAZ	3	CD8+T_NKG7
GO:0071624	positive regulation of granulocyte chemotaxis	3/301	26/18670	0.00819771	0.0483511	0.033707	CD74/NCKAP1L/RAC2	3	CD8+T_NKG7
GO:1900739	regulation of protein insertion into mitochondrial membrane involved in apoptotic signaling pathway	3/301	26/18670	0.00819771	0.0483511	0.033707	CASP8/GZMB/YWHAZ	3	CD8+T_NKG7
GO:1900740	positive regulation of protein insertion into mitochondrial membrane involved in apoptotic signaling pathway	3/301	26/18670	0.00819771	0.0483511	0.033707	CASP8/GZMB/YWHAZ	3	CD8+T_NKG7
GO:0071902	positive regulation of protein serine/threonine kinase activity	12/301	334/18670	0.00826703	0.0486614	0.0339233	RHOA/CALM1/CD74/CD81/CSK/PKN1/MAP2K2/PTPRC/UBB/UBC/ZEB2/AKAP13	12	CD8+T_NKG7
GO:0050871	positive regulation of B cell activation	7/301	142/18670	0.00827244	0.0486614	0.0339233	CD38/CD74/CD81/NCKAP1L/PTPRC/TRBC2/SASH3	7	CD8+T_NKG7
GO:0010810	regulation of cell-substrate adhesion	9/301	215/18670	0.00833317	0.0488229	0.0340358	RHOA/CD3E/GBP1/RAC2/UTRN/SKAP1/ARPC2/MACF1/PREX1	9	CD8+T_NKG7
GO:0043281	regulation of cysteine-type endopeptidase activity involved in apoptotic process	9/301	215/18670	0.00833317	0.0488229	0.0340358	RHOA/BAX/CASP1/CASP4/CASP8/LCK/ARL6IP5/PYCARD/CARD16	9	CD8+T_NKG7
GO:0070374	positive regulation of ERK1 and ERK2 cascade	9/301	215/18670	0.00833317	0.0488229	0.0340358	CD74/PTPRC/RAP1B/CCL3/CCL4/CCL5/PTPN22/PYCARD/HAVCR2	9	CD8+T_NKG7
GO:0090090	negative regulation of canonical Wnt signaling pathway	8/301	178/18670	0.00839503	0.0491199	0.0342429	PSMA4/PSMA5/PSMB8/PSMB9/PSMB10/PSME1/PSME2/SLC9A3R1	8	CD8+T_NKG7
GO:0009141	nucleoside triphosphate metabolic process	6/301	109/18670	0.00846757	0.0494785	0.0344929	RHOA/ATP5F1E/GUK1/TMSB4X/SAMHD1/GIMAP7	6	CD8+T_NKG7
GO:0032608	interferon-beta production	4/301	50/18670	0.00852115	0.0495804	0.0345639	IRF1/RIOK3/NMI/PYCARD	4	CD8+T_NKG7
GO:0002579	positive regulation of antigen processing and presentation	2/301	9/18670	0.00865403	0.0495804	0.0345639	CD74/PYCARD	2	CD8+T_NKG7
GO:0002634	regulation of germinal center formation	2/301	9/18670	0.00865403	0.0495804	0.0345639	PKN1/TNFAIP3	2	CD8+T_NKG7
GO:0002676	regulation of chronic inflammatory response	2/301	9/18670	0.00865403	0.0495804	0.0345639	CCL5/TNFAIP3	2	CD8+T_NKG7
GO:0009215	purine deoxyribonucleoside triphosphate metabolic process	2/301	9/18670	0.00865403	0.0495804	0.0345639	GUK1/SAMHD1	2	CD8+T_NKG7
GO:0032815	negative regulation of natural killer cell activation	2/301	9/18670	0.00865403	0.0495804	0.0345639	HLA-F/HAVCR2	2	CD8+T_NKG7
GO:0032817	regulation of natural killer cell proliferation	2/301	9/18670	0.00865403	0.0495804	0.0345639	HLA-E/PTPN22	2	CD8+T_NKG7
GO:0034139	regulation of toll-like receptor 3 signaling pathway	2/301	9/18670	0.00865403	0.0495804	0.0345639	TNFAIP3/PTPN22	2	CD8+T_NKG7
GO:0048087	positive regulation of developmental pigmentation	2/301	9/18670	0.00865403	0.0495804	0.0345639	BAX/ZEB2	2	CD8+T_NKG7
GO:0060907	positive regulation of macrophage cytokine production	2/301	9/18670	0.00865403	0.0495804	0.0345639	CD74/SPON2	2	CD8+T_NKG7
GO:0070383	DNA cytosine deamination	2/301	9/18670	0.00865403	0.0495804	0.0345639	APOBEC3C/APOBEC3G	2	CD8+T_NKG7
GO:0070424	regulation of nucleotide-binding oligomerization domain containing signaling pathway	2/301	9/18670	0.00865403	0.0495804	0.0345639	TNFAIP3/PTPN22	2	CD8+T_NKG7
GO:0098779	positive regulation of mitophagy in response to mitochondrial depolarization	2/301	9/18670	0.00865403	0.0495804	0.0345639	OPTN/VPS13C	2	CD8+T_NKG7
GO:1905168	positive regulation of double-strand break repair via homologous recombination	2/301	9/18670	0.00865403	0.0495804	0.0345639	WAS/ACTR2	2	CD8+T_NKG7
GO:2000343	positive regulation of chemokine (C-X-C motif) ligand 2 production	2/301	9/18670	0.00865403	0.0495804	0.0345639	CD74/MBP	2	CD8+T_NKG7
GO:0006119	oxidative phosphorylation	76/1043	145/18670	2.80585e-56	1.7559e-52	1.42537e-52	RHOA/ATP5F1A/ATP5F1B/ATP5F1C/ATP5F1D/ATP5PB/ATP5MC1/ATP5MC2/ATP5MC3/ATP5ME/ATP5PF/ATP5PO/BID/CCNB1/CDK1/COX5B/COX6A1/COX6B1/COX6C/COX7A2/COX7B/COX7C/COX8A/CYC1/MSH2/NDUFA1/NDUFA2/NDUFA4/NDUFA5/NDUFA6/NDUFA9/NDUFA10/NDUFAB1/NDUFB1/NDUFB2/NDUFB3/NDUFB4/NDUFB5/NDUFB6/NDUFB7/NDUFB8/NDUFB9/NDUFB10/NDUFC1/NDUFC2/NDUFS2/NDUFS3/NDUFV1/NDUFS5/NDUFS6/NDUFS8/NDUFV2/PGK1/SDHD/SHMT2/UQCRC1/UQCRC2/UQCRFS1/UQCR…	76	CD8+T_MKI67
GO:0008380	RNA splicing	118/1043	469/18670	1.14518e-45	3.58328e-42	2.90876e-42	C1QBP/DDX1/DHX9/DHX15/ELAVL1/FRG1/HNRNPA1/HNRNPA2B1/HNRNPC/HNRNPD/HNRNPF/HNRNPH3/HNRNPK/HNRNPU/HSPA8/MAGOH/HNRNPM/SNU13/NONO/YBX1/PCBP1/PCBP2/PNN/POLR2E/POLR2F/POLR2G/POLR2H/POLR2I/POLR2J/POLR2L/PPP2CA/PTBP1/RBM3/RPS26/SFPQ/SRSF2/SRSF3/SRSF4/SRSF7/TRA2B/SNRNP70/SNRPA/SNRPA1/SNRPB/SNRPB2/SNRPC/SNRPD1/SNRPD2/SNRPD3/SNRPE/SNRPF/SNRPG/TMBIM6/TTF2/KHSRP/SRSF9/BUD31/PRPF4B/SRSF11/PPIG/SNRNP40/PRDX6/EIF…	118	CD8+T_MKI67
GO:0000375	RNA splicing, via transesterification reactions	106/1043	382/18670	2.34162e-45	4.88462e-42	3.96514e-42	C1QBP/DDX1/DHX9/DHX15/ELAVL1/FRG1/HNRNPA1/HNRNPA2B1/HNRNPC/HNRNPD/HNRNPF/HNRNPH3/HNRNPK/HNRNPU/HSPA8/MAGOH/HNRNPM/SNU13/YBX1/PCBP1/PCBP2/PNN/POLR2E/POLR2F/POLR2G/POLR2H/POLR2I/POLR2J/POLR2L/PTBP1/RBM3/SFPQ/SRSF2/SRSF3/SRSF4/SRSF7/TRA2B/SNRNP70/SNRPA/SNRPA1/SNRPB/SNRPB2/SNRPC/SNRPD1/SNRPD2/SNRPD3/SNRPE/SNRPF/SNRPG/KHSRP/SRSF9/BUD31/PRPF4B/SRSF11/SNRNP40/PRDX6/EIF4A3/DDX46/RBM8A/THRAP3/ALYREF/DDX39…	106	CD8+T_MKI67
GO:0046034	ATP metabolic process	94/1043	304/18670	1.11945e-44	1.75138e-41	1.4217e-41	PARP1/RHOA/ATP5F1A/ATP5F1B/ATP5F1C/ATP5F1D/ATP5PB/ATP5MC1/ATP5MC2/ATP5MC3/ATP5ME/ATP5PF/ATP5PO/BID/CCNB1/CDK1/COX5B/COX6A1/COX6B1/COX6C/COX7A2/COX7B/COX7C/COX8A/CYC1/ENO1/GAPDH/GPI/GUK1/HSPA8/EIF6/LDHA/MSH2/NDUFA1/NDUFA2/NDUFA4/NDUFA5/NDUFA6/NDUFA9/NDUFA10/NDUFAB1/NDUFB1/NDUFB2/NDUFB3/NDUFB4/NDUFB5/NDUFB6/NDUFB7/NDUFB8/NDUFB9/NDUFB10/NDUFC1/NDUFC2/NDUFS2/NDUFS3/NDUFV1/NDUFS5/NDUFS6/NDUFS8/NDUFV2/…	94	CD8+T_MKI67
GO:0000377	RNA splicing, via transesterification reactions with bulged adenosine as nucleophile	104/1043	379/18670	5.22146e-44	5.44599e-41	4.42084e-41	C1QBP/DDX1/DHX9/DHX15/ELAVL1/FRG1/HNRNPA1/HNRNPA2B1/HNRNPC/HNRNPD/HNRNPF/HNRNPH3/HNRNPK/HNRNPU/HSPA8/MAGOH/HNRNPM/SNU13/YBX1/PCBP1/PCBP2/PNN/POLR2E/POLR2F/POLR2G/POLR2H/POLR2I/POLR2J/POLR2L/PTBP1/RBM3/SFPQ/SRSF2/SRSF3/SRSF4/SRSF7/TRA2B/SNRNP70/SNRPA/SNRPA1/SNRPB/SNRPB2/SNRPC/SNRPD1/SNRPD2/SNRPD3/SNRPE/SNRPF/SNRPG/SRSF9/BUD31/PRPF4B/SRSF11/SNRNP40/PRDX6/EIF4A3/DDX46/RBM8A/THRAP3/ALYREF/DDX39A/HNRN…	104	CD8+T_MKI67
GO:0000398	mRNA splicing, via spliceosome	104/1043	379/18670	5.22146e-44	5.44599e-41	4.42084e-41	C1QBP/DDX1/DHX9/DHX15/ELAVL1/FRG1/HNRNPA1/HNRNPA2B1/HNRNPC/HNRNPD/HNRNPF/HNRNPH3/HNRNPK/HNRNPU/HSPA8/MAGOH/HNRNPM/SNU13/YBX1/PCBP1/PCBP2/PNN/POLR2E/POLR2F/POLR2G/POLR2H/POLR2I/POLR2J/POLR2L/PTBP1/RBM3/SFPQ/SRSF2/SRSF3/SRSF4/SRSF7/TRA2B/SNRNP70/SNRPA/SNRPA1/SNRPB/SNRPB2/SNRPC/SNRPD1/SNRPD2/SNRPD3/SNRPE/SNRPF/SNRPG/SRSF9/BUD31/PRPF4B/SRSF11/SNRNP40/PRDX6/EIF4A3/DDX46/RBM8A/THRAP3/ALYREF/DDX39A/HNRN…	104	CD8+T_MKI67
GO:1903311	regulation of mRNA metabolic process	95/1043	324/18670	6.29756e-43	5.63002e-40	4.57023e-40	APEX1/C1QBP/CCNB1/DHX9/E2F1/EIF4G1/ELAVL1/HNRNPA1/HNRNPA2B1/HNRNPC/HNRNPD/HNRNPK/HNRNPU/HSPA8/MAGOH/HNRNPM/NPM1/YBX1/EXOSC9/POLR2G/PSMA1/PSMA2/PSMA3/PSMA4/PSMA5/PSMA7/PSMB1/PSMB2/PSMB3/PSMB4/PSMB5/PSMB6/PSMB7/PSMB8/PSMB9/PSMB10/PSMC1/PSMC2/PSMC3/PSMC4/PSMC5/PSMC6/PSMD1/PSMD2/PSMD3/PSMD4/PSMD7/PSMD8/PSMD11/PSMD12/PSMD13/PSME1/PSME2/PTBP1/RBM3/SET/SRSF2/SRSF3/SRSF4/SRSF7/TRA2B/SNRNP70/SNRPA/UBB/VIM…	95	CD8+T_MKI67
GO:0031145	anaphase-promoting complex-dependent catabolic process	50/1043	81/18670	3.22828e-42	2.52532e-39	2.04996e-39	CCNB1/CDK1/CDC20/MAD2L1/PSMA1/PSMA2/PSMA3/PSMA4/PSMA5/PSMA7/PSMB1/PSMB2/PSMB3/PSMB4/PSMB5/PSMB6/PSMB7/PSMB8/PSMB9/PSMB10/PSMC1/PSMC2/PSMC3/PSMC4/PSMC5/PSMC6/PSMD1/PSMD2/PSMD3/PSMD4/PSMD7/PSMD8/PSMD11/PSMD12/PSMD13/PSME1/PSME2/UBB/BUB3/AURKB/PTTG1/PSMF1/PSMD6/PSMD14/UBE2C/ANAPC15/FBXO5/UBE2S/ANAPC5/ANAPC11	50	CD8+T_MKI67
GO:0042773	ATP synthesis coupled electron transport	53/1043	98/18670	1.83694e-40	1.27728e-37	1.03685e-37	BID/CCNB1/CDK1/COX5B/COX6A1/COX6B1/COX6C/COX7B/COX7C/COX8A/CYC1/NDUFA1/NDUFA2/NDUFA4/NDUFA5/NDUFA6/NDUFA9/NDUFA10/NDUFAB1/NDUFB1/NDUFB2/NDUFB3/NDUFB4/NDUFB5/NDUFB6/NDUFB7/NDUFB8/NDUFB9/NDUFB10/NDUFC1/NDUFC2/NDUFS2/NDUFS3/NDUFV1/NDUFS5/NDUFS6/NDUFS8/NDUFV2/SDHD/UQCRC1/UQCRC2/UQCRFS1/UQCRH/COX5A/PARK7/UQCRQ/DNAJC15/UQCR10/CYCS/NDUFB11/NDUFA12/NDUFS7/COA6	53	CD8+T_MKI67
GO:0042775	mitochondrial ATP synthesis coupled electron transport	52/1043	97/18670	1.8637e-39	1.1663e-36	9.4676e-37	BID/CCNB1/CDK1/COX5B/COX6A1/COX6B1/COX6C/COX7B/COX7C/COX8A/CYC1/NDUFA1/NDUFA2/NDUFA4/NDUFA5/NDUFA6/NDUFA9/NDUFA10/NDUFAB1/NDUFB1/NDUFB2/NDUFB3/NDUFB4/NDUFB5/NDUFB6/NDUFB7/NDUFB8/NDUFB9/NDUFB10/NDUFC1/NDUFC2/NDUFS2/NDUFS3/NDUFV1/NDUFS5/NDUFS6/NDUFS8/NDUFV2/SDHD/UQCRC1/UQCRC2/UQCRFS1/UQCRH/COX5A/PARK7/UQCRQ/DNAJC15/UQCR10/CYCS/NDUFB11/NDUFA12/NDUFS7	52	CD8+T_MKI67
GO:0022904	respiratory electron transport chain	56/1043	117/18670	7.00352e-39	3.98436e-36	3.23435e-36	BID/CCNB1/CDK1/COX5B/COX6A1/COX6B1/COX6C/COX7B/COX7C/COX8A/CYC1/ETFA/ETFB/NDUFA1/NDUFA2/NDUFA4/NDUFA5/NDUFA6/NDUFA9/NDUFA10/NDUFAB1/NDUFB1/NDUFB2/NDUFB3/NDUFB4/NDUFB5/NDUFB6/NDUFB7/NDUFB8/NDUFB9/NDUFB10/NDUFC1/NDUFC2/NDUFS2/NDUFS3/NDUFV1/NDUFS5/NDUFS6/NDUFS8/NDUFV2/SDHB/SDHD/UQCRC1/UQCRC2/UQCRFS1/UQCRH/COX5A/PARK7/UQCRQ/DNAJC15/UQCR10/CYCS/NDUFB11/NDUFA12/NDUFS7/COA6	56	CD8+T_MKI67
GO:0045333	cellular respiration	68/1043	194/18670	2.15316e-36	1.12287e-33	9.11506e-34	ATP5F1D/BID/CCNB1/CDK1/COX5B/COX6A1/COX6B1/COX6C/COX7B/COX7C/COX8A/CYC1/ETFA/ETFB/FH/BLOC1S1/IDH2/MDH1/MDH2/NDUFA1/NDUFA2/NDUFA4/NDUFA5/NDUFA6/NDUFA9/NDUFA10/NDUFAB1/NDUFB1/NDUFB2/NDUFB3/NDUFB4/NDUFB5/NDUFB6/NDUFB7/NDUFB8/NDUFB9/NDUFB10/NDUFC1/NDUFC2/NDUFS2/NDUFS3/NDUFV1/NDUFS5/NDUFS6/NDUFS8/NDUFV2/PDHA1/SDHB/SDHD/SHMT2/UQCRC1/UQCRC2/UQCRFS1/UQCRH/VCP/SUCLG1/COX5A/PARK7/UQCRQ/PRELID1/DNAJC15/UQCR…	68	CD8+T_MKI67
GO:0043488	regulation of mRNA stability	64/1043	177/18670	3.03925e-35	1.39264e-32	1.13049e-32	APEX1/DHX9/E2F1/EIF4G1/ELAVL1/HNRNPC/HNRNPD/HNRNPU/HSPA8/HNRNPM/NPM1/YBX1/EXOSC9/PSMA1/PSMA2/PSMA3/PSMA4/PSMA5/PSMA7/PSMB1/PSMB2/PSMB3/PSMB4/PSMB5/PSMB6/PSMB7/PSMB8/PSMB9/PSMB10/PSMC1/PSMC2/PSMC3/PSMC4/PSMC5/PSMC6/PSMD1/PSMD2/PSMD3/PSMD4/PSMD7/PSMD8/PSMD11/PSMD12/PSMD13/PSME1/PSME2/SET/UBB/VIM/XPO1/YWHAB/YWHAZ/ANP32A/KHSRP/PSMF1/PSMD6/THRAP3/PSMD14/HNRNPR/SYNCRIP/HNRNPA0/EXOSC8/CARHSP1/SERBP1	64	CD8+T_MKI67
GO:0043487	regulation of RNA stability	65/1043	183/18670	3.11552e-35	1.39264e-32	1.13049e-32	APEX1/DHX9/DKC1/E2F1/EIF4G1/ELAVL1/HNRNPC/HNRNPD/HNRNPU/HSPA8/HNRNPM/NPM1/YBX1/EXOSC9/PSMA1/PSMA2/PSMA3/PSMA4/PSMA5/PSMA7/PSMB1/PSMB2/PSMB3/PSMB4/PSMB5/PSMB6/PSMB7/PSMB8/PSMB9/PSMB10/PSMC1/PSMC2/PSMC3/PSMC4/PSMC5/PSMC6/PSMD1/PSMD2/PSMD3/PSMD4/PSMD7/PSMD8/PSMD11/PSMD12/PSMD13/PSME1/PSME2/SET/UBB/VIM/XPO1/YWHAB/YWHAZ/ANP32A/KHSRP/PSMF1/PSMD6/THRAP3/PSMD14/HNRNPR/SYNCRIP/HNRNPA0/EXOSC8/CARHSP1/SERBP1	65	CD8+T_MKI67
GO:1902749	regulation of cell cycle G2/M phase transition	69/1043	213/18670	2.04221e-34	8.52012e-32	6.9163e-32	BRCA1/CCNB1/CDK1/CDC6/CDC25B/CDK4/CENPF/CHEK1/HMMR/HSP90AA1/NPM1/PSMA1/PSMA2/PSMA3/PSMA4/PSMA5/PSMA7/PSMB1/PSMB2/PSMB3/PSMB4/PSMB5/PSMB6/PSMB7/PSMB8/PSMB9/PSMB10/PSMC1/PSMC2/PSMC3/PSMC4/PSMC5/PSMC6/PSMD1/PSMD2/PSMD3/PSMD4/PSMD7/PSMD8/PSMD11/PSMD12/PSMD13/PSME1/PSME2/RAD21/RAD51C/YWHAE/SSNA1/DYNLL1/RAB11A/NAE1/AURKB/PSMF1/PSMD6/RBX1/PSMD14/TUBB4B/TOPBP1/DCTN3/TPX2/FBXO5/GTSE1/DTL/RCC2/CLSPN/RNASEH…	69	CD8+T_MKI67
GO:0006521	regulation of cellular amino acid metabolic process	39/1043	62/18670	1.20197e-33	4.70121e-31	3.81626e-31	OAZ1/ODC1/PSMA1/PSMA2/PSMA3/PSMA4/PSMA5/PSMA7/PSMB1/PSMB2/PSMB3/PSMB4/PSMB5/PSMB6/PSMB7/PSMB8/PSMB9/PSMB10/PSMC1/PSMC2/PSMC3/PSMC4/PSMC5/PSMC6/PSMD1/PSMD2/PSMD3/PSMD4/PSMD7/PSMD8/PSMD11/PSMD12/PSMD13/PSME1/PSME2/PSMF1/PSMD6/PSMD14/PARK7	39	CD8+T_MKI67
GO:0002478	antigen processing and presentation of exogenous peptide antigen	62/1043	175/18670	1.40464e-33	5.17071e-31	4.19738e-31	ARF1/CALR/CANX/CAPZA1/CAPZB/CD74/CENPE/AP2M1/AP2S1/CLTA/PDIA3/HLA-DMA/HLA-DPA1/HLA-DQA1/HLA-DQB1/HLA-DRA/HLA-DRB1/HLA-DRB5/KIF2A/KIF11/KIF22/LAG3/PSMA1/PSMA2/PSMA3/PSMA4/PSMA5/PSMA7/PSMB1/PSMB2/PSMB3/PSMB4/PSMB5/PSMB6/PSMB7/PSMB8/PSMB9/PSMB10/PSMC1/PSMC2/PSMC3/PSMC4/PSMC5/PSMC6/PSMD1/PSMD2/PSMD3/PSMD4/PSMD7/PSMD8/PSMD11/PSMD12/PSMD13/PSME1/PSME2/TAP1/DYNLL1/PSMF1/PSMD6/PSMD14/DCTN3/KIF15	62	CD8+T_MKI67
GO:0010389	regulation of G2/M transition of mitotic cell cycle	65/1043	196/18670	3.60842e-33	1.25453e-30	1.01838e-30	BRCA1/CCNB1/CDK1/CDC6/CDC25B/CDK4/CENPF/HMMR/HSP90AA1/PSMA1/PSMA2/PSMA3/PSMA4/PSMA5/PSMA7/PSMB1/PSMB2/PSMB3/PSMB4/PSMB5/PSMB6/PSMB7/PSMB8/PSMB9/PSMB10/PSMC1/PSMC2/PSMC3/PSMC4/PSMC5/PSMC6/PSMD1/PSMD2/PSMD3/PSMD4/PSMD7/PSMD8/PSMD11/PSMD12/PSMD13/PSME1/PSME2/RAD21/RAD51C/YWHAE/SSNA1/DYNLL1/RAB11A/NAE1/AURKB/PSMF1/PSMD6/RBX1/PSMD14/TUBB4B/TOPBP1/DCTN3/TPX2/FBXO5/DTL/RCC2/CLSPN/RNASEH2B/HAUS1/TUBB	65	CD8+T_MKI67
GO:0010948	negative regulation of cell cycle process	88/1043	361/18670	5.44659e-33	1.79394e-30	1.45625e-30	BAX/BRCA1/CALR/CCNB1/CDK1/CDC6/CDC20/CDK4/CENPF/CHEK1/E2F1/EZH2/MSH6/PRMT1/HSP90AB1/MAD2L1/MIF/NPM1/PCNA/PRKDC/PSMA1/PSMA2/PSMA3/PSMA4/PSMA5/PSMA7/PSMB1/PSMB2/PSMB3/PSMB4/PSMB5/PSMB6/PSMB7/PSMB8/PSMB9/PSMB10/PSMC1/PSMC2/PSMC3/PSMC4/PSMC5/PSMC6/PSMD1/PSMD2/PSMD3/PSMD4/PSMD7/PSMD8/PSMD11/PSMD12/PSMD13/PSME1/PSME2/RAD21/RBBP4/RBBP7/RBBP8/RRM2/TFDP1/TPR/SMC1A/NAA10/NAE1/SMC3/BUB3/AURKB/PTTG1/PSMF1/PS…	88	CD8+T_MKI67
GO:1901990	regulation of mitotic cell cycle phase transition	98/1043	444/18670	7.796e-33	2.43937e-30	1.98018e-30	ANXA1/APEX1/BAX/BID/BRCA1/CCNB1/CDK1/CDC6/CDC20/CDC25B/CDK4/CENPE/CENPF/E2F1/EIF4G1/EZH2/HMMR/PRMT1/HSP90AA1/MAD2L1/PCNA/PRKDC/PSMA1/PSMA2/PSMA3/PSMA4/PSMA5/PSMA7/PSMB1/PSMB2/PSMB3/PSMB4/PSMB5/PSMB6/PSMB7/PSMB8/PSMB9/PSMB10/PSMC1/PSMC2/PSMC3/PSMC4/PSMC5/PSMC6/PSMD1/PSMD2/PSMD3/PSMD4/PSMD7/PSMD8/PSMD11/PSMD12/PSMD13/PSME1/PSME2/RAD21/RAD51C/TFDP1/TPR/YWHAE/CDC45/SSNA1/DYNLL1/RAB11A/NAE1/BUB3/AURKB…	98	CD8+T_MKI67
GO:0044839	cell cycle G2/M phase transition	75/1043	266/18670	9.3205e-33	2.77751e-30	2.25467e-30	BRCA1/CALM3/CCNA2/CCNB1/CDK1/CDC6/CDC25B/CDK4/CENPF/CHEK1/ENSA/HMMR/HSP90AA1/NPM1/PSMA1/PSMA2/PSMA3/PSMA4/PSMA5/PSMA7/PSMB1/PSMB2/PSMB3/PSMB4/PSMB5/PSMB6/PSMB7/PSMB8/PSMB9/PSMB10/PSMC1/PSMC2/PSMC3/PSMC4/PSMC5/PSMC6/PSMD1/PSMD2/PSMD3/PSMD4/PSMD7/PSMD8/PSMD11/PSMD12/PSMD13/PSME1/PSME2/RAD21/RAD51C/YWHAE/SSNA1/DYNLL1/RAB11A/NAE1/CCNB2/AURKB/PSMF1/PSMD6/RBX1/PSMD14/TUBB4B/KHDRBS1/ARPP19/TOPBP1/DCTN3/…	75	CD8+T_MKI67
GO:0061013	regulation of mRNA catabolic process	65/1043	199/18670	1.01425e-32	2.88509e-30	2.342e-30	APEX1/DHX9/E2F1/EIF4G1/ELAVL1/HNRNPC/HNRNPD/HNRNPU/HSPA8/HNRNPM/NPM1/YBX1/EXOSC9/POLR2G/PSMA1/PSMA2/PSMA3/PSMA4/PSMA5/PSMA7/PSMB1/PSMB2/PSMB3/PSMB4/PSMB5/PSMB6/PSMB7/PSMB8/PSMB9/PSMB10/PSMC1/PSMC2/PSMC3/PSMC4/PSMC5/PSMC6/PSMD1/PSMD2/PSMD3/PSMD4/PSMD7/PSMD8/PSMD11/PSMD12/PSMD13/PSME1/PSME2/SET/UBB/VIM/XPO1/YWHAB/YWHAZ/ANP32A/KHSRP/PSMF1/PSMD6/THRAP3/PSMD14/HNRNPR/SYNCRIP/HNRNPA0/EXOSC8/CARHSP1/SER…	65	CD8+T_MKI67
GO:0019884	antigen processing and presentation of exogenous antigen	62/1043	182/18670	1.89582e-32	5.15828e-30	4.18729e-30	ARF1/CALR/CANX/CAPZA1/CAPZB/CD74/CENPE/AP2M1/AP2S1/CLTA/PDIA3/HLA-DMA/HLA-DPA1/HLA-DQA1/HLA-DQB1/HLA-DRA/HLA-DRB1/HLA-DRB5/KIF2A/KIF11/KIF22/LAG3/PSMA1/PSMA2/PSMA3/PSMA4/PSMA5/PSMA7/PSMB1/PSMB2/PSMB3/PSMB4/PSMB5/PSMB6/PSMB7/PSMB8/PSMB9/PSMB10/PSMC1/PSMC2/PSMC3/PSMC4/PSMC5/PSMC6/PSMD1/PSMD2/PSMD3/PSMD4/PSMD7/PSMD8/PSMD11/PSMD12/PSMD13/PSME1/PSME2/TAP1/DYNLL1/PSMF1/PSMD6/PSMD14/DCTN3/KIF15	62	CD8+T_MKI67
GO:1901987	regulation of cell cycle phase transition	101/1043	480/18670	5.5963e-32	1.45923e-29	1.18455e-29	ANXA1/APEX1/BAX/BID/BRCA1/CCNB1/CDK1/CDC6/CDC20/CDC25B/CDK4/CENPE/CENPF/CHEK1/E2F1/EIF4G1/EZH2/HMMR/PRMT1/HSP90AA1/MAD2L1/NPM1/PCNA/PRKDC/PSMA1/PSMA2/PSMA3/PSMA4/PSMA5/PSMA7/PSMB1/PSMB2/PSMB3/PSMB4/PSMB5/PSMB6/PSMB7/PSMB8/PSMB9/PSMB10/PSMC1/PSMC2/PSMC3/PSMC4/PSMC5/PSMC6/PSMD1/PSMD2/PSMD3/PSMD4/PSMD7/PSMD8/PSMD11/PSMD12/PSMD13/PSME1/PSME2/RAD21/RAD51C/TFDP1/TPR/YWHAE/CDC45/SSNA1/DYNLL1/RAB11A/NAE1…	101	CD8+T_MKI67
GO:0006401	RNA catabolic process	91/1043	397/18670	7.24079e-32	1.81251e-29	1.47133e-29	APEX1/DHX9/DKC1/E2F1/EIF4G1/ELAVL1/FEN1/GSPT1/HNRNPC/HNRNPD/HNRNPU/HSPA8/RPSA/MAGOH/HNRNPM/NPM1/YBX1/EXOSC9/POLR2G/PPP2CA/PSMA1/PSMA2/PSMA3/PSMA4/PSMA5/PSMA7/PSMB1/PSMB2/PSMB3/PSMB4/PSMB5/PSMB6/PSMB7/PSMB8/PSMB9/PSMB10/PSMC1/PSMC2/PSMC3/PSMC4/PSMC5/PSMC6/PSMD1/PSMD2/PSMD3/PSMD4/PSMD7/PSMD8/PSMD11/PSMD12/PSMD13/PSME1/PSME2/RPL4/RPLP0/RPS26/SET/SSB/UBB/VIM/XPO1/YWHAB/YWHAZ/CSDE1/ANP32A/KHSRP/PSMF1/…	91	CD8+T_MKI67
GO:0010972	negative regulation of G2/M transition of mitotic cell cycle	45/1043	93/18670	9.8754e-32	2.37693e-29	1.9295e-29	BRCA1/CDK1/CDC6/PSMA1/PSMA2/PSMA3/PSMA4/PSMA5/PSMA7/PSMB1/PSMB2/PSMB3/PSMB4/PSMB5/PSMB6/PSMB7/PSMB8/PSMB9/PSMB10/PSMC1/PSMC2/PSMC3/PSMC4/PSMC5/PSMC6/PSMD1/PSMD2/PSMD3/PSMD4/PSMD7/PSMD8/PSMD11/PSMD12/PSMD13/PSME1/PSME2/RAD21/NAE1/AURKB/PSMF1/PSMD6/RBX1/PSMD14/TOPBP1/CLSPN	45	CD8+T_MKI67
GO:0000086	G2/M transition of mitotic cell cycle	71/1043	247/18670	1.20628e-31	2.79589e-29	2.26959e-29	BRCA1/CALM3/CCNA2/CCNB1/CDK1/CDC6/CDC25B/CDK4/CENPF/ENSA/HMMR/HSP90AA1/PSMA1/PSMA2/PSMA3/PSMA4/PSMA5/PSMA7/PSMB1/PSMB2/PSMB3/PSMB4/PSMB5/PSMB6/PSMB7/PSMB8/PSMB9/PSMB10/PSMC1/PSMC2/PSMC3/PSMC4/PSMC5/PSMC6/PSMD1/PSMD2/PSMD3/PSMD4/PSMD7/PSMD8/PSMD11/PSMD12/PSMD13/PSME1/PSME2/RAD21/RAD51C/YWHAE/SSNA1/DYNLL1/RAB11A/NAE1/CCNB2/AURKB/PSMF1/PSMD6/RBX1/PSMD14/TUBB4B/KHDRBS1/ARPP19/TOPBP1/DCTN3/TPX2/FBXO5/…	71	CD8+T_MKI67
GO:0048002	antigen processing and presentation of peptide antigen	62/1043	189/18670	2.22804e-31	4.97967e-29	4.0423e-29	ARF1/CALR/CANX/CAPZA1/CAPZB/CD74/CENPE/AP2M1/AP2S1/CLTA/PDIA3/HLA-DMA/HLA-DPA1/HLA-DQA1/HLA-DQB1/HLA-DRA/HLA-DRB1/HLA-DRB5/KIF2A/KIF11/KIF22/LAG3/PSMA1/PSMA2/PSMA3/PSMA4/PSMA5/PSMA7/PSMB1/PSMB2/PSMB3/PSMB4/PSMB5/PSMB6/PSMB7/PSMB8/PSMB9/PSMB10/PSMC1/PSMC2/PSMC3/PSMC4/PSMC5/PSMC6/PSMD1/PSMD2/PSMD3/PSMD4/PSMD7/PSMD8/PSMD11/PSMD12/PSMD13/PSME1/PSME2/TAP1/DYNLL1/PSMF1/PSMD6/PSMD14/DCTN3/KIF15	62	CD8+T_MKI67
GO:0006402	mRNA catabolic process	86/1043	364/18670	3.52098e-31	7.59804e-29	6.16779e-29	APEX1/DHX9/E2F1/EIF4G1/ELAVL1/GSPT1/HNRNPC/HNRNPD/HNRNPU/HSPA8/RPSA/MAGOH/HNRNPM/NPM1/YBX1/EXOSC9/POLR2G/PPP2CA/PSMA1/PSMA2/PSMA3/PSMA4/PSMA5/PSMA7/PSMB1/PSMB2/PSMB3/PSMB4/PSMB5/PSMB6/PSMB7/PSMB8/PSMB9/PSMB10/PSMC1/PSMC2/PSMC3/PSMC4/PSMC5/PSMC6/PSMD1/PSMD2/PSMD3/PSMD4/PSMD7/PSMD8/PSMD11/PSMD12/PSMD13/PSME1/PSME2/RPL4/RPLP0/RPS26/SET/SSB/UBB/VIM/XPO1/YWHAB/YWHAZ/CSDE1/ANP32A/KHSRP/PSMF1/EIF4A3/PSM…	86	CD8+T_MKI67
GO:1902750	negative regulation of cell cycle G2/M phase transition	47/1043	105/18670	3.78394e-31	7.89331e-29	6.40748e-29	BRCA1/CDK1/CDC6/CHEK1/PSMA1/PSMA2/PSMA3/PSMA4/PSMA5/PSMA7/PSMB1/PSMB2/PSMB3/PSMB4/PSMB5/PSMB6/PSMB7/PSMB8/PSMB9/PSMB10/PSMC1/PSMC2/PSMC3/PSMC4/PSMC5/PSMC6/PSMD1/PSMD2/PSMD3/PSMD4/PSMD7/PSMD8/PSMD11/PSMD12/PSMD13/PSME1/PSME2/RAD21/NAE1/AURKB/PSMF1/PSMD6/RBX1/PSMD14/TOPBP1/DTL/CLSPN	47	CD8+T_MKI67
GO:0022900	electron transport chain	61/1043	186/18670	6.98453e-31	1.40997e-28	1.14456e-28	ADH5/AKR1B1/BID/CCNB1/CDK1/COX5B/COX6A1/COX6B1/COX6C/COX7A2/COX7B/COX7C/COX8A/CYC1/ETFA/ETFB/NDUFA1/NDUFA2/NDUFA4/NDUFA5/NDUFA6/NDUFA9/NDUFA10/NDUFAB1/NDUFB1/NDUFB2/NDUFB3/NDUFB4/NDUFB5/NDUFB6/NDUFB7/NDUFB8/NDUFB9/NDUFB10/NDUFC1/NDUFC2/NDUFS2/NDUFS3/NDUFV1/NDUFS5/NDUFS6/NDUFS8/NDUFV2/SDHB/SDHD/UQCRC1/UQCRC2/UQCRFS1/UQCRH/COX5A/GLRX3/PARK7/UQCRQ/DNAJC15/UQCR10/GLRX5/CYCS/NDUFB11/NDUFA12/NDUFS7/COA6	61	CD8+T_MKI67
GO:0006260	DNA replication	73/1043	273/18670	2.84359e-30	5.56101e-28	4.51421e-28	BRCA1/BRCA2/CCNA2/CDK1/CDC6/CHEK1/DHX9/DUT/FEN1/MSH6/HMGA1/LIG1/MCM2/MCM3/MCM4/MCM5/MCM6/MCM7/NAP1L1/NASP/PCNA/POLD2/PPP2CA/PRIM1/PTMS/RAC1/RBBP4/RBBP7/RBBP8/RECQL/RFC1/RFC2/RFC3/RFC4/RPA1/RPA3/RRM1/RRM2/SET/SSBP1/SSRP1/TOP1/SLBP/SMC1A/CDC45/TIMELESS/SMC3/PCLAF/CHAF1A/ALYREF/POLD3/DBF4/TOPBP1/SUPT16H/PDS5A/GTPBP4/ORC6/FBXO5/CACYBP/STOML2/GMNN/DTL/GINS2/POLE3/MCM10/FAM111A/CLSPN/NUCKS1/MCMBP/ATAD5…	73	CD8+T_MKI67
GO:0061418	regulation of transcription from RNA polymerase II promoter in response to hypoxia	40/1043	77/18670	6.59242e-30	1.25016e-27	1.01483e-27	PSMA1/PSMA2/PSMA3/PSMA4/PSMA5/PSMA7/PSMB1/PSMB2/PSMB3/PSMB4/PSMB5/PSMB6/PSMB7/PSMB8/PSMB9/PSMB10/PSMC1/PSMC2/PSMC3/PSMC4/PSMC5/PSMC6/PSMD1/PSMD2/PSMD3/PSMD4/PSMD7/PSMD8/PSMD11/PSMD12/PSMD13/PSME1/PSME2/ELOC/ELOB/UBB/PSMF1/PSMD6/RBX1/PSMD14	40	CD8+T_MKI67
GO:0002479	antigen processing and presentation of exogenous peptide antigen via MHC class I, TAP-dependent	39/1043	75/18670	3.26366e-29	6.00705e-27	4.87629e-27	CALR/PDIA3/PSMA1/PSMA2/PSMA3/PSMA4/PSMA5/PSMA7/PSMB1/PSMB2/PSMB3/PSMB4/PSMB5/PSMB6/PSMB7/PSMB8/PSMB9/PSMB10/PSMC1/PSMC2/PSMC3/PSMC4/PSMC5/PSMC6/PSMD1/PSMD2/PSMD3/PSMD4/PSMD7/PSMD8/PSMD11/PSMD12/PSMD13/PSME1/PSME2/TAP1/PSMF1/PSMD6/PSMD14	39	CD8+T_MKI67
GO:1901991	negative regulation of mitotic cell cycle phase transition	68/1043	248/18670	5.56553e-29	9.95117e-27	8.07797e-27	BAX/BRCA1/CCNB1/CDK1/CDC6/CDC20/CDK4/CENPF/E2F1/EZH2/PRMT1/MAD2L1/PCNA/PRKDC/PSMA1/PSMA2/PSMA3/PSMA4/PSMA5/PSMA7/PSMB1/PSMB2/PSMB3/PSMB4/PSMB5/PSMB6/PSMB7/PSMB8/PSMB9/PSMB10/PSMC1/PSMC2/PSMC3/PSMC4/PSMC5/PSMC6/PSMD1/PSMD2/PSMD3/PSMD4/PSMD7/PSMD8/PSMD11/PSMD12/PSMD13/PSME1/PSME2/RAD21/TFDP1/TPR/NAE1/BUB3/AURKB/PSMF1/PSMD6/RBX1/PSMD14/CDK2AP2/NDC80/TOPBP1/ANAPC15/FBXO5/BRD7/RPS27L/GTSE1/PSMG2/CLSPN…	68	CD8+T_MKI67
GO:0033238	regulation of cellular amine metabolic process	40/1043	81/18670	8.72682e-29	1.51701e-26	1.23145e-26	HPRT1/OAZ1/ODC1/PSMA1/PSMA2/PSMA3/PSMA4/PSMA5/PSMA7/PSMB1/PSMB2/PSMB3/PSMB4/PSMB5/PSMB6/PSMB7/PSMB8/PSMB9/PSMB10/PSMC1/PSMC2/PSMC3/PSMC4/PSMC5/PSMC6/PSMD1/PSMD2/PSMD3/PSMD4/PSMD7/PSMD8/PSMD11/PSMD12/PSMD13/PSME1/PSME2/PSMF1/PSMD6/PSMD14/PARK7	40	CD8+T_MKI67
GO:1901988	negative regulation of cell cycle phase transition	70/1043	267/18670	1.71315e-28	2.89754e-26	2.35211e-26	BAX/BRCA1/CCNB1/CDK1/CDC6/CDC20/CDK4/CENPF/CHEK1/E2F1/EZH2/PRMT1/MAD2L1/PCNA/PRKDC/PSMA1/PSMA2/PSMA3/PSMA4/PSMA5/PSMA7/PSMB1/PSMB2/PSMB3/PSMB4/PSMB5/PSMB6/PSMB7/PSMB8/PSMB9/PSMB10/PSMC1/PSMC2/PSMC3/PSMC4/PSMC5/PSMC6/PSMD1/PSMD2/PSMD3/PSMD4/PSMD7/PSMD8/PSMD11/PSMD12/PSMD13/PSME1/PSME2/RAD21/TFDP1/TPR/NAE1/BUB3/AURKB/PSMF1/PSMD6/RBX1/PSMD14/CDK2AP2/NDC80/TOPBP1/ANAPC15/FBXO5/BRD7/RPS27L/GTSE1/DTL/P…	70	CD8+T_MKI67
GO:0019882	antigen processing and presentation	64/1043	226/18670	3.25942e-28	5.36774e-26	4.35732e-26	ARF1/CALR/CANX/CAPZA1/CAPZB/CD8A/CD74/CENPE/AP2M1/AP2S1/CLTA/PDIA3/HLA-DMA/HLA-DPA1/HLA-DQA1/HLA-DQB1/HLA-DRA/HLA-DRB1/HLA-DRB5/KIF2A/KIF11/KIF22/LAG3/PSMA1/PSMA2/PSMA3/PSMA4/PSMA5/PSMA7/PSMB1/PSMB2/PSMB3/PSMB4/PSMB5/PSMB6/PSMB7/PSMB8/PSMB9/PSMB10/PSMC1/PSMC2/PSMC3/PSMC4/PSMC5/PSMC6/PSMD1/PSMD2/PSMD3/PSMD4/PSMD7/PSMD8/PSMD11/PSMD12/PSMD13/PSME1/PSME2/RAB27A/TAP1/DYNLL1/PSMF1/PSMD6/PSMD14/DCTN3/KI…	64	CD8+T_MKI67
GO:0070125	mitochondrial translational elongation	41/1043	88/18670	3.4329e-28	5.50848e-26	4.47157e-26	MRPL12/MRPS12/TUFM/MRPL19/MRPL28/MRPL3/MRPL13/MRPL18/MRPL22/MRPS16/MRPS18C/MRPL4/MRPS7/MRPL37/MRPL51/MRPL27/MRPS23/MRPS33/MRPS21/MRPL16/AURKAIP1/MRPL20/MRPL47/MRPL17/MRPL14/MRPS15/MRPS6/MRPS5/MRPL41/MRPL36/MRPL34/MRPL11/MRPL9/MRPS34/MRPL57/GADD45GIP1/MRPS36/MRPL54/CHCHD1/MRPL52/MRPL21	41	CD8+T_MKI67
GO:0042590	antigen processing and presentation of exogenous peptide antigen via MHC class I	39/1043	79/18670	4.32319e-28	6.76363e-26	5.49045e-26	CALR/PDIA3/PSMA1/PSMA2/PSMA3/PSMA4/PSMA5/PSMA7/PSMB1/PSMB2/PSMB3/PSMB4/PSMB5/PSMB6/PSMB7/PSMB8/PSMB9/PSMB10/PSMC1/PSMC2/PSMC3/PSMC4/PSMC5/PSMC6/PSMD1/PSMD2/PSMD3/PSMD4/PSMD7/PSMD8/PSMD11/PSMD12/PSMD13/PSME1/PSME2/TAP1/PSMF1/PSMD6/PSMD14	39	CD8+T_MKI67
GO:0015980	energy derivation by oxidation of organic compounds	72/1043	286/18670	4.43666e-28	6.77185e-26	5.49713e-26	ATP5F1D/BID/CALM1/CCNB1/CDK1/COX5B/COX6A1/COX6B1/COX6C/COX7B/COX7C/COX8A/CYC1/ETFA/ETFB/FH/BLOC1S1/GNAS/IDH2/MDH1/MDH2/NDUFA1/NDUFA2/NDUFA4/NDUFA5/NDUFA6/NDUFA9/NDUFA10/NDUFAB1/NDUFB1/NDUFB2/NDUFB3/NDUFB4/NDUFB5/NDUFB6/NDUFB7/NDUFB8/NDUFB9/NDUFB10/NDUFC1/NDUFC2/NDUFS2/NDUFS3/NDUFV1/NDUFS5/NDUFS6/NDUFS8/NDUFV2/PDHA1/PPP1CA/PPP1CC/SDHB/SDHD/SHMT2/UQCRC1/UQCRC2/UQCRFS1/UQCRH/VCP/SUCLG1/COX5A/PARK7/U…	72	CD8+T_MKI67
GO:0006415	translational termination	44/1043	104/18670	5.75467e-28	8.57446e-26	6.96041e-26	EIF5A/GSPT1/ABCE1/MRPL12/MRPS12/MRPL19/MRPL28/MRPL3/MRPL13/MRPL18/MRPL22/MRPS16/MRPS18C/MRPL4/MRPS7/MRPL37/MRPL51/MRPL27/TRMT112/MRPS23/MRPS33/MRPS21/MRPL16/AURKAIP1/MRPL20/MRPL47/MRPL17/MRPL14/MRPS15/MRPS6/MRPS5/MRPL41/MRPL36/MRPL34/MRPL11/MRPL9/MRPS34/MRPL57/GADD45GIP1/MRPS36/MRPL54/CHCHD1/MRPL52/MRPL21	44	CD8+T_MKI67
GO:0045930	negative regulation of mitotic cell cycle	78/1043	338/18670	1.25449e-27	1.82571e-25	1.48204e-25	BAX/BRCA1/CCNB1/CDK1/CDC6/CDC20/CDK4/CENPF/CHEK1/E2F1/EZH2/PRMT1/MAD2L1/MSH2/PCNA/PRKDC/PSMA1/PSMA2/PSMA3/PSMA4/PSMA5/PSMA7/PSMB1/PSMB2/PSMB3/PSMB4/PSMB5/PSMB6/PSMB7/PSMB8/PSMB9/PSMB10/PSMC1/PSMC2/PSMC3/PSMC4/PSMC5/PSMC6/PSMD1/PSMD2/PSMD3/PSMD4/PSMD7/PSMD8/PSMD11/PSMD12/PSMD13/PSME1/PSME2/RAD21/TFDP1/TOP2A/TPR/NAA10/NAE1/BUB3/AURKB/PTTG1/SLC9A3R1/PSMF1/PSMD6/RBX1/PSMD14/CDK2AP2/NDC80/TOPBP1/ZWINT…	78	CD8+T_MKI67
GO:1902036	regulation of hematopoietic stem cell differentiation	37/1043	72/18670	1.55625e-27	2.21341e-25	1.79676e-25	HSPA9/PSMA1/PSMA2/PSMA3/PSMA4/PSMA5/PSMA7/PSMB1/PSMB2/PSMB3/PSMB4/PSMB5/PSMB6/PSMB7/PSMB8/PSMB9/PSMB10/PSMC1/PSMC2/PSMC3/PSMC4/PSMC5/PSMC6/PSMD1/PSMD2/PSMD3/PSMD4/PSMD7/PSMD8/PSMD11/PSMD12/PSMD13/PSME1/PSME2/PSMF1/PSMD6/PSMD14	37	CD8+T_MKI67
GO:0060218	hematopoietic stem cell differentiation	39/1043	83/18670	4.71515e-27	6.5572e-25	5.32288e-25	HSPA9/PSMA1/PSMA2/PSMA3/PSMA4/PSMA5/PSMA7/PSMB1/PSMB2/PSMB3/PSMB4/PSMB5/PSMB6/PSMB7/PSMB8/PSMB9/PSMB10/PSMC1/PSMC2/PSMC3/PSMC4/PSMC5/PSMC6/PSMD1/PSMD2/PSMD3/PSMD4/PSMD7/PSMD8/PSMD11/PSMD12/PSMD13/PSME1/PSME2/XRCC5/PSMF1/PSMD6/PSMD14/BATF	39	CD8+T_MKI67
GO:0070126	mitochondrial translational termination	40/1043	89/18670	8.87269e-27	1.20707e-24	9.79853e-25	MRPL12/MRPS12/MRPL19/MRPL28/MRPL3/MRPL13/MRPL18/MRPL22/MRPS16/MRPS18C/MRPL4/MRPS7/MRPL37/MRPL51/MRPL27/MRPS23/MRPS33/MRPS21/MRPL16/AURKAIP1/MRPL20/MRPL47/MRPL17/MRPL14/MRPS15/MRPS6/MRPS5/MRPL41/MRPL36/MRPL34/MRPL11/MRPL9/MRPS34/MRPL57/GADD45GIP1/MRPS36/MRPL54/CHCHD1/MRPL52/MRPL21	40	CD8+T_MKI67
GO:1901532	regulation of hematopoietic progenitor cell differentiation	39/1043	85/18670	1.45986e-26	1.94379e-24	1.57789e-24	HSPA9/PDCD2/PSMA1/PSMA2/PSMA3/PSMA4/PSMA5/PSMA7/PSMB1/PSMB2/PSMB3/PSMB4/PSMB5/PSMB6/PSMB7/PSMB8/PSMB9/PSMB10/PSMC1/PSMC2/PSMC3/PSMC4/PSMC5/PSMC6/PSMD1/PSMD2/PSMD3/PSMD4/PSMD7/PSMD8/PSMD11/PSMD12/PSMD13/PSME1/PSME2/PSMF1/PSMD6/PSMD14/NUDT21	39	CD8+T_MKI67
GO:0006120	mitochondrial electron transport, NADH to ubiquinone	32/1043	55/18670	2.77118e-26	3.61292e-24	2.93283e-24	NDUFA1/NDUFA2/NDUFA4/NDUFA5/NDUFA6/NDUFA9/NDUFA10/NDUFAB1/NDUFB1/NDUFB2/NDUFB3/NDUFB4/NDUFB5/NDUFB6/NDUFB7/NDUFB8/NDUFB9/NDUFB10/NDUFC1/NDUFC2/NDUFS2/NDUFS3/NDUFV1/NDUFS5/NDUFS6/NDUFS8/NDUFV2/PARK7/DNAJC15/NDUFB11/NDUFA12/NDUFS7	32	CD8+T_MKI67
GO:0002474	antigen processing and presentation of peptide antigen via MHC class I	40/1043	96/18670	3.12461e-25	3.99057e-23	3.23939e-23	CALR/CANX/PDIA3/PSMA1/PSMA2/PSMA3/PSMA4/PSMA5/PSMA7/PSMB1/PSMB2/PSMB3/PSMB4/PSMB5/PSMB6/PSMB7/PSMB8/PSMB9/PSMB10/PSMC1/PSMC2/PSMC3/PSMC4/PSMC5/PSMC6/PSMD1/PSMD2/PSMD3/PSMD4/PSMD7/PSMD8/PSMD11/PSMD12/PSMD13/PSME1/PSME2/TAP1/PSMF1/PSMD6/PSMD14	40	CD8+T_MKI67
GO:0060071	Wnt signaling pathway, planar cell polarity pathway	42/1043	108/18670	5.3539e-25	6.70094e-23	5.43956e-23	RHOA/CDC42/AP2M1/AP2S1/PFN1/PSMA1/PSMA2/PSMA3/PSMA4/PSMA5/PSMA7/PSMB1/PSMB2/PSMB3/PSMB4/PSMB5/PSMB6/PSMB7/PSMB8/PSMB9/PSMB10/PSMC1/PSMC2/PSMC3/PSMC4/PSMC5/PSMC6/PSMD1/PSMD2/PSMD3/PSMD4/PSMD7/PSMD8/PSMD11/PSMD12/PSMD13/PSME1/PSME2/RAC1/PSMF1/PSMD6/PSMD14	42	CD8+T_MKI67
GO:0090175	regulation of establishment of planar polarity	42/1043	110/18670	1.26478e-24	1.55195e-22	1.25982e-22	RHOA/CDC42/AP2M1/AP2S1/PFN1/PSMA1/PSMA2/PSMA3/PSMA4/PSMA5/PSMA7/PSMB1/PSMB2/PSMB3/PSMB4/PSMB5/PSMB6/PSMB7/PSMB8/PSMB9/PSMB10/PSMC1/PSMC2/PSMC3/PSMC4/PSMC5/PSMC6/PSMD1/PSMD2/PSMD3/PSMD4/PSMD7/PSMD8/PSMD11/PSMD12/PSMD13/PSME1/PSME2/RAC1/PSMF1/PSMD6/PSMD14	42	CD8+T_MKI67
GO:0007059	chromosome segregation	71/1043	321/18670	4.61121e-24	5.54941e-22	4.5048e-22	SLC25A5/BIRC5/BRCA1/CCNB1/CDC6/CDC20/CDC42/CENPE/CENPF/FEN1/HNRNPU/KIF22/KPNB1/MAD2L1/MKI67/RAD21/RAD51C/RAN/SFPQ/TOP1/TOP2A/TPR/UBE2I/SMC1A/NAA10/RAB11A/BANF1/SMC3/BUB3/AURKB/PTTG1/DLGAP5/NCAPD2/SMC4/ACTR3/NDC80/TACC3/SMC2/CTCF/ZWINT/PHB2/SMC5/PDS5A/NCAPD3/NCAPH/ANAPC15/FBXO5/CHMP2A/NUSAP1/ANAPC5/ANAPC11/CENPN/RCC2/PSMG2/KNL1/SPC25/CENPK/NCAPG/NUP37/SMC6/MCMBP/NAA50/CDT1/NUF2/SLF1/CDCA5/SGO2/ESC…	71	CD8+T_MKI67
GO:0043618	regulation of transcription from RNA polymerase II promoter in response to stress	43/1043	121/18670	1.02964e-23	1.21575e-21	9.869e-22	CHEK1/HSPA5/PSMA1/PSMA2/PSMA3/PSMA4/PSMA5/PSMA7/PSMB1/PSMB2/PSMB3/PSMB4/PSMB5/PSMB6/PSMB7/PSMB8/PSMB9/PSMB10/PSMC1/PSMC2/PSMC3/PSMC4/PSMC5/PSMC6/PSMD1/PSMD2/PSMD3/PSMD4/PSMD7/PSMD8/PSMD11/PSMD12/PSMD13/PSME1/PSME2/ELOC/ELOB/TMBIM6/UBB/PSMF1/PSMD6/RBX1/PSMD14	43	CD8+T_MKI67
GO:0070498	interleukin-1-mediated signaling pathway	39/1043	100/18670	2.33181e-23	2.70231e-21	2.19363e-21	PSMA1/PSMA2/PSMA3/PSMA4/PSMA5/PSMA7/PSMB1/PSMB2/PSMB3/PSMB4/PSMB5/PSMB6/PSMB7/PSMB8/PSMB9/PSMB10/PSMC1/PSMC2/PSMC3/PSMC4/PSMC5/PSMC6/PSMD1/PSMD2/PSMD3/PSMD4/PSMD7/PSMD8/PSMD11/PSMD12/PSMD13/PSME1/PSME2/UBB/UBE2N/PSMF1/PSMD6/RBX1/PSMD14	39	CD8+T_MKI67
GO:0000819	sister chromatid segregation	53/1043	189/18670	2.43566e-23	2.77134e-21	2.24967e-21	CCNB1/CDC6/CDC20/CENPE/CENPF/FEN1/HNRNPU/KIF22/KPNB1/MAD2L1/RAD21/RAD51C/RAN/SFPQ/TOP2A/TPR/SMC1A/NAA10/RAB11A/SMC3/BUB3/AURKB/PTTG1/DLGAP5/NCAPD2/SMC4/NDC80/TACC3/SMC2/CTCF/ZWINT/PHB2/SMC5/PDS5A/NCAPD3/NCAPH/ANAPC15/FBXO5/CHMP2A/NUSAP1/ANAPC5/ANAPC11/PSMG2/CENPK/NCAPG/MCMBP/NAA50/CDT1/NUF2/SLF1/CDCA5/SGO2/ESCO2	53	CD8+T_MKI67
GO:0031146	SCF-dependent proteasomal ubiquitin-dependent protein catabolic process	38/1043	95/18670	2.89892e-23	3.23954e-21	2.62974e-21	PSMA1/PSMA2/PSMA3/PSMA4/PSMA5/PSMA7/PSMB1/PSMB2/PSMB3/PSMB4/PSMB5/PSMB6/PSMB7/PSMB8/PSMB9/PSMB10/PSMC1/PSMC2/PSMC3/PSMC4/PSMC5/PSMC6/PSMD1/PSMD2/PSMD3/PSMD4/PSMD7/PSMD8/PSMD11/PSMD12/PSMD13/PSME1/PSME2/PSMF1/RNF7/PSMD6/RBX1/PSMD14	38	CD8+T_MKI67
GO:0001736	establishment of planar polarity	43/1043	124/18670	3.183e-23	3.43435e-21	2.78787e-21	RHOA/CDC42/AP2M1/AP2S1/PFN1/PSMA1/PSMA2/PSMA3/PSMA4/PSMA5/PSMA7/PSMB1/PSMB2/PSMB3/PSMB4/PSMB5/PSMB6/PSMB7/PSMB8/PSMB9/PSMB10/PSMC1/PSMC2/PSMC3/PSMC4/PSMC5/PSMC6/PSMD1/PSMD2/PSMD3/PSMD4/PSMD7/PSMD8/PSMD11/PSMD12/PSMD13/PSME1/PSME2/RAC1/PSMF1/PSMD6/WDR1/PSMD14	43	CD8+T_MKI67
GO:0007164	establishment of tissue polarity	43/1043	124/18670	3.183e-23	3.43435e-21	2.78787e-21	RHOA/CDC42/AP2M1/AP2S1/PFN1/PSMA1/PSMA2/PSMA3/PSMA4/PSMA5/PSMA7/PSMB1/PSMB2/PSMB3/PSMB4/PSMB5/PSMB6/PSMB7/PSMB8/PSMB9/PSMB10/PSMC1/PSMC2/PSMC3/PSMC4/PSMC5/PSMC6/PSMD1/PSMD2/PSMD3/PSMD4/PSMD7/PSMD8/PSMD11/PSMD12/PSMD13/PSME1/PSME2/RAC1/PSMF1/PSMD6/WDR1/PSMD14	43	CD8+T_MKI67
GO:0022613	ribonucleoprotein complex biogenesis	86/1043	468/18670	4.64678e-23	4.92873e-21	4.00095e-21	C1QBP/DDX1/DHX9/DKC1/EIF5/FBL/FRG1/GTF3A/HSP90AA1/HSP90AB1/EIF6/RPSA/SNU13/NPM1/PA2G4/EXOSC9/RAN/ABCE1/RPLP0/SNRPB/SNRPC/SNRPD1/SNRPD2/SNRPD3/SNRPE/SNRPF/SNRPG/EIF4H/XPO1/DENR/NOP14/RUVBL1/EIF3A/EIF3B/EIF3I/EIF3J/SRSF9/EIF2S2/DDX21/EIF4A3/CEBPZ/POP7/C1D/EIF3M/NOP56/PTGES3/SRSF10/TXNL4A/SF3A3/EBNA1BP2/NUDT21/PWP1/LSM6/PSIP1/STRAP/EXOSC8/RRP1B/WDR43/GTPBP4/LSM4/DCAF13/RSL1D1/AATF/RBMX/EIF3K/RRP7A/M…	86	CD8+T_MKI67
GO:0006414	translational elongation	44/1043	133/18670	8.75985e-23	9.13653e-21	7.41668e-21	EIF5A/MRPL12/MRPS12/SRP9/TUFM/EIF4A3/MRPL19/MRPL28/MRPL3/MRPL13/MRPL18/MRPL22/MRPS16/MRPS18C/MRPL4/MRPS7/MRPL37/MRPL51/MRPL27/MRPS23/MRPS33/MRPS21/MRPL16/AURKAIP1/MRPL20/MRPL47/MRPL17/MRPL14/MRPS15/MRPS6/MRPS5/MRPL41/MRPL36/MRPL34/MRPL11/MRPL9/MRPS34/MRPL57/GADD45GIP1/MRPS36/MRPL54/CHCHD1/MRPL52/MRPL21	44	CD8+T_MKI67
GO:0043620	regulation of DNA-templated transcription in response to stress	43/1043	127/18670	9.47138e-23	9.71671e-21	7.88764e-21	CHEK1/HSPA5/PSMA1/PSMA2/PSMA3/PSMA4/PSMA5/PSMA7/PSMB1/PSMB2/PSMB3/PSMB4/PSMB5/PSMB6/PSMB7/PSMB8/PSMB9/PSMB10/PSMC1/PSMC2/PSMC3/PSMC4/PSMC5/PSMC6/PSMD1/PSMD2/PSMD3/PSMD4/PSMD7/PSMD8/PSMD11/PSMD12/PSMD13/PSME1/PSME2/ELOC/ELOB/TMBIM6/UBB/PSMF1/PSMD6/RBX1/PSMD14	43	CD8+T_MKI67
GO:0140014	mitotic nuclear division	62/1043	264/18670	1.34246e-22	1.35502e-20	1.09995e-20	BIRC5/RHOA/CCNB1/CDC6/CDC20/CENPE/CENPF/CHEK1/FLNA/HNRNPU/KIF2A/KIF11/KIF22/KPNB1/MAD2L1/MKI67/MYBL2/PIN1/RAD21/RAN/RANBP1/TPR/SMC1A/NAA10/RAB11A/SMC3/BUB3/AURKB/PTTG1/KIF20B/DLGAP5/NCAPD2/SMC4/NDC80/TACC3/SMC2/UBE2C/ZWINT/PHB2/TPX2/SMC5/PDS5A/NCAPD3/NCAPH/ANAPC15/FBXO5/CHMP2A/UBE2S/NUSAP1/ANAPC5/ANAPC11/AURKAIP1/BCCIP/PSMG2/CENPK/NCAPG/NAA50/CDT1/NUF2/SLF1/CDCA5/MZT1	62	CD8+T_MKI67
GO:0001738	morphogenesis of a polarized epithelium	45/1043	141/18670	1.52332e-22	1.51317e-20	1.22833e-20	RHOA/CDC42/AP2M1/AP2S1/MSN/PFN1/PSMA1/PSMA2/PSMA3/PSMA4/PSMA5/PSMA7/PSMB1/PSMB2/PSMB3/PSMB4/PSMB5/PSMB6/PSMB7/PSMB8/PSMB9/PSMB10/PSMC1/PSMC2/PSMC3/PSMC4/PSMC5/PSMC6/PSMD1/PSMD2/PSMD3/PSMD4/PSMD7/PSMD8/PSMD11/PSMD12/PSMD13/PSME1/PSME2/RAC1/SLC9A3R1/PSMF1/PSMD6/WDR1/PSMD14	45	CD8+T_MKI67
GO:0032543	mitochondrial translation	44/1043	135/18670	1.73687e-22	1.69834e-20	1.37864e-20	C1QBP/MRPL12/MRPS12/SHMT2/TUFM/MRPL19/MRPL28/MRPL3/MRPL13/MRPL18/MRPL22/MRPS16/MRPS18C/MRPL4/MRPS7/MRPL37/MRPL51/MRPL27/MRPS23/MRPS33/MRPS21/MRPL16/AURKAIP1/MRPL20/MRPL47/MRPL17/MRPL14/MRPS15/MRPS6/MRPS5/MRPL41/MRPL36/MRPL34/MRPL11/MRPL9/MRPS34/MRPL57/UQCC2/GADD45GIP1/MRPS36/MRPL54/CHCHD1/MRPL52/MRPL21	44	CD8+T_MKI67
GO:0010257	NADH dehydrogenase complex assembly	31/1043	64/18670	2.83153e-22	2.6848e-20	2.17942e-20	NDUFA1/NDUFA2/NDUFA5/NDUFA6/NDUFA9/NDUFA10/NDUFAB1/NDUFB1/NDUFB2/NDUFB3/NDUFB4/NDUFB5/NDUFB6/NDUFB7/NDUFB8/NDUFB9/NDUFB10/NDUFC1/NDUFC2/NDUFS2/NDUFS3/NDUFV1/NDUFS5/NDUFS6/NDUFS8/NDUFV2/NDUFB11/TMEM126B/NDUFA12/NDUFAF8/NDUFS7	31	CD8+T_MKI67
GO:0032981	mitochondrial respiratory chain complex I assembly	31/1043	64/18670	2.83153e-22	2.6848e-20	2.17942e-20	NDUFA1/NDUFA2/NDUFA5/NDUFA6/NDUFA9/NDUFA10/NDUFAB1/NDUFB1/NDUFB2/NDUFB3/NDUFB4/NDUFB5/NDUFB6/NDUFB7/NDUFB8/NDUFB9/NDUFB10/NDUFC1/NDUFC2/NDUFS2/NDUFS3/NDUFV1/NDUFS5/NDUFS6/NDUFS8/NDUFV2/NDUFB11/TMEM126B/NDUFA12/NDUFAF8/NDUFS7	31	CD8+T_MKI67
GO:0033108	mitochondrial respiratory chain complex assembly	37/1043	96/18670	5.13457e-22	4.79584e-20	3.89308e-20	NDUFA1/NDUFA2/NDUFA5/NDUFA6/NDUFA9/NDUFA10/NDUFAB1/NDUFB1/NDUFB2/NDUFB3/NDUFB4/NDUFB5/NDUFB6/NDUFB7/NDUFB8/NDUFB9/NDUFB10/NDUFC1/NDUFC2/NDUFS2/NDUFS3/NDUFV1/NDUFS5/NDUFS6/NDUFS8/NDUFV2/TFAM/COX17/UQCR10/COA4/NDUFB11/TMEM126B/NDUFA12/UQCC2/COX20/NDUFAF8/NDUFS7	37	CD8+T_MKI67
GO:0043624	cellular protein complex disassembly	55/1043	217/18670	7.32628e-22	6.74234e-20	5.47317e-20	CAPZA1/CAPZB/CFL1/EIF5A/GSPT1/HSPA8/KIF2A/STMN1/PLEK/ABCE1/MRPL12/MRPS12/MRPL19/WDR1/CIB1/MRPL28/DSTN/MRPL3/MRPL13/MRPL18/MRPL22/MRPS16/MRPS18C/MRPL4/MRPS7/MRPL37/MRPL51/MRPL27/TRMT112/MRPS23/MRPS33/MRPS21/MRPL16/AURKAIP1/MRPL20/MRPL47/MRPL17/MRPL14/MRPS15/MRPS6/MRPS5/MRPL41/MRPL36/MRPL34/MRPL11/MRPL9/MRPS34/MRPL57/GADD45GIP1/MRPS36/MRPL54/CHCHD1/MRPL52/MTPN/MRPL21	55	CD8+T_MKI67
GO:2000736	regulation of stem cell differentiation	40/1043	116/18670	1.36871e-21	1.24136e-19	1.00769e-19	HNRNPU/HSPA9/PSMA1/PSMA2/PSMA3/PSMA4/PSMA5/PSMA7/PSMB1/PSMB2/PSMB3/PSMB4/PSMB5/PSMB6/PSMB7/PSMB8/PSMB9/PSMB10/PSMC1/PSMC2/PSMC3/PSMC4/PSMC5/PSMC6/PSMD1/PSMD2/PSMD3/PSMD4/PSMD7/PSMD8/PSMD11/PSMD12/PSMD13/PSME1/PSME2/PSMF1/PSMD6/PSMD14/NUDT21/PWP1	40	CD8+T_MKI67
GO:0044106	cellular amine metabolic process	42/1043	129/18670	1.67082e-21	1.49371e-19	1.21253e-19	HPRT1/OAZ1/ODC1/PSMA1/PSMA2/PSMA3/PSMA4/PSMA5/PSMA7/PSMB1/PSMB2/PSMB3/PSMB4/PSMB5/PSMB6/PSMB7/PSMB8/PSMB9/PSMB10/PSMC1/PSMC2/PSMC3/PSMC4/PSMC5/PSMC6/PSMD1/PSMD2/PSMD3/PSMD4/PSMD7/PSMD8/PSMD11/PSMD12/PSMD13/PSME1/PSME2/SMS/SRM/PSMF1/PSMD6/PSMD14/PARK7	42	CD8+T_MKI67
GO:0002218	activation of innate immune response	44/1043	142/18670	1.71026e-21	1.50744e-19	1.22368e-19	XRCC6/HMGB1/IFI16/KRAS/NONO/PRKDC/PSMA1/PSMA2/PSMA3/PSMA4/PSMA5/PSMA7/PSMB1/PSMB2/PSMB3/PSMB4/PSMB5/PSMB6/PSMB7/PSMB8/PSMB9/PSMB10/PSMC1/PSMC2/PSMC3/PSMC4/PSMC5/PSMC6/PSMD1/PSMD2/PSMD3/PSMD4/PSMD7/PSMD8/PSMD11/PSMD12/PSMD13/PSME1/PSME2/SFPQ/XRCC5/PSMF1/PSMD6/PSMD14	44	CD8+T_MKI67
GO:0071103	DNA conformation change	72/1043	364/18670	2.28617e-21	1.98706e-19	1.61302e-19	PARP1/ANXA1/CCNB1/CDK1/CHD4/DDX1/DHX9/DNMT1/XRCC6/HDAC1/HELLS/HMGB1/HMGB2/HMGB3/HMGA1/HNRNPA2B1/MCM2/MCM3/MCM4/MCM5/MCM6/MCM7/NAP1L1/NAP1L4/NASP/NPM1/RAD23B/RBBP4/RBBP7/RECQL/RFC2/RFC3/RFC4/RPA1/SET/TOP1/TOP2A/TPR/UBB/XRCC5/NAA10/CDC45/SMARCA5/HAT1/RUVBL1/BANF1/MBD2/NCAPD2/RBX1/CHAF1A/SMC4/G3BP1/TRIM28/ANP32B/SMC2/CTCF/NCAPD3/NCAPH/ITGB3BP/NUSAP1/GINS2/POLE3/ASF1B/CENPN/KNL1/CENPK/NCAPG/CENPH/CEN…	72	CD8+T_MKI67
GO:0006457	protein folding	55/1043	227/18670	7.32053e-21	6.2756e-19	5.09429e-19	CALR/CANX/CCT6A/CD74/CSNK2B/FKBP1A/GNAI2/PDIA3/DNAJA1/HSPA5/HSPA8/HSPA9/HSP90AA1/HSP90AB1/HSPD1/HSPE1/LMAN1/P4HB/PFDN1/PFDN2/PPIA/PPIB/PSMC1/RAD23B/SNRNP70/TBCA/TCP1/HSP90B1/CCT3/TTC1/DNAJC7/VBP1/VCP/PDCD5/PPIG/PDIA4/MLEC/PPIF/PDIA6/PFDN6/PRDX4/CCT7/CCT4/CCT2/CCT8/NUDC/PTGES3/HSPH1/CCT5/MESD/CHORDC1/DNAJB11/GRPEL1/DNAJC21/NUDCD2	55	CD8+T_MKI67
GO:0140053	mitochondrial gene expression	46/1043	162/18670	1.14447e-20	9.67854e-19	7.85666e-19	C1QBP/HSD17B10/MRPL12/MRPS12/SHMT2/TFAM/TUFM/MRPL19/MRPL28/MRPL3/MRPL13/MRPL18/MRPL22/MRPS16/MRPS18C/MRPL4/MRPS7/MRPL37/MRPL51/MRPL27/MRPS23/MRPS33/MRPS21/MRPL16/AURKAIP1/MRPL20/MRPL47/MRPL17/MRPL14/MRPS15/MRPS6/MRPS5/MRPL41/MRPL36/MRPL34/MRPL11/MRPL9/MRPS34/MRPL57/UQCC2/GADD45GIP1/MRPS36/MRPL54/CHCHD1/MRPL52/MRPL21	46	CD8+T_MKI67
GO:0050852	T cell receptor signaling pathway	51/1043	202/18670	2.78889e-20	2.32705e-18	1.88901e-18	ADA/CD81/CSK/GBP1/HLA-DPA1/HLA-DQA1/HLA-DQB1/HLA-DRA/HLA-DRB1/HLA-DRB5/PSMA1/PSMA2/PSMA3/PSMA4/PSMA5/PSMA7/PSMB1/PSMB2/PSMB3/PSMB4/PSMB5/PSMB6/PSMB7/PSMB8/PSMB9/PSMB10/PSMC1/PSMC2/PSMC3/PSMC4/PSMC5/PSMC6/PSMD1/PSMD2/PSMD3/PSMD4/PSMD7/PSMD8/PSMD11/PSMD12/PSMD13/PSME1/PSME2/UBE2N/EZR/PSMF1/PSMD6/PSMD14/TRAC/PHPT1/STOML2	51	CD8+T_MKI67
GO:0009308	amine metabolic process	42/1043	138/18670	3.03737e-20	2.50104e-18	2.03024e-18	HPRT1/OAZ1/ODC1/PSMA1/PSMA2/PSMA3/PSMA4/PSMA5/PSMA7/PSMB1/PSMB2/PSMB3/PSMB4/PSMB5/PSMB6/PSMB7/PSMB8/PSMB9/PSMB10/PSMC1/PSMC2/PSMC3/PSMC4/PSMC5/PSMC6/PSMD1/PSMD2/PSMD3/PSMD4/PSMD7/PSMD8/PSMD11/PSMD12/PSMD13/PSME1/PSME2/SMS/SRM/PSMF1/PSMD6/PSMD14/PARK7	42	CD8+T_MKI67
GO:0002244	hematopoietic progenitor cell differentiation	46/1043	166/18670	3.42514e-20	2.78371e-18	2.2597e-18	HSPA9/PDCD2/PLEK/PRKDC/PSMA1/PSMA2/PSMA3/PSMA4/PSMA5/PSMA7/PSMB1/PSMB2/PSMB3/PSMB4/PSMB5/PSMB6/PSMB7/PSMB8/PSMB9/PSMB10/PSMC1/PSMC2/PSMC3/PSMC4/PSMC5/PSMC6/PSMD1/PSMD2/PSMD3/PSMD4/PSMD7/PSMD8/PSMD11/PSMD12/PSMD13/PSME1/PSME2/TOP2A/XRCC5/PSMF1/PSMD6/PSMD14/BATF/NUDT21/PRRC2C/ESCO2	46	CD8+T_MKI67
GO:0098813	nuclear chromosome segregation	58/1043	262/18670	6.99903e-20	5.61538e-18	4.55834e-18	CCNB1/CDC6/CDC20/CDC42/CENPE/CENPF/FEN1/HNRNPU/KIF22/KPNB1/MAD2L1/RAD21/RAD51C/RAN/SFPQ/TOP2A/TPR/SMC1A/NAA10/RAB11A/SMC3/BUB3/AURKB/PTTG1/DLGAP5/NCAPD2/SMC4/ACTR3/NDC80/TACC3/SMC2/CTCF/ZWINT/PHB2/SMC5/PDS5A/NCAPD3/NCAPH/ANAPC15/FBXO5/CHMP2A/NUSAP1/ANAPC5/ANAPC11/RCC2/PSMG2/KNL1/CENPK/NCAPG/MCMBP/NAA50/CDT1/NUF2/SLF1/CDCA5/SGO2/ESCO2/CENPX	58	CD8+T_MKI67
GO:0006403	RNA localization	54/1043	230/18670	7.87184e-20	6.23569e-18	5.06189e-18	CCT6A/DHX9/DKC1/EIF5A/FBL/HNRNPA1/HNRNPA2B1/HNRNPU/EIF6/MAGOH/NPM1/RAN/ABCE1/SFPQ/SRSF2/SRSF3/SRSF4/SRSF7/SSB/TCP1/TPR/CCT3/XPO1/SLBP/KHSRP/RUVBL1/SRSF9/SRSF11/EIF4A3/G3BP2/RBM8A/ALYREF/NUTF2/DDX39A/SRRM1/CCT7/CCT4/CCT2/KHDRBS1/CCT8/RNPS1/CCT5/NUP210/MRPL18/NOP58/RTRAF/MAGOHB/NOP10/NHP2/ENY2/NUP37/THOC7/THOC3/HNRNPA3	54	CD8+T_MKI67
GO:0000280	nuclear division	74/1043	407/18670	1.06831e-19	8.35686e-18	6.78377e-18	BIRC5/RHOA/BRCA2/CALR/CCNB1/CDC6/CDC20/CDC25B/CENPE/CENPF/CHEK1/CKS2/FLNA/HNRNPU/KIF2A/KIF11/KIF22/KPNB1/MAD2L1/MKI67/MYBL2/PIN1/PSMD13/RAD21/RAD51C/RAN/RANBP1/TOP2A/TPR/UBB/SMC1A/NAA10/RAB11A/SMC3/BUB3/AURKB/PTTG1/KIF20B/DLGAP5/NCAPD2/SMC4/ACTR3/NDC80/TACC3/SMC2/UBE2C/ZWINT/PHB2/TPX2/SMC5/PDS5A/NCAPD3/NCAPH/ANAPC15/FBXO5/CHMP2A/UBE2S/NUSAP1/ANAPC5/ANAPC11/AURKAIP1/BCCIP/PSMG2/CENPK/NCAPG/NAA50/C…	74	CD8+T_MKI67
GO:0035567	non-canonical Wnt signaling pathway	43/1043	150/18670	1.40185e-19	1.08306e-17	8.79183e-18	RHOA/CALM1/CDC42/AP2M1/AP2S1/PFN1/PSMA1/PSMA2/PSMA3/PSMA4/PSMA5/PSMA7/PSMB1/PSMB2/PSMB3/PSMB4/PSMB5/PSMB6/PSMB7/PSMB8/PSMB9/PSMB10/PSMC1/PSMC2/PSMC3/PSMC4/PSMC5/PSMC6/PSMD1/PSMD2/PSMD3/PSMD4/PSMD7/PSMD8/PSMD11/PSMD12/PSMD13/PSME1/PSME2/RAC1/PSMF1/PSMD6/PSMD14	43	CD8+T_MKI67
GO:0044786	cell cycle DNA replication	30/1043	71/18670	1.82482e-19	1.38342e-17	1.12301e-17	BRCA2/FEN1/MSH6/LIG1/MCM2/MCM3/MCM4/MCM5/MCM6/MCM7/PCNA/POLD2/PRIM1/RFC1/RFC2/RFC3/RFC4/RPA1/RPA3/SLBP/SMC1A/CDC45/SMC3/POLD3/DBF4/FBXO5/GMNN/POLE3/ATAD5/CDT1	30	CD8+T_MKI67
GO:0000070	mitotic sister chromatid segregation	43/1043	151/18670	1.85694e-19	1.38342e-17	1.12301e-17	CCNB1/CDC6/CDC20/CENPE/CENPF/HNRNPU/KIF22/KPNB1/MAD2L1/RAD21/RAN/TPR/SMC1A/NAA10/RAB11A/BUB3/AURKB/PTTG1/DLGAP5/NCAPD2/SMC4/NDC80/TACC3/SMC2/ZWINT/SMC5/PDS5A/NCAPD3/NCAPH/ANAPC15/FBXO5/CHMP2A/NUSAP1/ANAPC5/ANAPC11/PSMG2/CENPK/NCAPG/NAA50/CDT1/NUF2/SLF1/CDCA5	43	CD8+T_MKI67
GO:0006261	DNA-dependent DNA replication	43/1043	151/18670	1.85694e-19	1.38342e-17	1.12301e-17	BRCA2/CDC6/FEN1/MSH6/HMGA1/LIG1/MCM2/MCM3/MCM4/MCM5/MCM6/MCM7/PCNA/POLD2/PRIM1/RECQL/RFC1/RFC2/RFC3/RFC4/RPA1/RPA3/SSBP1/SLBP/SMC1A/CDC45/TIMELESS/SMC3/ALYREF/POLD3/DBF4/ORC6/FBXO5/STOML2/GMNN/GINS2/POLE3/MCM10/NUCKS1/MCMBP/ATAD5/CDT1/CENPX	43	CD8+T_MKI67
GO:0002223	stimulatory C-type lectin receptor signaling pathway	37/1043	113/18670	3.39084e-19	2.49646e-17	2.02653e-17	KRAS/PSMA1/PSMA2/PSMA3/PSMA4/PSMA5/PSMA7/PSMB1/PSMB2/PSMB3/PSMB4/PSMB5/PSMB6/PSMB7/PSMB8/PSMB9/PSMB10/PSMC1/PSMC2/PSMC3/PSMC4/PSMC5/PSMC6/PSMD1/PSMD2/PSMD3/PSMD4/PSMD7/PSMD8/PSMD11/PSMD12/PSMD13/PSME1/PSME2/PSMF1/PSMD6/PSMD14	37	CD8+T_MKI67
GO:0071456	cellular response to hypoxia	50/1043	207/18670	5.11697e-19	3.72348e-17	3.02258e-17	CCNA2/CCNB1/E2F1/ENO1/P4HB/PGK1/PSMA1/PSMA2/PSMA3/PSMA4/PSMA5/PSMA7/PSMB1/PSMB2/PSMB3/PSMB4/PSMB5/PSMB6/PSMB7/PSMB8/PSMB9/PSMB10/PSMC1/PSMC2/PSMC3/PSMC4/PSMC5/PSMC6/PSMD1/PSMD2/PSMD3/PSMD4/PSMD7/PSMD8/PSMD11/PSMD12/PSMD13/PSME1/PSME2/ELOC/ELOB/TMBIM6/UBB/PSMF1/PSMD6/RBX1/PSMD14/ACAA2/PHB2/CHCHD2	50	CD8+T_MKI67
GO:0000723	telomere maintenance	44/1043	162/18670	5.33291e-19	3.83602e-17	3.11393e-17	PARP1/APEX1/BRCA2/CCT6A/DKC1/FEN1/XRCC6/HNRNPA1/HNRNPA2B1/HNRNPC/HNRNPD/HNRNPU/HSP90AA1/HSP90AB1/PCNA/POLD2/PRIM1/PRKDC/RAD51C/RFC1/RFC2/RFC3/RFC4/RPA1/RPA3/TCP1/CCT3/XRCC5/AURKB/CCT7/CCT4/CCT2/CCT8/POLD3/PTGES3/CCT5/SMC5/GNL3/POLE3/RIF1/NOP10/NHP2/NABP2/SMC6	44	CD8+T_MKI67
GO:0009141	nucleoside triphosphate metabolic process	36/1043	109/18670	7.44854e-19	5.29693e-17	4.29984e-17	ADA/PARP1/RHOA/ATP5F1A/ATP5F1B/ATP5F1C/ATP5F1D/ATP5PB/ATP5MC1/ATP5MC2/ATP5MC3/ATP5ME/ATP5PF/ATP5PO/COX5B/CYC1/DGUOK/DTYMK/DUT/ENO1/GUK1/IMPDH2/ITPA/NUDT1/NME1/PKM/RAN/TMSB4X/TYMS/VCP/SUCLG1/ATP5MF/ATP5PD/ATP5MG/STOML2/DCTPP1	36	CD8+T_MKI67
GO:0006839	mitochondrial transport	56/1043	258/18670	8.14317e-19	5.72584e-17	4.64801e-17	SLC25A5/ATP5F1A/ATP5F1B/ATP5F1C/ATP5F1D/ATP5PB/ATP5MC1/ATP5MC2/ATP5MC3/ATP5ME/ATP5PF/ATP5PO/BAK1/BAX/BID/COX5B/CYC1/E2F1/GZMB/HSPA4/HSP90AA1/HSPD1/LMAN1/RAC2/TFDP1/UBE2D3/UBE2L3/UQCRC2/YWHAB/YWHAE/YWHAH/YWHAZ/PDCD5/ATP5MF/SAE1/PPIF/TIMM17A/ACAA2/TOMM40/ATP5PD/ATP5MG/YWHAQ/MPC2/TIMM13/TIMM10/TIMM8B/MRPL18/DNAJC15/STOML2/TOMM22/UBL5/MCUR1/GRPEL1/ATP5IF1/ROMO1/TOMM5	56	CD8+T_MKI67
GO:0002220	innate immune response activating cell surface receptor signaling pathway	37/1043	116/18670	9.2416e-19	6.42599e-17	5.21637e-17	KRAS/PSMA1/PSMA2/PSMA3/PSMA4/PSMA5/PSMA7/PSMB1/PSMB2/PSMB3/PSMB4/PSMB5/PSMB6/PSMB7/PSMB8/PSMB9/PSMB10/PSMC1/PSMC2/PSMC3/PSMC4/PSMC5/PSMC6/PSMD1/PSMD2/PSMD3/PSMD4/PSMD7/PSMD8/PSMD11/PSMD12/PSMD13/PSME1/PSME2/PSMF1/PSMD6/PSMD14	37	CD8+T_MKI67
GO:0002758	innate immune response-activating signal transduction	37/1043	117/18670	1.28048e-18	8.80578e-17	7.14819e-17	KRAS/PSMA1/PSMA2/PSMA3/PSMA4/PSMA5/PSMA7/PSMB1/PSMB2/PSMB3/PSMB4/PSMB5/PSMB6/PSMB7/PSMB8/PSMB9/PSMB10/PSMC1/PSMC2/PSMC3/PSMC4/PSMC5/PSMC6/PSMD1/PSMD2/PSMD3/PSMD4/PSMD7/PSMD8/PSMD11/PSMD12/PSMD13/PSME1/PSME2/PSMF1/PSMD6/PSMD14	37	CD8+T_MKI67
GO:0007006	mitochondrial membrane organization	39/1043	134/18670	3.89744e-18	2.65111e-16	2.15207e-16	SLC25A5/ATP5F1A/ATP5F1B/ATP5F1C/ATP5F1D/ATP5PB/ATP5MC1/ATP5MC2/ATP5MC3/ATP5ME/ATP5PF/ATP5PO/BAK1/BAX/BID/CALM3/E2F1/GZMB/HSPA4/HSP90AA1/TFDP1/YWHAB/YWHAE/YWHAH/YWHAZ/PDCD5/ATP5MF/PPIF/ACAA2/ATP5PD/ATP5MG/YWHAQ/IMMT/TIMM13/TIMM10/CHCHD3/TOMM22/ATP5IF1/ROMO1	39	CD8+T_MKI67
GO:0036294	cellular response to decreased oxygen levels	50/1043	217/18670	4.36602e-18	2.93791e-16	2.38488e-16	CCNA2/CCNB1/E2F1/ENO1/P4HB/PGK1/PSMA1/PSMA2/PSMA3/PSMA4/PSMA5/PSMA7/PSMB1/PSMB2/PSMB3/PSMB4/PSMB5/PSMB6/PSMB7/PSMB8/PSMB9/PSMB10/PSMC1/PSMC2/PSMC3/PSMC4/PSMC5/PSMC6/PSMD1/PSMD2/PSMD3/PSMD4/PSMD7/PSMD8/PSMD11/PSMD12/PSMD13/PSME1/PSME2/ELOC/ELOB/TMBIM6/UBB/PSMF1/PSMD6/RBX1/PSMD14/ACAA2/PHB2/CHCHD2	50	CD8+T_MKI67
GO:0032984	protein-containing complex disassembly	62/1043	323/18670	7.01667e-18	4.67131e-16	3.79199e-16	CAPZA1/CAPZB/CFL1/EIF5A/GSPT1/HMGA1/HSPA8/KIF2A/STMN1/PLEK/PPP1CA/ABCE1/MRPL12/MRPS12/SET/SMARCC1/VCP/MRPL19/WDR1/CIB1/MRPL28/DSTN/SUPT16H/MRPL3/CHMP2A/MRPL13/MRPL18/MRPL22/MRPS16/MRPS18C/MRPL4/MRPS7/MRPL37/MRPL51/MRPL27/TRMT112/MRPS23/MRPS33/MRPS21/MRPL16/AURKAIP1/MRPL20/MRPL47/MRPL17/MRPL14/MRPS15/MRPS6/MRPS5/MRPL41/MRPL36/MRPL34/MRPL11/MRPL9/MRPS34/MRPL57/GADD45GIP1/MRPS36/MRPL54/CHCHD1/MRPL52…	62	CD8+T_MKI67
GO:0009144	purine nucleoside triphosphate metabolic process	31/1043	85/18670	7.60565e-18	5.01012e-16	4.06702e-16	ADA/PARP1/RHOA/ATP5F1A/ATP5F1B/ATP5F1C/ATP5F1D/ATP5PB/ATP5MC1/ATP5MC2/ATP5MC3/ATP5ME/ATP5PF/ATP5PO/COX5B/CYC1/DGUOK/ENO1/GUK1/IMPDH2/ITPA/NUDT1/NME1/PKM/RAN/TMSB4X/VCP/ATP5MF/ATP5PD/ATP5MG/STOML2	31	CD8+T_MKI67
GO:0043161	proteasome-mediated ubiquitin-dependent protein catabolic process	72/1043	419/18670	8.65116e-18	5.63948e-16	4.57791e-16	CCNB1/CDK1/CDC20/HSPA5/HSP90AB1/MAD2L1/PCBP2/PSMA1/PSMA2/PSMA3/PSMA4/PSMA5/PSMA7/PSMB1/PSMB2/PSMB3/PSMB4/PSMB5/PSMB6/PSMB7/PSMB8/PSMB9/PSMB10/PSMC1/PSMC2/PSMC3/PSMC4/PSMC5/PSMC6/PSMD1/PSMD2/PSMD3/PSMD4/PSMD7/PSMD8/PSMD11/PSMD12/PSMD13/PSME1/PSME2/RAD23A/RAD23B/SMARCC1/SUMO2/HSP90B1/UBB/UBE2A/UBE2D3/SUMO1/UFD1/VCP/USP14/BUB3/AURKB/PTTG1/PSMF1/RNF7/PSMD6/RBX1/PSMD14/SEC61B/UBE2C/PARK7/ANAPC15/FBXO5…	72	CD8+T_MKI67
GO:0071349	cellular response to interleukin-12	24/1043	49/18670	1.09125e-17	7.04026e-16	5.71501e-16	ANXA2/ARF1/CAPZA1/CD47/CDC42/CFL1/CNN2/HNRNPA2B1/HNRNPF/HSPA9/LCP1/LMNB1/MIF/MSN/P4HB/PPIA/PSME2/RPLP0/SNRPA1/SOD1/TALDO1/TCP1/GSTO1/HNRNPDL	24	CD8+T_MKI67
GO:0045089	positive regulation of innate immune response	49/1043	214/18670	1.24785e-17	7.96842e-16	6.46845e-16	DHX9/XRCC6/HMGB1/HMGB2/HMGB3/IFI16/KRAS/LAG3/SH2D1A/NONO/PRKDC/PSMA1/PSMA2/PSMA3/PSMA4/PSMA5/PSMA7/PSMB1/PSMB2/PSMB3/PSMB4/PSMB5/PSMB6/PSMB7/PSMB8/PSMB9/PSMB10/PSMC1/PSMC2/PSMC3/PSMC4/PSMC5/PSMC6/PSMD1/PSMD2/PSMD3/PSMD4/PSMD7/PSMD8/PSMD11/PSMD12/PSMD13/PSME1/PSME2/SFPQ/XRCC5/PSMF1/PSMD6/PSMD14	49	CD8+T_MKI67
GO:0032200	telomere organization	44/1043	175/18670	1.33626e-17	8.44679e-16	6.85678e-16	PARP1/APEX1/BRCA2/CCT6A/DKC1/FEN1/XRCC6/HNRNPA1/HNRNPA2B1/HNRNPC/HNRNPD/HNRNPU/HSP90AA1/HSP90AB1/PCNA/POLD2/PRIM1/PRKDC/RAD51C/RFC1/RFC2/RFC3/RFC4/RPA1/RPA3/TCP1/CCT3/XRCC5/AURKB/CCT7/CCT4/CCT2/CCT8/POLD3/PTGES3/CCT5/SMC5/GNL3/POLE3/RIF1/NOP10/NHP2/NABP2/SMC6	44	CD8+T_MKI67
GO:0016579	protein deubiquitination	57/1043	283/18670	1.55782e-17	9.74882e-16	7.91371e-16	ACTB/RHOA/BRCA1/CCNA2/CDK1/CDC20/NEDD8/PSMA1/PSMA2/PSMA3/PSMA4/PSMA5/PSMA7/PSMB1/PSMB2/PSMB3/PSMB4/PSMB5/PSMB6/PSMB7/PSMB8/PSMB9/PSMB10/PSMC1/PSMC2/PSMC3/PSMC4/PSMC5/PSMC6/PSMD1/PSMD2/PSMD3/PSMD4/PSMD7/PSMD8/PSMD11/PSMD12/PSMD13/PSME1/PSME2/RAD23A/RAD23B/SHMT2/UBB/UFD1/USP1/VCP/RUVBL1/USP14/PSMF1/PSMD6/PSMD14/ADRM1/PARK7/UCHL5/ENY2/CLSPN	57	CD8+T_MKI67
GO:0070671	response to interleukin-12	24/1043	50/18670	1.98858e-17	1.23099e-15	9.99266e-16	ANXA2/ARF1/CAPZA1/CD47/CDC42/CFL1/CNN2/HNRNPA2B1/HNRNPF/HSPA9/LCP1/LMNB1/MIF/MSN/P4HB/PPIA/PSME2/RPLP0/SNRPA1/SOD1/TALDO1/TCP1/GSTO1/HNRNPDL	24	CD8+T_MKI67
GO:0090263	positive regulation of canonical Wnt signaling pathway	40/1043	147/18670	2.0064e-17	1.23099e-15	9.99266e-16	PIN1/PSMA1/PSMA2/PSMA3/PSMA4/PSMA5/PSMA7/PSMB1/PSMB2/PSMB3/PSMB4/PSMB5/PSMB6/PSMB7/PSMB8/PSMB9/PSMB10/PSMC1/PSMC2/PSMC3/PSMC4/PSMC5/PSMC6/PSMD1/PSMD2/PSMD3/PSMD4/PSMD7/PSMD8/PSMD11/PSMD12/PSMD13/PSME1/PSME2/VCP/RUVBL1/PSMF1/PSMD6/PSMD14/ASPM	40	CD8+T_MKI67
GO:0033260	nuclear DNA replication	26/1043	60/18670	2.21199e-17	1.34395e-15	1.09096e-15	BRCA2/FEN1/LIG1/MCM2/MCM3/MCM4/MCM5/MCM6/MCM7/PCNA/POLD2/PRIM1/RFC1/RFC2/RFC3/RFC4/RPA1/RPA3/SLBP/CDC45/POLD3/DBF4/GMNN/POLE3/ATAD5/CDT1	26	CD8+T_MKI67
GO:0033044	regulation of chromosome organization	63/1043	342/18670	3.16368e-17	1.90368e-15	1.54534e-15	PARP1/BRCA1/CCNB1/CCT6A/CDC6/CDC20/CENPE/CENPF/CHEK1/DKC1/DNMT1/FEN1/HMGA1/HNRNPA1/HNRNPA2B1/HNRNPC/HNRNPD/HNRNPU/MAD2L1/MCM2/MKI67/RAD21/SET/SFPQ/TCP1/TOP2A/TPR/CCT3/UBE2N/XRCC5/NAA10/CDC45/BUB3/AURKB/PTTG1/DLGAP5/TRIM28/NDC80/TACC3/ZNHIT1/CCT7/CCT4/CCT2/CTCF/CCT8/SNW1/CCT5/SMC5/EID1/ANAPC15/PHF19/FBXO5/GNL3/ATAD2/BRD7/ANAPC5/ANAPC11/RIF1/PSMG2/NABP2/CDT1/SLF1/CDCA5	63	CD8+T_MKI67
GO:0042776	mitochondrial ATP synthesis coupled proton transport	17/1043	23/18670	3.25643e-17	1.92458e-15	1.5623e-15	ATP5F1A/ATP5F1B/ATP5F1C/ATP5F1D/ATP5PB/ATP5MC1/ATP5MC2/ATP5MC3/ATP5ME/ATP5PF/ATP5PO/COX5B/CYC1/ATP5MF/ATP5PD/ATP5MG/STOML2	17	CD8+T_MKI67
GO:0048285	organelle fission	74/1043	449/18670	3.25991e-17	1.92458e-15	1.5623e-15	BIRC5/RHOA/BRCA2/CALR/CCNB1/CDC6/CDC20/CDC25B/CENPE/CENPF/CHEK1/CKS2/FLNA/HNRNPU/KIF2A/KIF11/KIF22/KPNB1/MAD2L1/MKI67/MYBL2/PIN1/PSMD13/RAD21/RAD51C/RAN/RANBP1/TOP2A/TPR/UBB/SMC1A/NAA10/RAB11A/SMC3/BUB3/AURKB/PTTG1/KIF20B/DLGAP5/NCAPD2/SMC4/ACTR3/NDC80/TACC3/SMC2/UBE2C/ZWINT/PHB2/TPX2/SMC5/PDS5A/NCAPD3/NCAPH/ANAPC15/FBXO5/CHMP2A/UBE2S/NUSAP1/ANAPC5/ANAPC11/AURKAIP1/BCCIP/PSMG2/CENPK/NCAPG/NAA50/C…	74	CD8+T_MKI67
GO:0010565	regulation of cellular ketone metabolic process	44/1043	180/18670	4.21919e-17	2.46763e-15	2.00313e-15	ANXA1/BRCA1/CD74/FABP5/EIF6/OAZ1/ODC1/PSMA1/PSMA2/PSMA3/PSMA4/PSMA5/PSMA7/PSMB1/PSMB2/PSMB3/PSMB4/PSMB5/PSMB6/PSMB7/PSMB8/PSMB9/PSMB10/PSMC1/PSMC2/PSMC3/PSMC4/PSMC5/PSMC6/PSMD1/PSMD2/PSMD3/PSMD4/PSMD7/PSMD8/PSMD11/PSMD12/PSMD13/PSME1/PSME2/PSMF1/PSMD6/PSMD14/PARK7	44	CD8+T_MKI67
GO:0070646	protein modification by small protein removal	58/1043	299/18670	5.03185e-17	2.91568e-15	2.36683e-15	ACTB/RHOA/BRCA1/CCNA2/CDK1/CDC20/NEDD8/PSMA1/PSMA2/PSMA3/PSMA4/PSMA5/PSMA7/PSMB1/PSMB2/PSMB3/PSMB4/PSMB5/PSMB6/PSMB7/PSMB8/PSMB9/PSMB10/PSMC1/PSMC2/PSMC3/PSMC4/PSMC5/PSMC6/PSMD1/PSMD2/PSMD3/PSMD4/PSMD7/PSMD8/PSMD11/PSMD12/PSMD13/PSME1/PSME2/RAD23A/RAD23B/SHMT2/UBB/UFD1/USP1/VCP/COPS3/RUVBL1/USP14/PSMF1/PSMD6/PSMD14/ADRM1/PARK7/UCHL5/ENY2/CLSPN	58	CD8+T_MKI67
GO:0035722	interleukin-12-mediated signaling pathway	23/1043	47/18670	5.37709e-17	3.08714e-15	2.50602e-15	ANXA2/ARF1/CAPZA1/CDC42/CFL1/CNN2/HNRNPA2B1/HNRNPF/HSPA9/LCP1/LMNB1/MIF/MSN/P4HB/PPIA/PSME2/RPLP0/SNRPA1/SOD1/TALDO1/TCP1/GSTO1/HNRNPDL	23	CD8+T_MKI67
GO:0038093	Fc receptor signaling pathway	51/1043	241/18670	9.28791e-17	5.28398e-15	4.28933e-15	ACTB/ACTG1/CALM1/CD47/CDC42/HSP90AA1/HSP90AB1/PSMA1/PSMA2/PSMA3/PSMA4/PSMA5/PSMA7/PSMB1/PSMB2/PSMB3/PSMB4/PSMB5/PSMB6/PSMB7/PSMB8/PSMB9/PSMB10/PSMC1/PSMC2/PSMC3/PSMC4/PSMC5/PSMC6/PSMD1/PSMD2/PSMD3/PSMD4/PSMD7/PSMD8/PSMD11/PSMD12/PSMD13/PSME1/PSME2/RAC1/PSMF1/PSMD6/ARPC5/ARPC4/ARPC3/ARPC1B/ACTR3/ARPC2/PSMD14/BRK1	51	CD8+T_MKI67
GO:0071453	cellular response to oxygen levels	50/1043	234/18670	1.22737e-16	6.9197e-15	5.61714e-15	CCNA2/CCNB1/E2F1/ENO1/P4HB/PGK1/PSMA1/PSMA2/PSMA3/PSMA4/PSMA5/PSMA7/PSMB1/PSMB2/PSMB3/PSMB4/PSMB5/PSMB6/PSMB7/PSMB8/PSMB9/PSMB10/PSMC1/PSMC2/PSMC3/PSMC4/PSMC5/PSMC6/PSMD1/PSMD2/PSMD3/PSMD4/PSMD7/PSMD8/PSMD11/PSMD12/PSMD13/PSME1/PSME2/ELOC/ELOB/TMBIM6/UBB/PSMF1/PSMD6/RBX1/PSMD14/ACAA2/PHB2/CHCHD2	50	CD8+T_MKI67
GO:0071824	protein-DNA complex subunit organization	56/1043	288/18670	1.57617e-16	8.80685e-15	7.14905e-15	PARP1/CENPE/CENPF/GTF2A2/HELLS/HMGB1/HMGB2/HMGA1/MCM2/MCM3/MCM4/MCM5/MCM6/MCM7/NAP1L1/NAP1L4/NASP/NPM1/PSMC2/PSMC3/PSMC4/PSMC5/PSMC6/PTMA/RAD23B/RBBP4/RBBP7/RPA1/RPA3/SET/SMARCC1/UBB/UBTF/CDC45/SMARCA5/HAT1/RUVBL1/RBX1/CHAF1A/ZNHIT1/ANP32B/CTCF/SUPT16H/ITGB3BP/GMNN/POLE3/ASF1B/CENPN/KNL1/CENPK/CENPH/CENPM/ANP32E/CDT1/CENPX/CENPW	56	CD8+T_MKI67
GO:0071347	cellular response to interleukin-1	43/1043	179/18670	1.9164e-16	1.06131e-14	8.6153e-15	CD47/GBP1/GBP2/PSMA1/PSMA2/PSMA3/PSMA4/PSMA5/PSMA7/PSMB1/PSMB2/PSMB3/PSMB4/PSMB5/PSMB6/PSMB7/PSMB8/PSMB9/PSMB10/PSMC1/PSMC2/PSMC3/PSMC4/PSMC5/PSMC6/PSMD1/PSMD2/PSMD3/PSMD4/PSMD7/PSMD8/PSMD11/PSMD12/PSMD13/PSME1/PSME2/UBB/UBE2N/PSMF1/PSMD6/RBX1/PSMD14/RBMX	43	CD8+T_MKI67
GO:1905330	regulation of morphogenesis of an epithelium	43/1043	180/18670	2.38547e-16	1.30896e-14	1.06256e-14	RHOA/CDC42/AP2M1/AP2S1/PFN1/PSMA1/PSMA2/PSMA3/PSMA4/PSMA5/PSMA7/PSMB1/PSMB2/PSMB3/PSMB4/PSMB5/PSMB6/PSMB7/PSMB8/PSMB9/PSMB10/PSMC1/PSMC2/PSMC3/PSMC4/PSMC5/PSMC6/PSMD1/PSMD2/PSMD3/PSMD4/PSMD7/PSMD8/PSMD11/PSMD12/PSMD13/PSME1/PSME2/RAC1/PSMF1/PSMD6/PSMD14/PHB2	43	CD8+T_MKI67
GO:0071897	DNA biosynthetic process	45/1043	196/18670	2.40541e-16	1.30896e-14	1.06256e-14	CCT6A/CENPF/DKC1/HNRNPA1/HNRNPA2B1/HNRNPC/HNRNPD/HNRNPU/HSP90AA1/HSP90AB1/LIG1/PCNA/PHB/POLD2/PPIA/RFC1/RFC2/RFC3/RFC4/RPA1/RPA3/TCP1/TFDP1/TK1/CCT3/TYMS/UBB/UFD1/VCP/XRCC5/AURKB/UBE2L6/ISG15/PCLAF/CCT7/CCT4/CCT2/CCT8/POLD3/PTGES3/CCT5/DTL/POLE3/NOP10/NHP2	45	CD8+T_MKI67
GO:0002833	positive regulation of response to biotic stimulus	51/1043	249/18670	3.8868e-16	2.09686e-14	1.70215e-14	DHX9/XRCC6/HMGB1/HMGB2/HMGB3/HSPD1/IFI16/KRAS/LAG3/SH2D1A/MIF/NONO/PRKDC/PSMA1/PSMA2/PSMA3/PSMA4/PSMA5/PSMA7/PSMB1/PSMB2/PSMB3/PSMB4/PSMB5/PSMB6/PSMB7/PSMB8/PSMB9/PSMB10/PSMC1/PSMC2/PSMC3/PSMC4/PSMC5/PSMC6/PSMD1/PSMD2/PSMD3/PSMD4/PSMD7/PSMD8/PSMD11/PSMD12/PSMD13/PSME1/PSME2/SFPQ/XRCC5/PSMF1/PSMD6/PSMD14	51	CD8+T_MKI67
GO:0038061	NIK/NF-kappaB signaling	43/1043	183/18670	4.55364e-16	2.43561e-14	1.97714e-14	ACTN4/RHOA/CALR/HMGB1/PRDX1/PPP4C/PSMA1/PSMA2/PSMA3/PSMA4/PSMA5/PSMA7/PSMB1/PSMB2/PSMB3/PSMB4/PSMB5/PSMB6/PSMB7/PSMB8/PSMB9/PSMB10/PSMC1/PSMC2/PSMC3/PSMC4/PSMC5/PSMC6/PSMD1/PSMD2/PSMD3/PSMD4/PSMD7/PSMD8/PSMD11/PSMD12/PSMD13/PSME1/PSME2/TMSB4X/PSMF1/PSMD6/PSMD14	43	CD8+T_MKI67
GO:0051983	regulation of chromosome segregation	32/1043	103/18670	4.91321e-16	2.60566e-14	2.11518e-14	CCNB1/CDC6/CDC20/CDC42/CENPE/CENPF/FEN1/HNRNPU/MAD2L1/MKI67/RAD21/SFPQ/TPR/NAA10/BUB3/AURKB/PTTG1/DLGAP5/NDC80/TACC3/CTCF/SMC5/ANAPC15/FBXO5/ANAPC5/ANAPC11/RCC2/PSMG2/SMC6/CDT1/SLF1/CDCA5	32	CD8+T_MKI67
GO:0015985	energy coupled proton transport, down electrochemical gradient	17/1043	26/18670	8.58998e-16	4.47967e-14	3.63642e-14	ATP5F1A/ATP5F1B/ATP5F1C/ATP5F1D/ATP5PB/ATP5MC1/ATP5MC2/ATP5MC3/ATP5ME/ATP5PF/ATP5PO/COX5B/CYC1/ATP5MF/ATP5PD/ATP5MG/STOML2	17	CD8+T_MKI67
GO:0015986	ATP synthesis coupled proton transport	17/1043	26/18670	8.58998e-16	4.47967e-14	3.63642e-14	ATP5F1A/ATP5F1B/ATP5F1C/ATP5F1D/ATP5PB/ATP5MC1/ATP5MC2/ATP5MC3/ATP5ME/ATP5PF/ATP5PO/COX5B/CYC1/ATP5MF/ATP5PD/ATP5MG/STOML2	17	CD8+T_MKI67
GO:0033045	regulation of sister chromatid segregation	28/1043	80/18670	1.03494e-15	5.35263e-14	4.34505e-14	CCNB1/CDC6/CDC20/CENPE/CENPF/FEN1/HNRNPU/MAD2L1/RAD21/SFPQ/TPR/NAA10/BUB3/AURKB/PTTG1/DLGAP5/NDC80/TACC3/CTCF/SMC5/ANAPC15/FBXO5/ANAPC5/ANAPC11/PSMG2/CDT1/SLF1/CDCA5	28	CD8+T_MKI67
GO:0010499	proteasomal ubiquitin-independent protein catabolic process	16/1043	23/18670	1.36325e-15	6.99282e-14	5.6765e-14	PSMA1/PSMA2/PSMA3/PSMA4/PSMA5/PSMA7/PSMB1/PSMB2/PSMB3/PSMB4/PSMB5/PSMB6/PSMB7/PSMB8/PSMB9/PSMB10	16	CD8+T_MKI67
GO:0070555	response to interleukin-1	45/1043	207/18670	2.12558e-15	1.08145e-13	8.77883e-14	ANXA1/CD38/CD47/GBP1/GBP2/PSMA1/PSMA2/PSMA3/PSMA4/PSMA5/PSMA7/PSMB1/PSMB2/PSMB3/PSMB4/PSMB5/PSMB6/PSMB7/PSMB8/PSMB9/PSMB10/PSMC1/PSMC2/PSMC3/PSMC4/PSMC5/PSMC6/PSMD1/PSMD2/PSMD3/PSMD4/PSMD7/PSMD8/PSMD11/PSMD12/PSMD13/PSME1/PSME2/UBB/UBE2N/PSMF1/PSMD6/RBX1/PSMD14/RBMX	45	CD8+T_MKI67
GO:0033209	tumor necrosis factor-mediated signaling pathway	40/1043	167/18670	2.41287e-15	1.21772e-13	9.88497e-14	ACTN4/GSTP1/PSMA1/PSMA2/PSMA3/PSMA4/PSMA5/PSMA7/PSMB1/PSMB2/PSMB3/PSMB4/PSMB5/PSMB6/PSMB7/PSMB8/PSMB9/PSMB10/PSMC1/PSMC2/PSMC3/PSMC4/PSMC5/PSMC6/PSMD1/PSMD2/PSMD3/PSMD4/PSMD7/PSMD8/PSMD11/PSMD12/PSMD13/PSME1/PSME2/TMSB4X/PSMF1/PSMD6/PSMD14/TXNDC17	40	CD8+T_MKI67
GO:0034502	protein localization to chromosome	28/1043	83/18670	3.08308e-15	1.54346e-13	1.25292e-13	BRCA2/CCT6A/CDK1/DKC1/EZH2/MSH2/RAD21/RPA1/TCP1/CCT3/XRCC5/BUB3/AURKB/NDC80/CCT7/CCT4/CCT2/CTCF/CCT8/CCT5/GNL3/RCC2/KNL1/NABP2/CDT1/SLF1/CDCA5/ESCO2	28	CD8+T_MKI67
GO:0010498	proteasomal protein catabolic process	73/1043	477/18670	3.10763e-15	1.54346e-13	1.25292e-13	CCNB1/CDK1/CDC20/HSPA5/HSP90AB1/MAD2L1/PCBP2/PSMA1/PSMA2/PSMA3/PSMA4/PSMA5/PSMA7/PSMB1/PSMB2/PSMB3/PSMB4/PSMB5/PSMB6/PSMB7/PSMB8/PSMB9/PSMB10/PSMC1/PSMC2/PSMC3/PSMC4/PSMC5/PSMC6/PSMD1/PSMD2/PSMD3/PSMD4/PSMD7/PSMD8/PSMD11/PSMD12/PSMD13/PSME1/PSME2/RAD23A/RAD23B/SMARCC1/SUMO2/HSP90B1/UBB/UBE2A/UBE2D3/SUMO1/UFD1/VCP/USP14/BUB3/AURKB/PTTG1/PSMF1/RNF7/PSMD6/RBX1/PSMD14/SEC61B/UBE2C/PARK7/SDF2L1/ANAPC1…	73	CD8+T_MKI67
GO:0009205	purine ribonucleoside triphosphate metabolic process	27/1043	77/18670	3.19069e-15	1.57223e-13	1.27628e-13	PARP1/RHOA/ATP5F1A/ATP5F1B/ATP5F1C/ATP5F1D/ATP5PB/ATP5MC1/ATP5MC2/ATP5MC3/ATP5ME/ATP5PF/ATP5PO/COX5B/CYC1/ENO1/IMPDH2/ITPA/NME1/PKM/RAN/TMSB4X/VCP/ATP5MF/ATP5PD/ATP5MG/STOML2	27	CD8+T_MKI67
GO:0042180	cellular ketone metabolic process	49/1043	246/18670	4.72319e-15	2.3092e-13	1.87452e-13	AKR1B1/ANXA1/BRCA1/CD74/FABP5/GLO1/EIF6/NDUFA9/OAZ1/ODC1/OXCT1/PSMA1/PSMA2/PSMA3/PSMA4/PSMA5/PSMA7/PSMB1/PSMB2/PSMB3/PSMB4/PSMB5/PSMB6/PSMB7/PSMB8/PSMB9/PSMB10/PSMC1/PSMC2/PSMC3/PSMC4/PSMC5/PSMC6/PSMD1/PSMD2/PSMD3/PSMD4/PSMD7/PSMD8/PSMD11/PSMD12/PSMD13/PSME1/PSME2/TPI1/PSMF1/PSMD6/PSMD14/PARK7	49	CD8+T_MKI67
GO:0001666	response to hypoxia	61/1043	359/18670	5.1146e-15	2.48117e-13	2.01412e-13	ACTN4/ADA/RHOA/CAPN2/CCNA2/CCNB1/CD38/E2F1/ENO1/HMOX2/LDHA/P4HB/PGK1/PIN1/PKM/PSMA1/PSMA2/PSMA3/PSMA4/PSMA5/PSMA7/PSMB1/PSMB2/PSMB3/PSMB4/PSMB5/PSMB6/PSMB7/PSMB8/PSMB9/PSMB10/PSMC1/PSMC2/PSMC3/PSMC4/PSMC5/PSMC6/PSMD1/PSMD2/PSMD3/PSMD4/PSMD7/PSMD8/PSMD11/PSMD12/PSMD13/PSME1/PSME2/ELOC/ELOB/TMBIM6/HSP90B1/UBB/PSMF1/PSMD6/RBX1/PSMD14/ACAA2/PHB2/TXN2/CHCHD2	61	CD8+T_MKI67
GO:0030177	positive regulation of Wnt signaling pathway	41/1043	179/18670	5.66129e-15	2.72526e-13	2.21226e-13	PIN1/PSMA1/PSMA2/PSMA3/PSMA4/PSMA5/PSMA7/PSMB1/PSMB2/PSMB3/PSMB4/PSMB5/PSMB6/PSMB7/PSMB8/PSMB9/PSMB10/PSMC1/PSMC2/PSMC3/PSMC4/PSMC5/PSMC6/PSMD1/PSMD2/PSMD3/PSMD4/PSMD7/PSMD8/PSMD11/PSMD12/PSMD13/PSME1/PSME2/VCP/RUVBL1/MBD2/PSMF1/PSMD6/PSMD14/ASPM	41	CD8+T_MKI67
GO:0065004	protein-DNA complex assembly	49/1043	248/18670	6.59119e-15	3.14868e-13	2.55597e-13	PARP1/CENPE/CENPF/GTF2A2/HELLS/HMGB1/HMGB2/MCM2/MCM3/MCM4/MCM5/MCM6/MCM7/NAP1L1/NAP1L4/NASP/NPM1/PSMC2/PSMC3/PSMC4/PSMC5/PSMC6/RAD23B/RBBP4/RBBP7/RPA1/RPA3/SET/UBB/UBTF/CDC45/SMARCA5/HAT1/RUVBL1/RBX1/CHAF1A/ANP32B/ITGB3BP/GMNN/POLE3/ASF1B/CENPN/KNL1/CENPK/CENPH/CENPM/CDT1/CENPX/CENPW	49	CD8+T_MKI67
GO:0009142	nucleoside triphosphate biosynthetic process	27/1043	80/18670	9.51945e-15	4.51309e-13	3.66355e-13	PARP1/ATP5F1A/ATP5F1B/ATP5F1C/ATP5F1D/ATP5PB/ATP5MC1/ATP5MC2/ATP5MC3/ATP5ME/ATP5PF/ATP5PO/COX5B/CYC1/DTYMK/ENO1/IMPDH2/NME1/PKM/TMSB4X/TYMS/VCP/SUCLG1/ATP5MF/ATP5PD/ATP5MG/STOML2	27	CD8+T_MKI67
GO:0006754	ATP biosynthetic process	22/1043	52/18670	1.19559e-14	5.62557e-13	4.56662e-13	PARP1/ATP5F1A/ATP5F1B/ATP5F1C/ATP5F1D/ATP5PB/ATP5MC1/ATP5MC2/ATP5MC3/ATP5ME/ATP5PF/ATP5PO/COX5B/CYC1/ENO1/PKM/TMSB4X/VCP/ATP5MF/ATP5PD/ATP5MG/STOML2	22	CD8+T_MKI67
GO:0009206	purine ribonucleoside triphosphate biosynthetic process	24/1043	63/18670	1.27327e-14	5.94634e-13	4.82701e-13	PARP1/ATP5F1A/ATP5F1B/ATP5F1C/ATP5F1D/ATP5PB/ATP5MC1/ATP5MC2/ATP5MC3/ATP5ME/ATP5PF/ATP5PO/COX5B/CYC1/ENO1/IMPDH2/NME1/PKM/TMSB4X/VCP/ATP5MF/ATP5PD/ATP5MG/STOML2	24	CD8+T_MKI67
GO:0009060	aerobic respiration	28/1043	88/18670	1.68879e-14	7.82848e-13	6.35486e-13	ATP5F1D/COX5B/COX6A1/COX6B1/COX6C/COX7B/COX7C/COX8A/FH/BLOC1S1/IDH2/MDH1/MDH2/NDUFA4/NDUFS8/PDHA1/SDHB/SDHD/SHMT2/UQCRC1/UQCRC2/UQCRH/VCP/SUCLG1/COX5A/UQCR10/CYCS/NDUFS7	28	CD8+T_MKI67
GO:0009145	purine nucleoside triphosphate biosynthetic process	24/1043	64/18670	1.93053e-14	8.88328e-13	7.2111e-13	PARP1/ATP5F1A/ATP5F1B/ATP5F1C/ATP5F1D/ATP5PB/ATP5MC1/ATP5MC2/ATP5MC3/ATP5ME/ATP5PF/ATP5PO/COX5B/CYC1/ENO1/IMPDH2/NME1/PKM/TMSB4X/VCP/ATP5MF/ATP5PD/ATP5MG/STOML2	24	CD8+T_MKI67
GO:0036293	response to decreased oxygen levels	61/1043	370/18670	2.11416e-14	9.65722e-13	7.83936e-13	ACTN4/ADA/RHOA/CAPN2/CCNA2/CCNB1/CD38/E2F1/ENO1/HMOX2/LDHA/P4HB/PGK1/PIN1/PKM/PSMA1/PSMA2/PSMA3/PSMA4/PSMA5/PSMA7/PSMB1/PSMB2/PSMB3/PSMB4/PSMB5/PSMB6/PSMB7/PSMB8/PSMB9/PSMB10/PSMC1/PSMC2/PSMC3/PSMC4/PSMC5/PSMC6/PSMD1/PSMD2/PSMD3/PSMD4/PSMD7/PSMD8/PSMD11/PSMD12/PSMD13/PSME1/PSME2/ELOC/ELOB/TMBIM6/HSP90B1/UBB/PSMF1/PSMD6/RBX1/PSMD14/ACAA2/PHB2/TXN2/CHCHD2	61	CD8+T_MKI67
GO:0090090	negative regulation of canonical Wnt signaling pathway	40/1043	178/18670	2.40457e-14	1.09042e-12	8.85162e-13	HDAC1/PSMA1/PSMA2/PSMA3/PSMA4/PSMA5/PSMA7/PSMB1/PSMB2/PSMB3/PSMB4/PSMB5/PSMB6/PSMB7/PSMB8/PSMB9/PSMB10/PSMC1/PSMC2/PSMC3/PSMC4/PSMC5/PSMC6/PSMD1/PSMD2/PSMD3/PSMD4/PSMD7/PSMD8/PSMD11/PSMD12/PSMD13/PSME1/PSME2/SLC9A3R1/PSMF1/PSMD6/RBX1/G3BP1/PSMD14	40	CD8+T_MKI67
GO:0009199	ribonucleoside triphosphate metabolic process	27/1043	83/18670	2.68421e-14	1.20847e-12	9.80993e-13	PARP1/RHOA/ATP5F1A/ATP5F1B/ATP5F1C/ATP5F1D/ATP5PB/ATP5MC1/ATP5MC2/ATP5MC3/ATP5ME/ATP5PF/ATP5PO/COX5B/CYC1/ENO1/IMPDH2/ITPA/NME1/PKM/RAN/TMSB4X/VCP/ATP5MF/ATP5PD/ATP5MG/STOML2	27	CD8+T_MKI67
GO:0070482	response to oxygen levels	63/1043	394/18670	3.36856e-14	1.50575e-12	1.22231e-12	ACTN4/ADA/RHOA/CAPN2/CCNA2/CCNB1/CD38/CDK4/E2F1/ENO1/HDAC2/HMOX2/LDHA/P4HB/PGK1/PIN1/PKM/PSMA1/PSMA2/PSMA3/PSMA4/PSMA5/PSMA7/PSMB1/PSMB2/PSMB3/PSMB4/PSMB5/PSMB6/PSMB7/PSMB8/PSMB9/PSMB10/PSMC1/PSMC2/PSMC3/PSMC4/PSMC5/PSMC6/PSMD1/PSMD2/PSMD3/PSMD4/PSMD7/PSMD8/PSMD11/PSMD12/PSMD13/PSME1/PSME2/ELOC/ELOB/TMBIM6/HSP90B1/UBB/PSMF1/PSMD6/RBX1/PSMD14/ACAA2/PHB2/TXN2/CHCHD2	63	CD8+T_MKI67
GO:0007088	regulation of mitotic nuclear division	38/1043	164/18670	3.78618e-14	1.68042e-12	1.3641e-12	CCNB1/CDC6/CDC20/CENPE/CENPF/CHEK1/HNRNPU/KIF11/MAD2L1/MKI67/PIN1/RAD21/RANBP1/TPR/SMC1A/NAA10/SMC3/BUB3/AURKB/PTTG1/KIF20B/DLGAP5/NDC80/TACC3/UBE2C/PHB2/SMC5/ANAPC15/FBXO5/CHMP2A/NUSAP1/ANAPC5/ANAPC11/AURKAIP1/PSMG2/CDT1/SLF1/CDCA5	38	CD8+T_MKI67
GO:0070585	protein localization to mitochondrion	35/1043	141/18670	4.27093e-14	1.88221e-12	1.52791e-12	BAX/BID/CALM3/E2F1/GZMB/DNAJA1/HSPA4/HSP90AA1/HSPD1/LMAN1/RAC2/TFDP1/UBE2D3/UBE2L3/UQCRC2/YWHAB/YWHAE/YWHAH/YWHAZ/PDCD5/SAE1/TIMM17A/TOMM40/YWHAQ/MTCH2/TIMM13/TIMM10/TIMM8B/DNAJC15/TOMM22/UBL5/GRPEL1/ATP5IF1/ROMO1/TOMM5	35	CD8+T_MKI67
GO:0051169	nuclear transport	58/1043	346/18670	4.47115e-14	1.95667e-12	1.58835e-12	CALR/DHX9/EIF5A/FLNA/HMGA1/HNRNPA1/HNRNPA2B1/HSPA9/EIF6/KPNB1/KPNA2/MAGOH/NPM1/PPP1CC/RAN/ABCE1/SRSF2/SRSF3/SRSF4/SRSF7/SNRPB/SNRPD1/SNRPD2/SNRPD3/SNRPE/SNRPF/SNRPG/SSB/TPR/TXN/XPO1/YWHAE/SLBP/ANP32A/SRSF9/BANF1/SRSF11/EIF4A3/RBM8A/TRIM28/ALYREF/NUTF2/DDX39A/SRRM1/ANP32B/KHDRBS1/RNPS1/PSIP1/PARK7/PHB2/NUP210/HIKESHI/GTSE1/MAGOHB/ENY2/NUP37/THOC7/THOC3	58	CD8+T_MKI67
GO:0000209	protein polyubiquitination	54/1043	310/18670	6.78693e-14	2.94949e-12	2.39428e-12	BRCA1/PSMA1/PSMA2/PSMA3/PSMA4/PSMA5/PSMA7/PSMB1/PSMB2/PSMB3/PSMB4/PSMB5/PSMB6/PSMB7/PSMB8/PSMB9/PSMB10/PSMC1/PSMC2/PSMC3/PSMC4/PSMC5/PSMC6/PSMD1/PSMD2/PSMD3/PSMD4/PSMD7/PSMD8/PSMD11/PSMD12/PSMD13/PSME1/PSME2/UBB/UBE2A/UBE2D2/UBE2D3/UBE2L3/UBE2N/UBE2V2/NMI/PSMF1/PSMD6/RBX1/PSMD14/UBE2C/UBE2S/UBE2T/ANAPC5/DTL/ANAPC11/RNF126/RNF187	54	CD8+T_MKI67
GO:0033047	regulation of mitotic sister chromatid segregation	24/1043	68/18670	9.33959e-14	4.03084e-12	3.27208e-12	CCNB1/CDC6/CDC20/CENPE/CENPF/HNRNPU/MAD2L1/RAD21/TPR/NAA10/BUB3/AURKB/PTTG1/DLGAP5/NDC80/TACC3/SMC5/ANAPC15/FBXO5/ANAPC5/ANAPC11/PSMG2/CDT1/SLF1	24	CD8+T_MKI67
GO:0072655	establishment of protein localization to mitochondrion	34/1043	137/18670	9.92683e-14	4.25494e-12	3.45399e-12	BAX/BID/CALM3/E2F1/GZMB/DNAJA1/HSPA4/HSP90AA1/HSPD1/LMAN1/RAC2/TFDP1/UBE2D3/UBE2L3/UQCRC2/YWHAB/YWHAE/YWHAH/YWHAZ/PDCD5/SAE1/TIMM17A/TOMM40/YWHAQ/TIMM13/TIMM10/TIMM8B/DNAJC15/TOMM22/UBL5/GRPEL1/ATP5IF1/ROMO1/TOMM5	34	CD8+T_MKI67
GO:0038095	Fc-epsilon receptor signaling pathway	38/1043	169/18670	1.05083e-13	4.47353e-12	3.63143e-12	CALM1/PSMA1/PSMA2/PSMA3/PSMA4/PSMA5/PSMA7/PSMB1/PSMB2/PSMB3/PSMB4/PSMB5/PSMB6/PSMB7/PSMB8/PSMB9/PSMB10/PSMC1/PSMC2/PSMC3/PSMC4/PSMC5/PSMC6/PSMD1/PSMD2/PSMD3/PSMD4/PSMD7/PSMD8/PSMD11/PSMD12/PSMD13/PSME1/PSME2/RAC1/PSMF1/PSMD6/PSMD14	38	CD8+T_MKI67
GO:0045088	regulation of innate immune response	53/1043	305/18670	1.28559e-13	5.43598e-12	4.41271e-12	DHX9/XRCC6/HMGB1/HMGB2/HMGB3/HSP90AB1/IFI16/KRAS/LAG3/SH2D1A/NONO/PRKDC/PSMA1/PSMA2/PSMA3/PSMA4/PSMA5/PSMA7/PSMB1/PSMB2/PSMB3/PSMB4/PSMB5/PSMB6/PSMB7/PSMB8/PSMB9/PSMB10/PSMC1/PSMC2/PSMC3/PSMC4/PSMC5/PSMC6/PSMD1/PSMD2/PSMD3/PSMD4/PSMD7/PSMD8/PSMD11/PSMD12/PSMD13/PSME1/PSME2/ABCE1/SFPQ/SUMO1/XRCC5/NMI/PSMF1/PSMD6/PSMD14	53	CD8+T_MKI67
GO:0009201	ribonucleoside triphosphate biosynthetic process	24/1043	69/18670	1.35709e-13	5.69978e-12	4.62686e-12	PARP1/ATP5F1A/ATP5F1B/ATP5F1C/ATP5F1D/ATP5PB/ATP5MC1/ATP5MC2/ATP5MC3/ATP5ME/ATP5PF/ATP5PO/COX5B/CYC1/ENO1/IMPDH2/NME1/PKM/TMSB4X/VCP/ATP5MF/ATP5PD/ATP5MG/STOML2	24	CD8+T_MKI67
GO:0006301	postreplication repair	21/1043	52/18670	1.4706e-13	6.13535e-12	4.98044e-12	BRCA1/MSH2/PCNA/POLD2/RFC1/RFC2/RFC3/RFC4/RPA1/RPA3/UBB/UBE2A/UBE2N/UBE2V2/UFD1/VCP/UBE2L6/ISG15/PCLAF/POLD3/DTL	21	CD8+T_MKI67
GO:0042254	ribosome biogenesis	52/1043	297/18670	1.61298e-13	6.6848e-12	5.42646e-12	C1QBP/DKC1/FBL/FRG1/GTF3A/EIF6/RPSA/SNU13/NPM1/PA2G4/EXOSC9/RAN/ABCE1/RPLP0/XPO1/NOP14/DDX21/EIF4A3/CEBPZ/POP7/C1D/NOP56/EBNA1BP2/PWP1/LSM6/EXOSC8/RRP1B/WDR43/GTPBP4/DCAF13/RSL1D1/AATF/RRP7A/MRPL22/RPS27L/MRPS7/UTP18/RPL26L1/MRTO4/TRMT112/NOP58/WBP11/MRPL20/IMP3/NOP10/LYAR/NHP2/MRPL36/MRPL11/FAM207A/RRP36/RPL7L1	52	CD8+T_MKI67
GO:1902600	proton transmembrane transport	37/1043	163/18670	1.62378e-13	6.68528e-12	5.42685e-12	ACTN4/ATP5F1A/ATP5F1B/ATP5F1C/ATP5F1D/ATP5PB/ATP5MC1/ATP5MC2/ATP5MC3/ATP5ME/ATP5PF/ATP6V0B/ATP5PO/COX5B/COX6A1/COX6B1/COX6C/COX7A2/COX7B/COX7C/COX8A/CYC1/NDUFA4/SLC25A3/TMSB4X/SLC9A3R1/COX5A/ATP5MF/COX17/PPIF/ATP5PD/ATP5MG/PARK7/PHB2/STOML2/TESC/NDUFS7	37	CD8+T_MKI67
GO:0032392	DNA geometric change	31/1043	119/18670	2.98733e-13	1.22187e-11	9.9187e-12	PARP1/ANXA1/CHD4/DDX1/DHX9/XRCC6/HMGB1/HMGB2/HMGB3/HMGA1/HNRNPA2B1/MCM2/MCM3/MCM4/MCM5/MCM6/MCM7/RAD23B/RECQL/RFC2/RFC3/RFC4/RPA1/TOP2A/UBB/XRCC5/CDC45/RUVBL1/RBX1/G3BP1/GINS2	31	CD8+T_MKI67
GO:0071826	ribonucleoprotein complex subunit organization	45/1043	236/18670	3.19976e-13	1.30026e-11	1.0555e-11	DDX1/DHX9/EIF5/HSP90AA1/HSP90AB1/EIF6/RPSA/SNU13/RPLP0/SNRPB/SNRPC/SNRPD1/SNRPD2/SNRPD3/SNRPE/SNRPF/SNRPG/VCP/EIF4H/DENR/RUVBL1/EIF3A/EIF3B/EIF3I/EIF3J/SRSF9/EIF2S2/EIF3M/PTGES3/SRSF10/TXNL4A/SF3A3/NUDT21/PSIP1/STRAP/LSM4/RBMX/EIF3K/RRP7A/MCTS1/RPS27L/MRPS7/MRTO4/MRPL20/MRPL11	45	CD8+T_MKI67
GO:1904874	positive regulation of telomerase RNA localization to Cajal body	12/1043	15/18670	3.38416e-13	1.36633e-11	1.10913e-11	CCT6A/DKC1/TCP1/CCT3/RUVBL1/CCT7/CCT4/CCT2/CCT8/CCT5/NOP10/NHP2	12	CD8+T_MKI67
GO:0050657	nucleic acid transport	40/1043	193/18670	4.04994e-13	1.6143e-11	1.31043e-11	DHX9/EIF5A/HNRNPA1/HNRNPA2B1/HNRNPU/EIF6/MAGOH/NPM1/RAN/ABCE1/SFPQ/SRSF2/SRSF3/SRSF4/SRSF7/SSB/TPR/XPO1/SLBP/KHSRP/SRSF9/SRSF11/EIF4A3/G3BP2/RBM8A/ALYREF/NUTF2/DDX39A/SRRM1/KHDRBS1/RNPS1/NUP210/MRPL18/RTRAF/MAGOHB/ENY2/NUP37/THOC7/THOC3/HNRNPA3	40	CD8+T_MKI67
GO:0050658	RNA transport	40/1043	193/18670	4.04994e-13	1.6143e-11	1.31043e-11	DHX9/EIF5A/HNRNPA1/HNRNPA2B1/HNRNPU/EIF6/MAGOH/NPM1/RAN/ABCE1/SFPQ/SRSF2/SRSF3/SRSF4/SRSF7/SSB/TPR/XPO1/SLBP/KHSRP/SRSF9/SRSF11/EIF4A3/G3BP2/RBM8A/ALYREF/NUTF2/DDX39A/SRRM1/KHDRBS1/RNPS1/NUP210/MRPL18/RTRAF/MAGOHB/ENY2/NUP37/THOC7/THOC3/HNRNPA3	40	CD8+T_MKI67
GO:0022618	ribonucleoprotein complex assembly	44/1043	229/18670	4.4534e-13	1.76388e-11	1.43185e-11	DDX1/DHX9/EIF5/HSP90AA1/HSP90AB1/EIF6/RPSA/SNU13/RPLP0/SNRPB/SNRPC/SNRPD1/SNRPD2/SNRPD3/SNRPE/SNRPF/SNRPG/EIF4H/DENR/RUVBL1/EIF3A/EIF3B/EIF3I/EIF3J/SRSF9/EIF2S2/EIF3M/PTGES3/SRSF10/TXNL4A/SF3A3/NUDT21/PSIP1/STRAP/LSM4/RBMX/EIF3K/RRP7A/MCTS1/RPS27L/MRPS7/MRTO4/MRPL20/MRPL11	44	CD8+T_MKI67
GO:0051168	nuclear export	40/1043	194/18670	4.83345e-13	1.90237e-11	1.54427e-11	CALR/DHX9/EIF5A/HNRNPA1/HNRNPA2B1/HSPA9/EIF6/MAGOH/NPM1/RAN/ABCE1/SRSF2/SRSF3/SRSF4/SRSF7/SSB/TPR/TXN/XPO1/YWHAE/SLBP/SRSF9/SRSF11/EIF4A3/RBM8A/ALYREF/NUTF2/DDX39A/SRRM1/ANP32B/KHDRBS1/RNPS1/PARK7/NUP210/GTSE1/MAGOHB/ENY2/NUP37/THOC7/THOC3	40	CD8+T_MKI67
GO:0007007	inner mitochondrial membrane organization	19/1043	44/18670	4.96514e-13	1.94199e-11	1.57643e-11	ATP5F1A/ATP5F1B/ATP5F1C/ATP5F1D/ATP5PB/ATP5MC1/ATP5MC2/ATP5MC3/ATP5ME/ATP5PF/ATP5PO/ATP5MF/ATP5PD/ATP5MG/IMMT/TIMM13/TIMM10/CHCHD3/ROMO1	19	CD8+T_MKI67
GO:0050851	antigen receptor-mediated signaling pathway	53/1043	316/18670	5.54423e-13	2.15502e-11	1.74936e-11	ADA/BAX/CD38/CD81/CSK/GBP1/HLA-DPA1/HLA-DQA1/HLA-DQB1/HLA-DRA/HLA-DRB1/HLA-DRB5/PSMA1/PSMA2/PSMA3/PSMA4/PSMA5/PSMA7/PSMB1/PSMB2/PSMB3/PSMB4/PSMB5/PSMB6/PSMB7/PSMB8/PSMB9/PSMB10/PSMC1/PSMC2/PSMC3/PSMC4/PSMC5/PSMC6/PSMD1/PSMD2/PSMD3/PSMD4/PSMD7/PSMD8/PSMD11/PSMD12/PSMD13/PSME1/PSME2/UBE2N/EZR/PSMF1/PSMD6/PSMD14/TRAC/PHPT1/STOML2	53	CD8+T_MKI67
GO:0050684	regulation of mRNA processing	33/1043	137/18670	5.67664e-13	2.19286e-11	1.78008e-11	C1QBP/CCNB1/DHX9/HNRNPA1/HNRNPA2B1/HNRNPK/HNRNPU/MAGOH/PTBP1/RBM3/SRSF2/SRSF3/SRSF4/SRSF7/TRA2B/SNRNP70/SNRPA/SRSF9/PRDX6/RBM8A/THRAP3/SAP18/KHDRBS1/SRSF10/PAPOLA/RNPS1/NUDT21/SNW1/DAZAP1/RBMX/RBM25/SLTM/RBM17	33	CD8+T_MKI67
GO:0002429	immune response-activating cell surface receptor signaling pathway	68/1043	473/18670	6.06804e-13	2.31547e-11	1.87961e-11	ACTB/ACTG1/ADA/BAX/CD38/CD47/CD81/CDC42/CSK/GBP1/HLA-DPA1/HLA-DQA1/HLA-DQB1/HLA-DRA/HLA-DRB1/HLA-DRB5/HSP90AA1/HSP90AB1/KRAS/PSMA1/PSMA2/PSMA3/PSMA4/PSMA5/PSMA7/PSMB1/PSMB2/PSMB3/PSMB4/PSMB5/PSMB6/PSMB7/PSMB8/PSMB9/PSMB10/PSMC1/PSMC2/PSMC3/PSMC4/PSMC5/PSMC6/PSMD1/PSMD2/PSMD3/PSMD4/PSMD7/PSMD8/PSMD11/PSMD12/PSMD13/PSME1/PSME2/RAC1/UBE2N/EZR/PSMF1/PSMD6/ARPC5/ARPC4/ARPC3/ARPC1B/ACTR3/ARPC2/PSMD14/T…	68	CD8+T_MKI67
GO:0002757	immune response-activating signal transduction	68/1043	473/18670	6.06804e-13	2.31547e-11	1.87961e-11	ACTB/ACTG1/ADA/BAX/CD38/CD47/CD81/CDC42/CSK/GBP1/HLA-DPA1/HLA-DQA1/HLA-DQB1/HLA-DRA/HLA-DRB1/HLA-DRB5/HSP90AA1/HSP90AB1/KRAS/PSMA1/PSMA2/PSMA3/PSMA4/PSMA5/PSMA7/PSMB1/PSMB2/PSMB3/PSMB4/PSMB5/PSMB6/PSMB7/PSMB8/PSMB9/PSMB10/PSMC1/PSMC2/PSMC3/PSMC4/PSMC5/PSMC6/PSMD1/PSMD2/PSMD3/PSMD4/PSMD7/PSMD8/PSMD11/PSMD12/PSMD13/PSME1/PSME2/RAC1/UBE2N/EZR/PSMF1/PSMD6/ARPC5/ARPC4/ARPC3/ARPC1B/ACTR3/ARPC2/PSMD14/T…	68	CD8+T_MKI67
GO:0051236	establishment of RNA localization	40/1043	196/18670	6.85719e-13	2.60074e-11	2.11118e-11	DHX9/EIF5A/HNRNPA1/HNRNPA2B1/HNRNPU/EIF6/MAGOH/NPM1/RAN/ABCE1/SFPQ/SRSF2/SRSF3/SRSF4/SRSF7/SSB/TPR/XPO1/SLBP/KHSRP/SRSF9/SRSF11/EIF4A3/G3BP2/RBM8A/ALYREF/NUTF2/DDX39A/SRRM1/KHDRBS1/RNPS1/NUP210/MRPL18/RTRAF/MAGOHB/ENY2/NUP37/THOC7/THOC3/HNRNPA3	40	CD8+T_MKI67
GO:0002831	regulation of response to biotic stimulus	61/1043	400/18670	7.38749e-13	2.78499e-11	2.26075e-11	C1QBP/DHX9/XRCC6/HMGB1/HMGB2/HMGB3/HSP90AB1/HSPD1/IFI16/KRAS/LAG3/SH2D1A/MIF/NONO/PCBP2/PRKDC/PSMA1/PSMA2/PSMA3/PSMA4/PSMA5/PSMA7/PSMB1/PSMB2/PSMB3/PSMB4/PSMB5/PSMB6/PSMB7/PSMB8/PSMB9/PSMB10/PSMC1/PSMC2/PSMC3/PSMC4/PSMC5/PSMC6/PSMD1/PSMD2/PSMD3/PSMD4/PSMD7/PSMD8/PSMD11/PSMD12/PSMD13/PSME1/PSME2/ABCE1/SFPQ/PRDX2/SUMO1/UFD1/XRCC5/NMI/PSMF1/PSMD6/PSMD14/SELENOK/APOBEC3G	61	CD8+T_MKI67
GO:0051783	regulation of nuclear division	39/1043	188/18670	7.72362e-13	2.89428e-11	2.34946e-11	CALR/CCNB1/CDC6/CDC20/CENPE/CENPF/CHEK1/HNRNPU/KIF11/MAD2L1/MKI67/PIN1/RAD21/RANBP1/TPR/SMC1A/NAA10/SMC3/BUB3/AURKB/PTTG1/KIF20B/DLGAP5/NDC80/TACC3/UBE2C/PHB2/SMC5/ANAPC15/FBXO5/CHMP2A/NUSAP1/ANAPC5/ANAPC11/AURKAIP1/PSMG2/CDT1/SLF1/CDCA5	39	CD8+T_MKI67
GO:0043687	post-translational protein modification	57/1043	361/18670	9.86436e-13	3.67447e-11	2.98279e-11	KTN1/LGALS1/RAB8A/NEDD8/P4HB/PSMA1/PSMA2/PSMA3/PSMA4/PSMA5/PSMA7/PSMB1/PSMB2/PSMB3/PSMB4/PSMB5/PSMB6/PSMB7/PSMB8/PSMB9/PSMB10/PSMC1/PSMC2/PSMC3/PSMC4/PSMC5/PSMC6/PSMD1/PSMD2/PSMD3/PSMD4/PSMD7/PSMD8/PSMD11/PSMD12/PSMD13/PSME1/PSME2/RBBP7/ELOC/ELOB/HSP90B1/PTP4A2/COPS3/RAB11A/NAE1/UBE2M/PSMF1/RNF7/PSMD6/RBX1/PDIA6/PSMD14/DCAF13/DTL/LRR1/ESCO2	57	CD8+T_MKI67
GO:0006310	DNA recombination	50/1043	292/18670	1.13741e-12	4.2118e-11	3.41897e-11	PARP1/APEX1/BRCA1/BRCA2/CHEK1/FEN1/XRCC6/MSH6/HMGB1/HMGB2/HMGB3/HSPD1/KPNA2/MCM2/MCM3/MCM4/MCM5/MCM6/MCM7/MSH2/NONO/PPP4C/PRKDC/RAD21/RAD51C/RBBP8/RECQL/RPA1/RPA3/SFPQ/TOP2A/UBE2N/XRCC5/SEM1/CDC45/RUVBL1/TIMELESS/ALYREF/PSMD14/BATF/MORF4L1/SMC5/UCHL5/GINS2/RIF1/NUCKS1/NABP2/SMC6/ATAD5/CENPX	50	CD8+T_MKI67
GO:0006913	nucleocytoplasmic transport	55/1043	343/18670	1.31826e-12	4.85275e-11	3.93927e-11	CALR/DHX9/EIF5A/FLNA/HNRNPA1/HNRNPA2B1/HSPA9/EIF6/KPNB1/KPNA2/MAGOH/NPM1/PPP1CC/RAN/ABCE1/SRSF2/SRSF3/SRSF4/SRSF7/SNRPB/SNRPD1/SNRPD2/SNRPD3/SNRPE/SNRPF/SNRPG/SSB/TPR/TXN/XPO1/YWHAE/SLBP/ANP32A/SRSF9/SRSF11/EIF4A3/RBM8A/TRIM28/ALYREF/NUTF2/DDX39A/SRRM1/ANP32B/KHDRBS1/RNPS1/PARK7/PHB2/NUP210/HIKESHI/GTSE1/MAGOHB/ENY2/NUP37/THOC7/THOC3	55	CD8+T_MKI67
GO:0006323	DNA packaging	45/1043	247/18670	1.69819e-12	6.21479e-11	5.04492e-11	CCNB1/CDK1/DNMT1/HDAC1/HELLS/HMGB2/HMGA1/MCM2/NAP1L1/NAP1L4/NASP/NPM1/RBBP4/RBBP7/SET/TOP2A/TPR/NAA10/SMARCA5/HAT1/RUVBL1/BANF1/MBD2/NCAPD2/CHAF1A/SMC4/TRIM28/ANP32B/SMC2/CTCF/NCAPD3/NCAPH/ITGB3BP/NUSAP1/POLE3/ASF1B/CENPN/KNL1/CENPK/NCAPG/CENPH/CENPM/CDCA5/CENPX/CENPW	45	CD8+T_MKI67
GO:0006405	RNA export from nucleus	32/1043	135/18670	2.03652e-12	7.40961e-11	6.01483e-11	DHX9/EIF5A/HNRNPA1/HNRNPA2B1/EIF6/MAGOH/NPM1/RAN/ABCE1/SRSF2/SRSF3/SRSF4/SRSF7/SSB/TPR/XPO1/SLBP/SRSF9/SRSF11/EIF4A3/RBM8A/ALYREF/DDX39A/SRRM1/KHDRBS1/RNPS1/NUP210/MAGOHB/ENY2/NUP37/THOC7/THOC3	32	CD8+T_MKI67
GO:0048024	regulation of mRNA splicing, via spliceosome	27/1043	98/18670	2.3893e-12	8.6429e-11	7.01597e-11	C1QBP/HNRNPA1/HNRNPA2B1/HNRNPK/HNRNPU/MAGOH/PTBP1/RBM3/SRSF2/SRSF3/SRSF4/SRSF7/TRA2B/SNRNP70/SRSF9/PRDX6/RBM8A/THRAP3/SAP18/KHDRBS1/SRSF10/RNPS1/SNW1/DAZAP1/RBMX/RBM25/RBM17	27	CD8+T_MKI67
GO:0006611	protein export from nucleus	37/1043	179/18670	3.35182e-12	1.2055e-10	9.78576e-11	CALR/EIF5A/HNRNPA2B1/HSPA9/EIF6/MAGOH/NPM1/RAN/ABCE1/SRSF2/SRSF3/SRSF4/SRSF7/SSB/TPR/TXN/XPO1/YWHAE/SLBP/SRSF9/SRSF11/EIF4A3/RBM8A/ALYREF/NUTF2/DDX39A/SRRM1/ANP32B/RNPS1/PARK7/NUP210/GTSE1/MAGOHB/ENY2/NUP37/THOC7/THOC3	37	CD8+T_MKI67
GO:0042407	cristae formation	16/1043	33/18670	3.81461e-12	1.3641e-10	1.10733e-10	ATP5F1A/ATP5F1B/ATP5F1C/ATP5F1D/ATP5PB/ATP5MC1/ATP5MC2/ATP5MC3/ATP5ME/ATP5PF/ATP5PO/ATP5MF/ATP5PD/ATP5MG/IMMT/CHCHD3	16	CD8+T_MKI67
GO:1904869	regulation of protein localization to Cajal body	9/1043	9/18670	5.1294e-12	1.81355e-10	1.47217e-10	CCT6A/DKC1/TCP1/CCT3/CCT7/CCT4/CCT2/CCT8/CCT5	9	CD8+T_MKI67
GO:1904871	positive regulation of protein localization to Cajal body	9/1043	9/18670	5.1294e-12	1.81355e-10	1.47217e-10	CCT6A/DKC1/TCP1/CCT3/CCT7/CCT4/CCT2/CCT8/CCT5	9	CD8+T_MKI67
GO:1990542	mitochondrial transmembrane transport	26/1043	94/18670	5.51201e-12	1.93787e-10	1.57309e-10	ATP5F1A/ATP5F1B/ATP5F1C/ATP5F1D/ATP5PB/ATP5MC1/ATP5MC2/ATP5MC3/ATP5ME/ATP5PF/ATP5PO/COX5B/CYC1/HSPD1/ATP5MF/TIMM17A/TOMM40/ATP5PD/ATP5MG/MPC2/MRPL18/DNAJC15/STOML2/MCUR1/GRPEL1/ROMO1	26	CD8+T_MKI67
GO:0043312	neutrophil degranulation	67/1043	485/18670	5.76979e-12	2.01717e-10	1.63746e-10	ANXA2/RHOA/BST2/CD47/CTSC/CNN2/COPB1/CSNK2B/DIAPH1/FABP5/XRCC6/GDI2/GPI/GSTP1/HMGB1/HMOX2/HSPA8/HSP90AA1/HSP90AB1/ILF2/IMPDH2/KPNB1/MIF/NDUFC2/PA2G4/PGAM1/PKM/PPIA/PSMA2/PSMA5/PSMB1/PSMB7/PSMC2/PSMC3/PSMD1/PSMD2/PSMD3/PSMD7/PSMD11/PSMD12/PSMD13/RAB27A/RAC1/SRP14/SURF4/VCP/XRCC5/DYNLL1/PRDX6/MLEC/PSMD6/ARPC5/PSMD14/TUBB4B/CAP1/PRDX4/CCT2/CCT8/IQGAP2/PDAP1/COTL1/OSTF1/LAMTOR2/RHOF/TRAPPC1/GSDMD/TUBB	67	CD8+T_MKI67
GO:2001252	positive regulation of chromosome organization	36/1043	174/18670	6.38837e-12	2.22102e-10	1.80294e-10	BRCA1/CCNB1/CCT6A/DKC1/DNMT1/FEN1/HNRNPA1/HNRNPA2B1/HNRNPD/HNRNPU/RAD21/SFPQ/TCP1/TPR/CCT3/UBE2N/XRCC5/AURKB/DLGAP5/TRIM28/CCT7/CCT4/CCT2/CCT8/SNW1/CCT5/SMC5/PHF19/GNL3/BRD7/ANAPC5/ANAPC11/RIF1/NABP2/CDT1/SLF1	36	CD8+T_MKI67
GO:0030178	negative regulation of Wnt signaling pathway	40/1043	210/18670	6.89981e-12	2.38558e-10	1.93652e-10	HDAC1/PSMA1/PSMA2/PSMA3/PSMA4/PSMA5/PSMA7/PSMB1/PSMB2/PSMB3/PSMB4/PSMB5/PSMB6/PSMB7/PSMB8/PSMB9/PSMB10/PSMC1/PSMC2/PSMC3/PSMC4/PSMC5/PSMC6/PSMD1/PSMD2/PSMD3/PSMD4/PSMD7/PSMD8/PSMD11/PSMD12/PSMD13/PSME1/PSME2/SLC9A3R1/PSMF1/PSMD6/RBX1/G3BP1/PSMD14	40	CD8+T_MKI67
GO:0043044	ATP-dependent chromatin remodeling	25/1043	88/18670	7.35008e-12	2.5273e-10	2.05156e-10	ACTB/CHD4/HDAC1/HDAC2/HNRNPC/NASP/NPM1/PTMA/RBBP4/RBBP7/SMARCC1/SMARCA5/RUVBL1/MBD2/ZNHIT1/ITGB3BP/POLE3/CENPN/KNL1/CENPK/CENPH/CENPM/ANP32E/CENPX/CENPW	25	CD8+T_MKI67
GO:0002446	neutrophil mediated immunity	68/1043	499/18670	7.50631e-12	2.56691e-10	2.08372e-10	ANXA2/RHOA/BST2/CD47/CTSC/CNN2/COPB1/CSNK2B/DIAPH1/FABP5/XRCC6/GDI2/GPI/GSTP1/HMGB1/HMOX2/HSPA8/HSP90AA1/HSP90AB1/ILF2/IMPDH2/KPNB1/MIF/NDUFC2/PA2G4/PGAM1/PKM/PPIA/PSMA2/PSMA5/PSMB1/PSMB7/PSMC2/PSMC3/PSMD1/PSMD2/PSMD3/PSMD7/PSMD11/PSMD12/PSMD13/RAB27A/RAC1/SRP14/SURF4/VCP/XRCC5/DYNLL1/PRDX6/MLEC/PSMD6/WDR1/ARPC5/PSMD14/TUBB4B/CAP1/PRDX4/CCT2/CCT8/IQGAP2/PDAP1/COTL1/OSTF1/LAMTOR2/RHOF/TRAPPC1/GSDM…	68	CD8+T_MKI67
GO:0002283	neutrophil activation involved in immune response	67/1043	488/18670	7.65226e-12	2.6026e-10	2.11269e-10	ANXA2/RHOA/BST2/CD47/CTSC/CNN2/COPB1/CSNK2B/DIAPH1/FABP5/XRCC6/GDI2/GPI/GSTP1/HMGB1/HMOX2/HSPA8/HSP90AA1/HSP90AB1/ILF2/IMPDH2/KPNB1/MIF/NDUFC2/PA2G4/PGAM1/PKM/PPIA/PSMA2/PSMA5/PSMB1/PSMB7/PSMC2/PSMC3/PSMD1/PSMD2/PSMD3/PSMD7/PSMD11/PSMD12/PSMD13/RAB27A/RAC1/SRP14/SURF4/VCP/XRCC5/DYNLL1/PRDX6/MLEC/PSMD6/ARPC5/PSMD14/TUBB4B/CAP1/PRDX4/CCT2/CCT8/IQGAP2/PDAP1/COTL1/OSTF1/LAMTOR2/RHOF/TRAPPC1/GSDMD/TUBB	67	CD8+T_MKI67
GO:0044843	cell cycle G1/S phase transition	49/1043	298/18670	8.86572e-12	2.99901e-10	2.43448e-10	ANXA1/APEX1/BAX/BID/CCNA2/CCNB1/CDK1/CDC6/CDK4/CDKN3/DHFR/E2F1/EIF4G1/EZH2/GSPT1/PRMT1/MCM2/MCM3/MCM4/MCM5/MCM6/MCM7/NASP/PCNA/PRIM1/PRKDC/PSME1/PSME2/RBBP8/RPA1/RPA3/RRM2/TFDP1/TYMS/CDC45/CDK2AP2/KHDRBS1/DBF4/PHB2/ORC6/FBXO5/BRD7/GMNN/RPS27L/GTSE1/POLE3/MCM10/CDT1/TMEM14B	49	CD8+T_MKI67
GO:0000082	G1/S transition of mitotic cell cycle	47/1043	279/18670	9.88701e-12	3.3265e-10	2.70032e-10	ANXA1/APEX1/BAX/BID/CCNB1/CDK1/CDC6/CDK4/CDKN3/DHFR/E2F1/EIF4G1/EZH2/GSPT1/PRMT1/MCM2/MCM3/MCM4/MCM5/MCM6/MCM7/NASP/PCNA/PRIM1/PRKDC/PSME1/PSME2/RBBP8/RPA1/RPA3/RRM2/TFDP1/TYMS/CDC45/CDK2AP2/KHDRBS1/DBF4/ORC6/FBXO5/BRD7/GMNN/RPS27L/GTSE1/POLE3/MCM10/CDT1/TMEM14B	47	CD8+T_MKI67
GO:0043484	regulation of RNA splicing	31/1043	135/18670	1.095e-11	3.66444e-10	2.97465e-10	C1QBP/HNRNPA1/HNRNPA2B1/HNRNPF/HNRNPK/HNRNPU/MAGOH/PTBP1/RBM3/RPS26/SRSF2/SRSF3/SRSF4/SRSF7/TRA2B/SNRNP70/TMBIM6/SRSF9/PRDX6/RBM8A/THRAP3/SAP18/KHDRBS1/SRSF10/RNPS1/SNW1/RRP1B/DAZAP1/RBMX/RBM25/RBM17	31	CD8+T_MKI67
GO:1904872	regulation of telomerase RNA localization to Cajal body	12/1043	18/18670	1.18026e-11	3.92875e-10	3.18921e-10	CCT6A/DKC1/TCP1/CCT3/RUVBL1/CCT7/CCT4/CCT2/CCT8/CCT5/NOP10/NHP2	12	CD8+T_MKI67
GO:0010965	regulation of mitotic sister chromatid separation	20/1043	57/18670	1.2292e-11	4.07003e-10	3.30389e-10	CCNB1/CDC6/CDC20/CENPE/CENPF/MAD2L1/RAD21/TPR/BUB3/AURKB/PTTG1/DLGAP5/NDC80/TACC3/ANAPC15/FBXO5/ANAPC5/ANAPC11/PSMG2/CDT1	20	CD8+T_MKI67
GO:0051304	chromosome separation	25/1043	90/18670	1.27092e-11	4.18602e-10	3.39805e-10	CCNB1/CDC6/CDC20/CENPE/CENPF/MAD2L1/RAD21/TOP2A/TPR/BUB3/AURKB/PTTG1/DLGAP5/NCAPD2/NDC80/TACC3/NCAPD3/NCAPH/ANAPC15/FBXO5/ANAPC5/ANAPC11/PSMG2/CDT1/CENPX	25	CD8+T_MKI67
GO:2000027	regulation of animal organ morphogenesis	44/1043	253/18670	1.52707e-11	5.00337e-10	4.06154e-10	RHOA/BAX/CDC42/AP2M1/AP2S1/PFN1/PSMA1/PSMA2/PSMA3/PSMA4/PSMA5/PSMA7/PSMB1/PSMB2/PSMB3/PSMB4/PSMB5/PSMB6/PSMB7/PSMB8/PSMB9/PSMB10/PSMC1/PSMC2/PSMC3/PSMC4/PSMC5/PSMC6/PSMD1/PSMD2/PSMD3/PSMD4/PSMD7/PSMD8/PSMD11/PSMD12/PSMD13/PSME1/PSME2/RAC1/PSMF1/PSMD6/PSMD14/PHB2	44	CD8+T_MKI67
GO:0062012	regulation of small molecule metabolic process	61/1043	429/18670	1.55736e-11	5.07603e-10	4.12052e-10	PARP1/ANXA1/BRCA1/CD74/ENO1/FABP5/FDPS/EIF6/KPNB1/OAZ1/ODC1/PGAM1/PLEK/PPP1CA/PSMA1/PSMA2/PSMA3/PSMA4/PSMA5/PSMA7/PSMB1/PSMB2/PSMB3/PSMB4/PSMB5/PSMB6/PSMB7/PSMB8/PSMB9/PSMB10/PSMC1/PSMC2/PSMC3/PSMC4/PSMC5/PSMC6/PSMD1/PSMD2/PSMD3/PSMD4/PSMD7/PSMD8/PSMD11/PSMD12/PSMD13/PSME1/PSME2/RAN/SOD1/TMSB4X/TPR/VCP/PSMF1/PSMD6/PSMD14/PMVK/ARPP19/PARK7/NUP210/NUP37/PGP	61	CD8+T_MKI67
GO:1904816	positive regulation of protein localization to chromosome, telomeric region	10/1043	12/18670	1.69182e-11	5.4857e-10	4.45308e-10	CCT6A/DKC1/TCP1/CCT3/CCT7/CCT4/CCT2/CCT8/CCT5/GNL3	10	CD8+T_MKI67
GO:0007052	mitotic spindle organization	27/1043	106/18670	1.79515e-11	5.79074e-10	4.7007e-10	BIRC5/RHOA/CCNB1/CDC20/CENPE/FLNA/HNRNPU/KIF2A/KIF11/KPNB1/STMN1/MYBL2/RAN/TPR/VCP/SMC1A/RAB11A/SMC3/AURKB/NDC80/TACC3/TPX2/CHMP2A/BCCIP/SPC25/NUF2/MZT1	27	CD8+T_MKI67
GO:0042119	neutrophil activation	67/1043	498/18670	1.92053e-11	6.16343e-10	5.00323e-10	ANXA2/RHOA/BST2/CD47/CTSC/CNN2/COPB1/CSNK2B/DIAPH1/FABP5/XRCC6/GDI2/GPI/GSTP1/HMGB1/HMOX2/HSPA8/HSP90AA1/HSP90AB1/ILF2/IMPDH2/KPNB1/MIF/NDUFC2/PA2G4/PGAM1/PKM/PPIA/PSMA2/PSMA5/PSMB1/PSMB7/PSMC2/PSMC3/PSMD1/PSMD2/PSMD3/PSMD7/PSMD11/PSMD12/PSMD13/RAB27A/RAC1/SRP14/SURF4/VCP/XRCC5/DYNLL1/PRDX6/MLEC/PSMD6/ARPC5/PSMD14/TUBB4B/CAP1/PRDX4/CCT2/CCT8/IQGAP2/PDAP1/COTL1/OSTF1/LAMTOR2/RHOF/TRAPPC1/GSDMD/TUBB	67	CD8+T_MKI67
GO:0090151	establishment of protein localization to mitochondrial membrane	18/1043	47/18670	2.37401e-11	7.57987e-10	6.15304e-10	BAX/BID/CALM3/E2F1/GZMB/HSPA4/HSP90AA1/TFDP1/YWHAB/YWHAE/YWHAH/YWHAZ/PDCD5/YWHAQ/TIMM13/TIMM10/TOMM22/ROMO1	18	CD8+T_MKI67
GO:0048863	stem cell differentiation	44/1043	257/18670	2.61994e-11	8.32262e-10	6.75598e-10	ANXA6/CFL1/HNRNPU/HSPA9/PSMA1/PSMA2/PSMA3/PSMA4/PSMA5/PSMA7/PSMB1/PSMB2/PSMB3/PSMB4/PSMB5/PSMB6/PSMB7/PSMB8/PSMB9/PSMB10/PSMC1/PSMC2/PSMC3/PSMC4/PSMC5/PSMC6/PSMD1/PSMD2/PSMD3/PSMD4/PSMD7/PSMD8/PSMD11/PSMD12/PSMD13/PSME1/PSME2/XRCC5/PSMF1/PSMD6/PSMD14/BATF/NUDT21/PWP1	44	CD8+T_MKI67
GO:0006302	double-strand break repair	43/1043	248/18670	2.88274e-11	9.1112e-10	7.39611e-10	PARP1/BRCA1/BRCA2/CHEK1/DDX1/FEN1/XRCC6/MCM2/MCM3/MCM4/MCM5/MCM6/MCM7/MSH2/PPP4C/PRKDC/RAD21/RAD51C/RBBP8/RECQL/RPA1/RPA3/SFPQ/UBE2N/UBE2V2/SUMO1/VCP/XRCC5/DEK/SEM1/CDC45/TIMELESS/PSMD14/CIB1/MORF4L1/SMC5/GINS2/RIF1/NUCKS1/NABP2/SLF1/CDCA5/ESCO2	43	CD8+T_MKI67
GO:0090670	RNA localization to Cajal body	12/1043	19/18670	3.04042e-11	9.41929e-10	7.64621e-10	CCT6A/DKC1/TCP1/CCT3/RUVBL1/CCT7/CCT4/CCT2/CCT8/CCT5/NOP10/NHP2	12	CD8+T_MKI67
GO:0090671	telomerase RNA localization to Cajal body	12/1043	19/18670	3.04042e-11	9.41929e-10	7.64621e-10	CCT6A/DKC1/TCP1/CCT3/RUVBL1/CCT7/CCT4/CCT2/CCT8/CCT5/NOP10/NHP2	12	CD8+T_MKI67
GO:0090672	telomerase RNA localization	12/1043	19/18670	3.04042e-11	9.41929e-10	7.64621e-10	CCT6A/DKC1/TCP1/CCT3/RUVBL1/CCT7/CCT4/CCT2/CCT8/CCT5/NOP10/NHP2	12	CD8+T_MKI67
GO:0090685	RNA localization to nucleus	12/1043	19/18670	3.04042e-11	9.41929e-10	7.64621e-10	CCT6A/DKC1/TCP1/CCT3/RUVBL1/CCT7/CCT4/CCT2/CCT8/CCT5/NOP10/NHP2	12	CD8+T_MKI67
GO:0006289	nucleotide-excision repair	27/1043	109/18670	3.62071e-11	1.11245e-09	9.03047e-10	PARP1/BRCA2/HMGN1/LIG1/PCNA/POLD2/POLR2E/POLR2F/POLR2G/POLR2H/POLR2I/POLR2J/POLR2L/RAD23A/RAD23B/RBBP8/RFC1/RFC2/RFC3/RFC4/RPA1/RPA3/TCEA1/UBB/COPS3/RBX1/POLD3	27	CD8+T_MKI67
GO:0051306	mitotic sister chromatid separation	20/1043	60/18670	3.62641e-11	1.11245e-09	9.03047e-10	CCNB1/CDC6/CDC20/CENPE/CENPF/MAD2L1/RAD21/TPR/BUB3/AURKB/PTTG1/DLGAP5/NDC80/TACC3/ANAPC15/FBXO5/ANAPC5/ANAPC11/PSMG2/CDT1	20	CD8+T_MKI67
GO:0006283	transcription-coupled nucleotide-excision repair	22/1043	73/18670	3.67246e-11	1.12109e-09	9.10053e-10	HMGN1/LIG1/PCNA/POLD2/POLR2E/POLR2F/POLR2G/POLR2H/POLR2I/POLR2J/POLR2L/RFC1/RFC2/RFC3/RFC4/RPA1/RPA3/TCEA1/UBB/COPS3/RBX1/POLD3	22	CD8+T_MKI67
GO:0007091	metaphase/anaphase transition of mitotic cell cycle	19/1043	54/18670	3.79411e-11	1.1526e-09	9.35635e-10	CCNB1/CDC6/CDC20/CENPE/CENPF/MAD2L1/RAD21/TPR/BUB3/AURKB/DLGAP5/NDC80/TACC3/ANAPC15/FBXO5/ANAPC5/ANAPC11/PSMG2/CDT1	19	CD8+T_MKI67
GO:0015931	nucleobase-containing compound transport	42/1043	241/18670	4.14167e-11	1.25211e-09	1.01641e-09	SLC25A5/DHX9/EIF5A/HNRNPA1/HNRNPA2B1/HNRNPU/EIF6/MAGOH/NPM1/RAN/ABCE1/SFPQ/SRSF2/SRSF3/SRSF4/SRSF7/SSB/TPR/XPO1/SLBP/KHSRP/SRSF9/SRSF11/EIF4A3/G3BP2/RBM8A/ALYREF/NUTF2/DDX39A/SLC35B1/SRRM1/KHDRBS1/RNPS1/NUP210/MRPL18/RTRAF/MAGOHB/ENY2/NUP37/THOC7/THOC3/HNRNPA3	42	CD8+T_MKI67
GO:0032508	DNA duplex unwinding	27/1043	110/18670	4.54702e-11	1.36804e-09	1.11052e-09	PARP1/ANXA1/CHD4/DDX1/DHX9/XRCC6/HMGA1/MCM2/MCM3/MCM4/MCM5/MCM6/MCM7/RAD23B/RECQL/RFC2/RFC3/RFC4/RPA1/TOP2A/UBB/XRCC5/CDC45/RUVBL1/RBX1/G3BP1/GINS2	27	CD8+T_MKI67
GO:1903405	protein localization to nuclear body	9/1043	10/18670	4.8736e-11	1.44545e-09	1.17336e-09	CCT6A/DKC1/TCP1/CCT3/CCT7/CCT4/CCT2/CCT8/CCT5	9	CD8+T_MKI67
GO:1904851	positive regulation of establishment of protein localization to telomere	9/1043	10/18670	4.8736e-11	1.44545e-09	1.17336e-09	CCT6A/DKC1/TCP1/CCT3/CCT7/CCT4/CCT2/CCT8/CCT5	9	CD8+T_MKI67
GO:1904867	protein localization to Cajal body	9/1043	10/18670	4.8736e-11	1.44545e-09	1.17336e-09	CCT6A/DKC1/TCP1/CCT3/CCT7/CCT4/CCT2/CCT8/CCT5	9	CD8+T_MKI67
GO:0051984	positive regulation of chromosome segregation	14/1043	28/18670	5.08657e-11	1.5015e-09	1.21886e-09	CCNB1/CDC6/FEN1/HNRNPU/RAD21/SFPQ/DLGAP5/SMC5/ANAPC5/ANAPC11/RCC2/SMC6/CDT1/SLF1	14	CD8+T_MKI67
GO:0071426	ribonucleoprotein complex export from nucleus	29/1043	127/18670	5.84819e-11	1.71821e-09	1.39478e-09	EIF5A/HNRNPA2B1/EIF6/MAGOH/NPM1/RAN/ABCE1/SRSF2/SRSF3/SRSF4/SRSF7/SSB/TPR/XPO1/SLBP/SRSF9/SRSF11/EIF4A3/RBM8A/ALYREF/DDX39A/SRRM1/RNPS1/NUP210/MAGOHB/ENY2/NUP37/THOC7/THOC3	29	CD8+T_MKI67
GO:0033119	negative regulation of RNA splicing	13/1043	24/18670	6.7328e-11	1.96335e-09	1.59377e-09	C1QBP/HNRNPA2B1/HNRNPK/PTBP1/RPS26/SRSF4/SRSF7/TMBIM6/SRSF9/SAP18/SRSF10/RNPS1/RBMX	13	CD8+T_MKI67
GO:0010833	telomere maintenance via telomere lengthening	23/1043	82/18670	6.74531e-11	1.96335e-09	1.59377e-09	PARP1/CCT6A/DKC1/HNRNPA1/HNRNPA2B1/HNRNPC/HNRNPU/HSP90AA1/HSP90AB1/RFC1/RPA1/TCP1/CCT3/XRCC5/AURKB/CCT7/CCT4/CCT2/CCT8/PTGES3/CCT5/NOP10/NHP2	23	CD8+T_MKI67
GO:1905818	regulation of chromosome separation	20/1043	62/18670	7.15699e-11	2.06617e-09	1.67724e-09	CCNB1/CDC6/CDC20/CENPE/CENPF/MAD2L1/RAD21/TPR/BUB3/AURKB/PTTG1/DLGAP5/NDC80/TACC3/ANAPC15/FBXO5/ANAPC5/ANAPC11/PSMG2/CDT1	20	CD8+T_MKI67
GO:0071166	ribonucleoprotein complex localization	29/1043	128/18670	7.16458e-11	2.06617e-09	1.67724e-09	EIF5A/HNRNPA2B1/EIF6/MAGOH/NPM1/RAN/ABCE1/SRSF2/SRSF3/SRSF4/SRSF7/SSB/TPR/XPO1/SLBP/SRSF9/SRSF11/EIF4A3/RBM8A/ALYREF/DDX39A/SRRM1/RNPS1/NUP210/MAGOHB/ENY2/NUP37/THOC7/THOC3	29	CD8+T_MKI67
GO:0044784	metaphase/anaphase transition of cell cycle	19/1043	56/18670	7.88493e-11	2.26348e-09	1.8374e-09	CCNB1/CDC6/CDC20/CENPE/CENPF/MAD2L1/RAD21/TPR/BUB3/AURKB/DLGAP5/NDC80/TACC3/ANAPC15/FBXO5/ANAPC5/ANAPC11/PSMG2/CDT1	19	CD8+T_MKI67
GO:0000380	alternative mRNA splicing, via spliceosome	22/1043	76/18670	8.86248e-11	2.53248e-09	2.05577e-09	DHX9/HNRNPA1/HNRNPU/MAGOH/HNRNPM/PTBP1/SFPQ/SRSF2/SRSF3/SRSF4/SRSF7/TRA2B/SRSF9/RBM8A/THRAP3/SAP18/KHDRBS1/SRSF10/RNPS1/RBMX/RBM25/RBM17	22	CD8+T_MKI67
GO:0072331	signal transduction by p53 class mediator	44/1043	267/18670	9.55942e-11	2.71922e-09	2.20736e-09	BAX/BRCA1/BRCA2/CCNB1/CD74/CDK1/CHD4/CHEK1/CSNK2B/E2F1/HDAC1/HDAC2/HINT1/HNRNPK/PRMT1/IFI16/MIF/MSH2/PCNA/PIN1/RBBP4/RBBP7/RBBP8/RFC2/RFC3/RFC4/RPA1/RPA3/SSRP1/TFDP1/UBB/TAF15/AURKB/EEF1E1/BATF/TOPBP1/SUPT16H/SNW1/TPX2/BRD7/RPS27L/GTSE1/TMEM109/ATAD5	44	CD8+T_MKI67
GO:0090068	positive regulation of cell cycle process	47/1043	298/18670	1.03339e-10	2.92623e-09	2.3754e-09	ANXA1/APEX1/RHOA/BAX/BRCA1/CCNB1/CDK1/CDC6/CDC25B/CDC42/CDK4/E2F1/EIF4G1/EZH2/FEN1/HNRNPU/PRMT1/MAD2L1/NPM1/PCNA/RAD21/RAD51C/RANBP1/SFPQ/TFDP1/TPR/CDC45/RAB11A/AURKB/KIF20B/DLGAP5/NDC80/DBF4/UBE2C/PHB2/SMC5/FBXO5/NUSAP1/ANAPC5/GTSE1/DTL/ANAPC11/RCC2/ATAD5/CDT1/SLF1/CDCA5	47	CD8+T_MKI67
GO:0051054	positive regulation of DNA metabolic process	36/1043	191/18670	1.05998e-10	2.98798e-09	2.42553e-09	PARP1/BAX/BRCA1/CCT6A/DHX9/DKC1/HMGB1/HNRNPA1/HNRNPA2B1/HNRNPD/HSP90AA1/HSP90AB1/MSH2/PCNA/PRKDC/RFC2/RFC3/RFC4/TCP1/CCT3/UBE2N/XRCC5/TIMELESS/AURKB/TRIM28/CCT7/CCT4/CCT2/CCT8/PTGES3/CCT5/GNL3/RIF1/NABP2/ATAD5/SLF1	36	CD8+T_MKI67
GO:0051204	protein insertion into mitochondrial membrane	17/1043	45/18670	1.1032e-10	3.09588e-09	2.51311e-09	BAX/BID/E2F1/GZMB/HSPA4/HSP90AA1/TFDP1/YWHAB/YWHAE/YWHAH/YWHAZ/PDCD5/YWHAQ/TIMM13/TIMM10/TOMM22/ROMO1	17	CD8+T_MKI67
GO:0051052	regulation of DNA metabolic process	52/1043	351/18670	1.11679e-10	3.12003e-09	2.53272e-09	PARP1/BAX/BRCA1/CCT6A/CHEK1/DHX9/DKC1/MSH6/GZMA/HMGB1/HNRNPA1/HNRNPA2B1/HNRNPC/HNRNPD/HNRNPU/HSP90AA1/HSP90AB1/KPNA2/MSH2/NPM1/PCNA/PPP4C/PRKDC/RFC2/RFC3/RFC4/TCP1/TFDP1/CCT3/UBE2N/UBE2V2/USP1/XRCC5/DEK/TIMELESS/MBD2/AURKB/TRIM28/ALYREF/CCT7/CCT4/CCT2/CCT8/PTGES3/CCT5/GNL3/RIF1/NUCKS1/NABP2/ATAD5/CDT1/SLF1	52	CD8+T_MKI67
GO:0007004	telomere maintenance via telomerase	21/1043	70/18670	1.1257e-10	3.13094e-09	2.54158e-09	CCT6A/DKC1/HNRNPA1/HNRNPC/HNRNPU/HSP90AA1/HSP90AB1/RFC1/RPA1/TCP1/CCT3/XRCC5/AURKB/CCT7/CCT4/CCT2/CCT8/PTGES3/CCT5/NOP10/NHP2	21	CD8+T_MKI67
GO:0030071	regulation of mitotic metaphase/anaphase transition	18/1043	51/18670	1.17156e-10	3.24204e-09	2.63176e-09	CCNB1/CDC6/CDC20/CENPE/CENPF/MAD2L1/RAD21/TPR/BUB3/AURKB/DLGAP5/NDC80/ANAPC15/FBXO5/ANAPC5/ANAPC11/PSMG2/CDT1	18	CD8+T_MKI67
GO:0006278	RNA-dependent DNA biosynthetic process	22/1043	77/18670	1.176e-10	3.24204e-09	2.63176e-09	CCT6A/DKC1/HNRNPA1/HNRNPC/HNRNPU/HSP90AA1/HSP90AB1/PPIA/RFC1/RPA1/TCP1/CCT3/XRCC5/AURKB/CCT7/CCT4/CCT2/CCT8/PTGES3/CCT5/NOP10/NHP2	22	CD8+T_MKI67
GO:1902850	microtubule cytoskeleton organization involved in mitosis	29/1043	131/18670	1.29976e-10	3.56749e-09	2.89595e-09	BIRC5/RHOA/CCNB1/CDC20/CENPE/FLNA/HNRNPU/KIF2A/KIF11/KPNB1/STMN1/MAD2L1/MYBL2/RAN/TPR/VCP/SMC1A/RAB11A/SMC3/AURKB/NDC80/TACC3/TPX2/CHMP2A/NUSAP1/BCCIP/SPC25/NUF2/MZT1	29	CD8+T_MKI67
GO:0051383	kinetochore organization	12/1043	21/18670	1.59762e-10	4.3659e-09	3.54407e-09	CENPE/CENPF/SMC4/NDC80/SMC2/CENPN/CENPK/CENPH/CDT1/NUF2/CENPX/CENPW	12	CD8+T_MKI67
GO:0006275	regulation of DNA replication	26/1043	108/18670	1.6494e-10	4.48779e-09	3.64301e-09	BRCA2/CCNA2/CDK1/CDC6/DHX9/MSH6/PCNA/PPP2CA/RAC1/RFC2/RFC3/RFC4/SMC1A/TIMELESS/SMC3/DBF4/PDS5A/GTPBP4/FBXO5/CACYBP/STOML2/GMNN/NUCKS1/ATAD5/CDT1/ESCO2	26	CD8+T_MKI67
GO:1901293	nucleoside phosphate biosynthetic process	45/1043	282/18670	1.74659e-10	4.73168e-09	3.84099e-09	ACAT1/ADA/PARP1/ATIC/ATP5F1A/ATP5F1B/ATP5F1C/ATP5F1D/ATP5PB/ATP5MC1/ATP5MC2/ATP5MC3/ATP5ME/ATP5PF/ATP5PO/COX5B/CYC1/DGUOK/DTYMK/DUT/ENO1/ERH/GUK1/HPRT1/IDH2/IMPDH2/MTHFD1/NME1/PDHA1/PKM/RRM1/RRM2/TK1/TMSB4X/TYMS/VCP/SUCLG1/GMPS/ATP5MF/ATP5PD/PAICS/ATP5MG/ACOT7/MPC2/STOML2	45	CD8+T_MKI67
GO:1903829	positive regulation of cellular protein localization	49/1043	324/18670	1.86783e-10	5.03832e-09	4.08991e-09	PARP1/BID/CCT6A/CD81/CDK1/DKC1/E2F1/FLNA/GZMB/HSP90AB1/MSN/OAZ1/RAC2/RAN/TCP1/TFDP1/TPR/CCT3/UBE2D3/UBE2L3/EZR/YWHAB/YWHAE/YWHAH/YWHAZ/RAB11A/PDCD5/ITGB1BP1/KIF20B/SAE1/TRIM28/NUTF2/NDC80/CIB1/ANP32B/CCT7/CCT4/CCT2/CCT8/YWHAQ/RER1/PDCD10/PARK7/CCT5/MESD/GNL3/GTSE1/UBL5/CDT1	49	CD8+T_MKI67
GO:0045787	positive regulation of cell cycle	55/1043	389/18670	1.96985e-10	5.2907e-09	4.29478e-09	ANXA1/APEX1/RHOA/BAX/BRCA1/BRCA2/CALR/CCNB1/CDK1/CDC6/CDC25B/CDC42/CDK4/CHEK1/CKS1B/CKS2/E2F1/EIF4G1/EZH2/FEN1/HNRNPU/PRMT1/HSP90AB1/MAD2L1/MIF/NPM1/PCNA/RAD21/RAD23A/RAD51C/RANBP1/SFPQ/TFDP1/TPR/CDC45/RAB11A/AURKB/KIF20B/DLGAP5/NDC80/DBF4/UBE2C/PHB2/SMC5/FBXO5/NUSAP1/ANAPC5/GTSE1/DTL/ANAPC11/RCC2/ATAD5/CDT1/SLF1/CDCA5	55	CD8+T_MKI67
GO:0019985	translesion synthesis	16/1043	41/18670	2.20465e-10	5.89603e-09	4.78617e-09	PCNA/POLD2/RFC1/RFC2/RFC3/RFC4/RPA1/RPA3/UBB/UFD1/VCP/UBE2L6/ISG15/PCLAF/POLD3/DTL	16	CD8+T_MKI67
GO:0000724	double-strand break repair via homologous recombination	29/1043	134/18670	2.31276e-10	6.13708e-09	4.98184e-09	PARP1/BRCA1/BRCA2/CHEK1/FEN1/MCM2/MCM3/MCM4/MCM5/MCM6/MCM7/PPP4C/RAD51C/RBBP8/RECQL/RPA1/RPA3/SFPQ/UBE2N/SEM1/CDC45/TIMELESS/PSMD14/MORF4L1/SMC5/GINS2/RIF1/NUCKS1/NABP2	29	CD8+T_MKI67
GO:1904814	regulation of protein localization to chromosome, telomeric region	10/1043	14/18670	2.3144e-10	6.13708e-09	4.98184e-09	CCT6A/DKC1/TCP1/CCT3/CCT7/CCT4/CCT2/CCT8/CCT5/GNL3	10	CD8+T_MKI67
GO:1902099	regulation of metaphase/anaphase transition of cell cycle	18/1043	53/18670	2.43917e-10	6.44066e-09	5.22827e-09	CCNB1/CDC6/CDC20/CENPE/CENPF/MAD2L1/RAD21/TPR/BUB3/AURKB/DLGAP5/NDC80/ANAPC15/FBXO5/ANAPC5/ANAPC11/PSMG2/CDT1	18	CD8+T_MKI67
GO:0070203	regulation of establishment of protein localization to telomere	9/1043	11/18670	2.54687e-10	6.69678e-09	5.43618e-09	CCT6A/DKC1/TCP1/CCT3/CCT7/CCT4/CCT2/CCT8/CCT5	9	CD8+T_MKI67
GO:0000725	recombinational repair	29/1043	135/18670	2.791e-10	7.30506e-09	5.92996e-09	PARP1/BRCA1/BRCA2/CHEK1/FEN1/MCM2/MCM3/MCM4/MCM5/MCM6/MCM7/PPP4C/RAD51C/RBBP8/RECQL/RPA1/RPA3/SFPQ/UBE2N/SEM1/CDC45/TIMELESS/PSMD14/MORF4L1/SMC5/GINS2/RIF1/NUCKS1/NABP2	29	CD8+T_MKI67
GO:0060828	regulation of canonical Wnt signaling pathway	45/1043	286/18670	2.80156e-10	7.30506e-09	5.92996e-09	HDAC1/PIN1/PPP1CA/PSMA1/PSMA2/PSMA3/PSMA4/PSMA5/PSMA7/PSMB1/PSMB2/PSMB3/PSMB4/PSMB5/PSMB6/PSMB7/PSMB8/PSMB9/PSMB10/PSMC1/PSMC2/PSMC3/PSMC4/PSMC5/PSMC6/PSMD1/PSMD2/PSMD3/PSMD4/PSMD7/PSMD8/PSMD11/PSMD12/PSMD13/PSME1/PSME2/VCP/RUVBL1/SLC9A3R1/PSMF1/PSMD6/RBX1/G3BP1/PSMD14/ASPM	45	CD8+T_MKI67
GO:0007051	spindle organization	33/1043	170/18670	2.84309e-10	7.38259e-09	5.9929e-09	BIRC5/RHOA/CCNB1/CDC20/CENPE/FLNA/HNRNPU/KIF2A/KIF11/KPNB1/STMN1/MYBL2/RAN/TPR/VCP/EZR/SMC1A/RAB11A/SMC3/AURKB/NDC80/TACC3/TPX2/FBXO5/CHMP2A/BCCIP/SPC25/NUF2/HAUS1/TUBB/ASPM/CENPW/MZT1	33	CD8+T_MKI67
GO:0050792	regulation of viral process	37/1043	208/18670	3.28244e-10	8.47443e-09	6.87921e-09	ANXA2/BST2/CD74/CFL1/DHX9/HDAC1/IFI16/ILF3/KPNA2/LGALS1/P4HB/POLR2E/POLR2F/POLR2G/POLR2H/POLR2I/POLR2J/POLR2L/PPIA/PPIB/PSMC3/RAD23A/SUPT4H1/TOP2A/BANF1/SMC3/ISG15/TRIM28/SNF8/SNW1/RRP1B/CHMP2A/APOBEC3C/NELFCD/APOBEC3G/FAM111A/NUCKS1	37	CD8+T_MKI67
GO:0060249	anatomical structure homeostasis	59/1043	439/18670	3.29065e-10	8.47443e-09	6.87921e-09	ACTB/ACTG1/PARP1/AKR1B1/APEX1/BAX/BRCA2/CCT6A/CD38/CSK/DKC1/FEN1/FH/XRCC6/GNAS/HNRNPA1/HNRNPA2B1/HNRNPC/HNRNPD/HNRNPU/HSP90AA1/HSP90AB1/KRAS/PRDX1/PCNA/POLD2/PRIM1/PRKDC/RAC1/RAC2/RAD51C/RFC1/RFC2/RFC3/RFC4/RPA1/RPA3/SOD1/TCP1/CCT3/XRCC5/AURKB/CCT7/CCT4/CCT2/CCT8/POLD3/PTGES3/CORO1A/STRAP/CCT5/SMC5/GNL3/POLE3/RIF1/NOP10/NHP2/NABP2/SMC6	59	CD8+T_MKI67
GO:2000573	positive regulation of DNA biosynthetic process	20/1043	67/18670	3.44945e-10	8.847e-09	7.18165e-09	CCT6A/DKC1/HNRNPA1/HNRNPA2B1/HNRNPD/HSP90AA1/HSP90AB1/RFC2/RFC3/RFC4/TCP1/CCT3/XRCC5/AURKB/CCT7/CCT4/CCT2/CCT8/PTGES3/CCT5	20	CD8+T_MKI67
GO:0070200	establishment of protein localization to telomere	11/1043	18/18670	3.48002e-10	8.88897e-09	7.21572e-09	BRCA2/CCT6A/DKC1/TCP1/CCT3/CCT7/CCT4/CCT2/CCT8/CCT5/NABP2	11	CD8+T_MKI67
GO:0031349	positive regulation of defense response	54/1043	384/18670	3.5341e-10	8.99039e-09	7.29805e-09	CD47/CD81/CTSC/DDT/DHX9/XRCC6/HMGB1/HMGB2/HMGB3/IFI16/KRAS/LAG3/SH2D1A/NONO/PRKDC/PSMA1/PSMA2/PSMA3/PSMA4/PSMA5/PSMA7/PSMB1/PSMB2/PSMB3/PSMB4/PSMB5/PSMB6/PSMB7/PSMB8/PSMB9/PSMB10/PSMC1/PSMC2/PSMC3/PSMC4/PSMC5/PSMC6/PSMD1/PSMD2/PSMD3/PSMD4/PSMD7/PSMD8/PSMD11/PSMD12/PSMD13/PSME1/PSME2/SFPQ/XRCC5/PSMF1/PSMD6/PSMD14/PARK7	54	CD8+T_MKI67
GO:0009152	purine ribonucleotide biosynthetic process	33/1043	172/18670	3.91335e-10	9.91487e-09	8.04851e-09	ACAT1/PARP1/ATIC/ATP5F1A/ATP5F1B/ATP5F1C/ATP5F1D/ATP5PB/ATP5MC1/ATP5MC2/ATP5MC3/ATP5ME/ATP5PF/ATP5PO/COX5B/CYC1/ENO1/GUK1/HPRT1/IMPDH2/NME1/PDHA1/PKM/TMSB4X/VCP/GMPS/ATP5MF/ATP5PD/PAICS/ATP5MG/ACOT7/MPC2/STOML2	33	CD8+T_MKI67
GO:0006338	chromatin remodeling	38/1043	220/18670	4.57352e-10	1.15408e-08	9.36834e-09	ACTB/CHD4/DNMT1/HDAC1/HDAC2/HELLS/HMGB1/HMGB2/HMGB3/HMGA1/HNRNPC/NASP/NPM1/PTMA/RBBP4/RBBP7/SMARCC1/SUPT4H1/TOP1/TPR/SMARCA5/RUVBL1/MBD2/BAZ1B/TRIM28/ZNHIT1/NUDT5/CBX3/ITGB3BP/POLE3/CENPN/KNL1/CENPK/CENPH/CENPM/ANP32E/CENPX/CENPW	38	CD8+T_MKI67
GO:0034724	DNA replication-independent nucleosome organization	18/1043	55/18670	4.88937e-10	1.22882e-08	9.9751e-09	NASP/NPM1/RBBP4/RBBP7/SMARCA5/HAT1/RUVBL1/SUPT16H/ITGB3BP/POLE3/ASF1B/CENPN/KNL1/CENPK/CENPH/CENPM/CENPX/CENPW	18	CD8+T_MKI67
GO:0006164	purine nucleotide biosynthetic process	35/1043	192/18670	4.96684e-10	1.2426e-08	1.00869e-08	ACAT1/ADA/PARP1/ATIC/ATP5F1A/ATP5F1B/ATP5F1C/ATP5F1D/ATP5PB/ATP5MC1/ATP5MC2/ATP5MC3/ATP5ME/ATP5PF/ATP5PO/COX5B/CYC1/ENO1/GUK1/HPRT1/IMPDH2/MTHFD1/NME1/PDHA1/PKM/TMSB4X/VCP/GMPS/ATP5MF/ATP5PD/PAICS/ATP5MG/ACOT7/MPC2/STOML2	35	CD8+T_MKI67
GO:0071356	cellular response to tumor necrosis factor	45/1043	291/18670	4.98389e-10	1.2426e-08	1.00869e-08	ACTN4/BRCA1/DHX9/GBP1/GBP2/GSTP1/PSMA1/PSMA2/PSMA3/PSMA4/PSMA5/PSMA7/PSMB1/PSMB2/PSMB3/PSMB4/PSMB5/PSMB6/PSMB7/PSMB8/PSMB9/PSMB10/PSMC1/PSMC2/PSMC3/PSMC4/PSMC5/PSMC6/PSMD1/PSMD2/PSMD3/PSMD4/PSMD7/PSMD8/PSMD11/PSMD12/PSMD13/PSME1/PSME2/TMSB4X/PSMF1/PSMD6/PSMD14/CIB1/TXNDC17	45	CD8+T_MKI67
GO:0043903	regulation of interspecies interactions between organisms	38/1043	222/18670	5.9814e-10	1.48538e-08	1.20577e-08	ANXA2/BST2/CD74/CFL1/DHX9/GAPDH/HDAC1/IFI16/ILF3/KPNA2/LGALS1/P4HB/POLR2E/POLR2F/POLR2G/POLR2H/POLR2I/POLR2J/POLR2L/PPIA/PPIB/PSMC3/RAD23A/SUPT4H1/TOP2A/BANF1/SMC3/ISG15/TRIM28/SNF8/SNW1/RRP1B/CHMP2A/APOBEC3C/NELFCD/APOBEC3G/FAM111A/NUCKS1	38	CD8+T_MKI67
GO:0034508	centromere complex assembly	18/1043	56/18670	6.83189e-10	1.68323e-08	1.36638e-08	CENPE/CENPF/HELLS/NASP/NPM1/RBBP4/RBBP7/SMARCA5/RUVBL1/ITGB3BP/POLE3/CENPN/KNL1/CENPK/CENPH/CENPM/CENPX/CENPW	18	CD8+T_MKI67
GO:0090307	mitotic spindle assembly	18/1043	56/18670	6.83189e-10	1.68323e-08	1.36638e-08	BIRC5/RHOA/CDC20/FLNA/HNRNPU/KIF2A/KIF11/KPNB1/MYBL2/TPR/SMC1A/RAB11A/SMC3/AURKB/TPX2/CHMP2A/BCCIP/MZT1	18	CD8+T_MKI67
GO:0048524	positive regulation of viral process	25/1043	107/18670	7.30026e-10	1.79157e-08	1.45433e-08	ANXA2/CD74/CFL1/DHX9/KPNA2/LGALS1/P4HB/POLR2E/POLR2F/POLR2G/POLR2H/POLR2I/POLR2J/POLR2L/PPIA/PPIB/RAD23A/SUPT4H1/TOP2A/SMC3/SNW1/RRP1B/CHMP2A/NELFCD/NUCKS1	25	CD8+T_MKI67
GO:0007062	sister chromatid cohesion	19/1043	63/18670	7.83673e-10	1.91076e-08	1.55108e-08	CDC20/FEN1/KIF22/RAD21/RAD51C/SFPQ/SMC1A/NAA10/SMC3/CTCF/PHB2/SMC5/PDS5A/MCMBP/NAA50/SLF1/CDCA5/SGO2/ESCO2	19	CD8+T_MKI67
GO:0048025	negative regulation of mRNA splicing, via spliceosome	11/1043	19/18670	7.847e-10	1.91076e-08	1.55108e-08	C1QBP/HNRNPA2B1/HNRNPK/PTBP1/SRSF4/SRSF7/SRSF9/SAP18/SRSF10/RNPS1/RBMX	11	CD8+T_MKI67
GO:0072522	purine-containing compound biosynthetic process	36/1043	205/18670	8.20815e-10	1.99095e-08	1.61618e-08	ACAT1/ADA/PARP1/ATIC/ATP5F1A/ATP5F1B/ATP5F1C/ATP5F1D/ATP5PB/ATP5MC1/ATP5MC2/ATP5MC3/ATP5ME/ATP5PF/ATP5PO/COX5B/CYC1/DGUOK/ENO1/GUK1/HPRT1/IMPDH2/MTHFD1/NME1/PDHA1/PKM/TMSB4X/VCP/GMPS/ATP5MF/ATP5PD/PAICS/ATP5MG/ACOT7/MPC2/STOML2	36	CD8+T_MKI67
GO:0070202	regulation of establishment of protein localization to chromosome	9/1043	12/18670	9.67995e-10	2.32989e-08	1.89131e-08	CCT6A/DKC1/TCP1/CCT3/CCT7/CCT4/CCT2/CCT8/CCT5	9	CD8+T_MKI67
GO:1990173	protein localization to nucleoplasm	9/1043	12/18670	9.67995e-10	2.32989e-08	1.89131e-08	CCT6A/DKC1/TCP1/CCT3/CCT7/CCT4/CCT2/CCT8/CCT5	9	CD8+T_MKI67
GO:0042769	DNA damage response, detection of DNA damage	15/1043	39/18670	1.03335e-09	2.47765e-08	2.01126e-08	PARP1/DNAJA1/PCNA/POLD2/RFC1/RFC2/RFC3/RFC4/RPA1/RPA3/UBB/USP1/RBX1/POLD3/DTL	15	CD8+T_MKI67
GO:0009165	nucleotide biosynthetic process	43/1043	278/18670	1.20154e-09	2.86864e-08	2.32865e-08	ACAT1/ADA/PARP1/ATIC/ATP5F1A/ATP5F1B/ATP5F1C/ATP5F1D/ATP5PB/ATP5MC1/ATP5MC2/ATP5MC3/ATP5ME/ATP5PF/ATP5PO/COX5B/CYC1/DGUOK/DTYMK/DUT/ENO1/ERH/GUK1/HPRT1/IDH2/IMPDH2/MTHFD1/NME1/PDHA1/PKM/RRM1/RRM2/TMSB4X/TYMS/VCP/GMPS/ATP5MF/ATP5PD/PAICS/ATP5MG/ACOT7/MPC2/STOML2	43	CD8+T_MKI67
GO:0051028	mRNA transport	30/1043	152/18670	1.20558e-09	2.86864e-08	2.32865e-08	DHX9/EIF5A/HNRNPA1/HNRNPA2B1/MAGOH/SRSF2/SRSF3/SRSF4/SRSF7/TPR/XPO1/SLBP/KHSRP/SRSF9/SRSF11/EIF4A3/G3BP2/RBM8A/ALYREF/NUTF2/DDX39A/SRRM1/RNPS1/NUP210/MAGOHB/ENY2/NUP37/THOC7/THOC3/HNRNPA3	30	CD8+T_MKI67
GO:1903312	negative regulation of mRNA metabolic process	21/1043	79/18670	1.34425e-09	3.18647e-08	2.58665e-08	C1QBP/DHX9/E2F1/ELAVL1/HNRNPA2B1/HNRNPC/HNRNPD/HNRNPK/HNRNPU/YBX1/PTBP1/SRSF4/SRSF7/SRSF9/THRAP3/SAP18/SYNCRIP/SRSF10/RNPS1/HNRNPA0/RBMX	21	CD8+T_MKI67
GO:0070198	protein localization to chromosome, telomeric region	13/1043	29/18670	1.40817e-09	3.32542e-08	2.69944e-08	BRCA2/CCT6A/DKC1/TCP1/CCT3/XRCC5/CCT7/CCT4/CCT2/CCT8/CCT5/GNL3/NABP2	13	CD8+T_MKI67
GO:0000381	regulation of alternative mRNA splicing, via spliceosome	19/1043	65/18670	1.41563e-09	3.33046e-08	2.70353e-08	HNRNPA1/HNRNPU/MAGOH/PTBP1/SRSF2/SRSF3/SRSF4/SRSF7/TRA2B/SRSF9/RBM8A/THRAP3/SAP18/KHDRBS1/SRSF10/RNPS1/RBMX/RBM25/RBM17	19	CD8+T_MKI67
GO:0045839	negative regulation of mitotic nuclear division	17/1043	52/18670	1.51325e-09	3.54679e-08	2.87915e-08	CCNB1/CDC20/CENPF/CHEK1/MAD2L1/RAD21/TPR/NAA10/BUB3/AURKB/PTTG1/NDC80/ANAPC15/FBXO5/AURKAIP1/PSMG2/CDT1	17	CD8+T_MKI67
GO:0045931	positive regulation of mitotic cell cycle	31/1043	163/18670	1.65962e-09	3.87533e-08	3.14584e-08	ANXA1/APEX1/BRCA2/CCNB1/CDK1/CDC6/CDC25B/CDK4/EIF4G1/HNRNPU/MAD2L1/RAD51C/RANBP1/TPR/CDC45/RAB11A/KIF20B/DLGAP5/NDC80/UBE2C/PHB2/SMC5/FBXO5/NUSAP1/ANAPC5/DTL/ANAPC11/RCC2/CDT1/SLF1/CDCA5	31	CD8+T_MKI67
GO:0006520	cellular amino acid metabolic process	49/1043	348/18670	2.23386e-09	5.19685e-08	4.2186e-08	ACAT1/HSD17B10/MTHFD1/OAZ1/ODC1/PPA1/PSMA1/PSMA2/PSMA3/PSMA4/PSMA5/PSMA7/PSMB1/PSMB2/PSMB3/PSMB4/PSMB5/PSMB6/PSMB7/PSMB8/PSMB9/PSMB10/PSMC1/PSMC2/PSMC3/PSMC4/PSMC5/PSMC6/PSMD1/PSMD2/PSMD3/PSMD4/PSMD7/PSMD8/PSMD11/PSMD12/PSMD13/PSME1/PSME2/SHMT2/SMS/GMPS/PSMF1/EEF1E1/PSMD6/PSMD14/PRDX4/PARK7/TXN2	49	CD8+T_MKI67
GO:0043486	histone exchange	18/1043	60/18670	2.40578e-09	5.57606e-08	4.52643e-08	NASP/NPM1/PTMA/RBBP4/RBBP7/SMARCA5/RUVBL1/ZNHIT1/ITGB3BP/POLE3/CENPN/KNL1/CENPK/CENPH/CENPM/ANP32E/CENPX/CENPW	18	CD8+T_MKI67
GO:0009260	ribonucleotide biosynthetic process	33/1043	185/18670	2.74831e-09	6.34646e-08	5.15181e-08	ACAT1/PARP1/ATIC/ATP5F1A/ATP5F1B/ATP5F1C/ATP5F1D/ATP5PB/ATP5MC1/ATP5MC2/ATP5MC3/ATP5ME/ATP5PF/ATP5PO/COX5B/CYC1/ENO1/GUK1/HPRT1/IMPDH2/NME1/PDHA1/PKM/TMSB4X/VCP/GMPS/ATP5MF/ATP5PD/PAICS/ATP5MG/ACOT7/MPC2/STOML2	33	CD8+T_MKI67
GO:0006336	DNA replication-independent nucleosome assembly	17/1043	54/18670	2.92395e-09	6.72725e-08	5.46091e-08	NASP/NPM1/RBBP4/RBBP7/SMARCA5/HAT1/RUVBL1/ITGB3BP/POLE3/ASF1B/CENPN/KNL1/CENPK/CENPH/CENPM/CENPX/CENPW	17	CD8+T_MKI67
GO:1901989	positive regulation of cell cycle phase transition	24/1043	106/18670	3.13519e-09	7.18682e-08	5.83398e-08	ANXA1/APEX1/CCNB1/CDK1/CDC6/CDC25B/CDK4/EIF4G1/EZH2/NPM1/RAD51C/CDC45/RAB11A/DLGAP5/UBE2C/PHB2/FBXO5/ANAPC5/DTL/ANAPC11/RCC2/ATAD5/CDT1/CDCA5	24	CD8+T_MKI67
GO:0006626	protein targeting to mitochondrion	23/1043	98/18670	3.17063e-09	7.21519e-08	5.85701e-08	BID/HSPA4/HSP90AA1/HSPD1/LMAN1/RAC2/UBE2D3/UBE2L3/UQCRC2/PDCD5/SAE1/TIMM17A/TOMM40/TIMM13/TIMM10/TIMM8B/DNAJC15/TOMM22/UBL5/GRPEL1/ATP5IF1/ROMO1/TOMM5	23	CD8+T_MKI67
GO:0019886	antigen processing and presentation of exogenous peptide antigen via MHC class II	23/1043	98/18670	3.17063e-09	7.21519e-08	5.85701e-08	ARF1/CANX/CAPZA1/CAPZB/CD74/CENPE/AP2M1/AP2S1/CLTA/HLA-DMA/HLA-DPA1/HLA-DQA1/HLA-DQB1/HLA-DRA/HLA-DRB1/HLA-DRB5/KIF2A/KIF11/KIF22/LAG3/DYNLL1/DCTN3/KIF15	23	CD8+T_MKI67
GO:0031055	chromatin remodeling at centromere	16/1043	48/18670	3.32859e-09	7.54721e-08	6.12653e-08	HELLS/NASP/NPM1/RBBP4/RBBP7/SMARCA5/RUVBL1/ITGB3BP/POLE3/CENPN/KNL1/CENPK/CENPH/CENPM/CENPX/CENPW	16	CD8+T_MKI67
GO:0033048	negative regulation of mitotic sister chromatid segregation	15/1043	42/18670	3.46154e-09	7.82034e-08	6.34825e-08	CCNB1/CDC20/CENPF/MAD2L1/RAD21/TPR/NAA10/BUB3/AURKB/PTTG1/NDC80/ANAPC15/FBXO5/PSMG2/CDT1	15	CD8+T_MKI67
GO:0000075	cell cycle checkpoint	36/1043	216/18670	3.55005e-09	7.99143e-08	6.48713e-08	BAX/BRCA1/CCNB1/CDK1/CDC6/CDC20/CENPF/CHEK1/E2F1/PRMT1/MAD2L1/MSH2/PCNA/PRKDC/TFDP1/TOP2A/TPR/CDC45/NAE1/TIMELESS/BUB3/AURKB/NDC80/TOPBP1/ZWINT/ANAPC15/RPS27L/GTSE1/DTL/PSMG2/CLSPN/NABP2/RNASEH2B/WDR76/CDT1/TIPRL	36	CD8+T_MKI67
GO:0006271	DNA strand elongation involved in DNA replication	10/1043	17/18670	3.85248e-09	8.64115e-08	7.01455e-08	LIG1/MCM3/MCM4/MCM7/PCNA/POLD2/RFC3/RFC4/POLD3/GINS2	10	CD8+T_MKI67
GO:0034612	response to tumor necrosis factor	45/1043	312/18670	4.75131e-09	1.06192e-07	8.62023e-08	ACTN4/BRCA1/DHX9/GBP1/GBP2/GSTP1/PSMA1/PSMA2/PSMA3/PSMA4/PSMA5/PSMA7/PSMB1/PSMB2/PSMB3/PSMB4/PSMB5/PSMB6/PSMB7/PSMB8/PSMB9/PSMB10/PSMC1/PSMC2/PSMC3/PSMC4/PSMC5/PSMC6/PSMD1/PSMD2/PSMD3/PSMD4/PSMD7/PSMD8/PSMD11/PSMD12/PSMD13/PSME1/PSME2/TMSB4X/PSMF1/PSMD6/PSMD14/CIB1/TXNDC17	45	CD8+T_MKI67
GO:0021762	substantia nigra development	15/1043	43/18670	5.04265e-09	1.12302e-07	9.11625e-08	ACTB/RHOA/ATP5PB/ATP5PF/CALM1/CALM2/CALM3/CDC42/COX6B1/HSPA5/NDUFS3/YWHAE/YWHAH/DYNLL1/YWHAQ	15	CD8+T_MKI67
GO:0002495	antigen processing and presentation of peptide antigen via MHC class II	23/1043	101/18670	5.91416e-09	1.31244e-07	1.06539e-07	ARF1/CANX/CAPZA1/CAPZB/CD74/CENPE/AP2M1/AP2S1/CLTA/HLA-DMA/HLA-DPA1/HLA-DQA1/HLA-DQB1/HLA-DRA/HLA-DRB1/HLA-DRB5/KIF2A/KIF11/KIF22/LAG3/DYNLL1/DCTN3/KIF15	23	CD8+T_MKI67
GO:0032201	telomere maintenance via semi-conservative replication	12/1043	27/18670	6.90889e-09	1.52777e-07	1.24018e-07	FEN1/PCNA/POLD2/PRIM1/RFC1/RFC2/RFC3/RFC4/RPA1/RPA3/POLD3/POLE3	12	CD8+T_MKI67
GO:0046390	ribose phosphate biosynthetic process	33/1043	192/18670	7.21998e-09	1.57703e-07	1.28017e-07	ACAT1/PARP1/ATIC/ATP5F1A/ATP5F1B/ATP5F1C/ATP5F1D/ATP5PB/ATP5MC1/ATP5MC2/ATP5MC3/ATP5ME/ATP5PF/ATP5PO/COX5B/CYC1/ENO1/GUK1/HPRT1/IMPDH2/NME1/PDHA1/PKM/TMSB4X/VCP/GMPS/ATP5MF/ATP5PD/PAICS/ATP5MG/ACOT7/MPC2/STOML2	33	CD8+T_MKI67
GO:0002504	antigen processing and presentation of peptide or polysaccharide antigen via MHC class II	23/1043	102/18670	7.2377e-09	1.57703e-07	1.28017e-07	ARF1/CANX/CAPZA1/CAPZB/CD74/CENPE/AP2M1/AP2S1/CLTA/HLA-DMA/HLA-DPA1/HLA-DQA1/HLA-DQB1/HLA-DRA/HLA-DRB1/HLA-DRB5/KIF2A/KIF11/KIF22/LAG3/DYNLL1/DCTN3/KIF15	23	CD8+T_MKI67
GO:0033046	negative regulation of sister chromatid segregation	15/1043	44/18670	7.25767e-09	1.57703e-07	1.28017e-07	CCNB1/CDC20/CENPF/MAD2L1/RAD21/TPR/NAA10/BUB3/AURKB/PTTG1/NDC80/ANAPC15/FBXO5/PSMG2/CDT1	15	CD8+T_MKI67
GO:0034080	CENP-A containing nucleosome assembly	15/1043	44/18670	7.25767e-09	1.57703e-07	1.28017e-07	NASP/NPM1/RBBP4/RBBP7/SMARCA5/RUVBL1/ITGB3BP/POLE3/CENPN/KNL1/CENPK/CENPH/CENPM/CENPX/CENPW	15	CD8+T_MKI67
GO:0061641	CENP-A containing chromatin organization	15/1043	44/18670	7.25767e-09	1.57703e-07	1.28017e-07	NASP/NPM1/RBBP4/RBBP7/SMARCA5/RUVBL1/ITGB3BP/POLE3/CENPN/KNL1/CENPK/CENPH/CENPM/CENPX/CENPW	15	CD8+T_MKI67
GO:0000731	DNA synthesis involved in DNA repair	16/1043	51/18670	9.03614e-09	1.94994e-07	1.58288e-07	PCNA/POLD2/RFC1/RFC2/RFC3/RFC4/RPA1/RPA3/UBB/UFD1/VCP/UBE2L6/ISG15/PCLAF/POLD3/DTL	16	CD8+T_MKI67
GO:0032206	positive regulation of telomere maintenance	16/1043	51/18670	9.03614e-09	1.94994e-07	1.58288e-07	CCT6A/DKC1/HNRNPA1/HNRNPA2B1/HNRNPD/TCP1/CCT3/XRCC5/AURKB/CCT7/CCT4/CCT2/CCT8/CCT5/GNL3/NABP2	16	CD8+T_MKI67
GO:0006163	purine nucleotide metabolic process	55/1043	432/18670	9.35133e-09	2.01102e-07	1.63247e-07	ACAT1/ADA/PARP1/RHOA/ATIC/ATP5F1A/ATP5F1B/ATP5F1C/ATP5F1D/ATP5PB/ATP5MC1/ATP5MC2/ATP5MC3/ATP5ME/ATP5PF/ATP5PO/COX5B/CYC1/DBI/DGUOK/ENO1/GAPDH/GPI/GUK1/HINT1/HPRT1/IMPDH2/EIF6/ITPA/LDHA/NUDT1/MTHFD1/NME1/PDHA1/PGAM1/PGK1/PKM/RAN/TMSB4X/TPI1/TPR/VCP/SUCLG1/GMPS/ATP5MF/ATP5PD/DNPH1/PAICS/ATP5MG/PMVK/ACOT7/NUP210/MPC2/STOML2/NUP37	55	CD8+T_MKI67
GO:0051985	negative regulation of chromosome segregation	15/1043	45/18670	1.03271e-08	2.21324e-07	1.79663e-07	CCNB1/CDC20/CENPF/MAD2L1/RAD21/TPR/NAA10/BUB3/AURKB/PTTG1/NDC80/ANAPC15/FBXO5/PSMG2/CDT1	15	CD8+T_MKI67
GO:2000816	negative regulation of mitotic sister chromatid separation	14/1043	39/18670	1.07193e-08	2.28946e-07	1.85849e-07	CCNB1/CDC20/CENPF/MAD2L1/RAD21/TPR/BUB3/AURKB/PTTG1/NDC80/ANAPC15/FBXO5/PSMG2/CDT1	14	CD8+T_MKI67
GO:0006297	nucleotide-excision repair, DNA gap filling	11/1043	23/18670	1.14077e-08	2.42821e-07	1.97113e-07	LIG1/PCNA/POLD2/RFC1/RFC2/RFC3/RFC4/RPA1/RPA3/UBB/POLD3	11	CD8+T_MKI67
GO:0000727	double-strand break repair via break-induced replication	8/1043	11/18670	1.31142e-08	2.78199e-07	2.25831e-07	MCM2/MCM3/MCM4/MCM5/MCM6/MCM7/CDC45/GINS2	8	CD8+T_MKI67
GO:0006333	chromatin assembly or disassembly	36/1043	228/18670	1.54523e-08	3.2669e-07	2.65194e-07	DNMT1/HDAC1/HELLS/HMGB2/HMGA1/MCM2/NAP1L1/NAP1L4/NASP/NPM1/RBBP4/RBBP7/SET/SMARCC1/TPR/SMARCA5/HIRIP3/HAT1/RUVBL1/MBD2/BAZ1B/CHAF1A/TRIM28/ANP32B/CTCF/SUPT16H/ITGB3BP/POLE3/ASF1B/CENPN/KNL1/CENPK/CENPH/CENPM/CENPX/CENPW	36	CD8+T_MKI67
GO:0031123	RNA 3'-end processing	28/1043	150/18670	1.55413e-08	3.27467e-07	2.65825e-07	CCNB1/DKC1/FBL/HSD17B10/MAGOH/EXOSC9/SRSF2/SRSF3/SRSF4/SRSF7/SNRPA/SSB/SLBP/SRSF9/SRSF11/EIF4A3/RBM8A/ALYREF/DDX39A/SRRM1/PAPOLA/RNPS1/NUDT21/EXOSC8/POLR3K/MAGOHB/THOC7/THOC3	28	CD8+T_MKI67
GO:1905819	negative regulation of chromosome separation	14/1043	40/18670	1.56467e-08	3.28581e-07	2.66729e-07	CCNB1/CDC20/CENPF/MAD2L1/RAD21/TPR/BUB3/AURKB/PTTG1/NDC80/ANAPC15/FBXO5/PSMG2/CDT1	14	CD8+T_MKI67
GO:1903706	regulation of hemopoiesis	58/1043	475/18670	1.7031e-08	3.56455e-07	2.89356e-07	ADA/ANXA1/RHOA/CD74/GNAS/HDAC1/HMGB1/HMGB2/HMGB3/PRMT1/HSPA9/EIF6/LAG3/NME1/PDCD2/PSMA1/PSMA2/PSMA3/PSMA4/PSMA5/PSMA7/PSMB1/PSMB2/PSMB3/PSMB4/PSMB5/PSMB6/PSMB7/PSMB8/PSMB9/PSMB10/PSMC1/PSMC2/PSMC3/PSMC4/PSMC5/PSMC6/PSMD1/PSMD2/PSMD3/PSMD4/PSMD7/PSMD8/PSMD11/PSMD12/PSMD13/PSME1/PSME2/SOD1/PRDX2/PSMF1/ISG15/PSMD6/PSMD14/CIB1/NUDT21/PRELID1/TESC	58	CD8+T_MKI67
GO:0051784	negative regulation of nuclear division	17/1043	60/18670	1.74658e-08	3.64337e-07	2.95755e-07	CCNB1/CDC20/CENPF/CHEK1/MAD2L1/RAD21/TPR/NAA10/BUB3/AURKB/PTTG1/NDC80/ANAPC15/FBXO5/AURKAIP1/PSMG2/CDT1	17	CD8+T_MKI67
GO:0022616	DNA strand elongation	11/1043	24/18670	1.9997e-08	4.15751e-07	3.3749e-07	LIG1/MCM3/MCM4/MCM7/PCNA/POLD2/RFC3/RFC4/POLD3/GINS2/NUCKS1	11	CD8+T_MKI67
GO:1901992	positive regulation of mitotic cell cycle phase transition	21/1043	91/18670	2.0993e-08	4.35014e-07	3.53127e-07	ANXA1/APEX1/CCNB1/CDK1/CDC6/CDC25B/CDK4/EIF4G1/RAD51C/CDC45/RAB11A/DLGAP5/UBE2C/PHB2/FBXO5/ANAPC5/DTL/ANAPC11/RCC2/CDT1/CDCA5	21	CD8+T_MKI67
GO:0051225	spindle assembly	23/1043	108/18670	2.29646e-08	4.72738e-07	3.8375e-07	BIRC5/RHOA/CDC20/FLNA/HNRNPU/KIF2A/KIF11/KPNB1/MYBL2/TPR/SMC1A/RAB11A/SMC3/AURKB/TPX2/FBXO5/CHMP2A/BCCIP/HAUS1/TUBB/ASPM/CENPW/MZT1	23	CD8+T_MKI67
GO:2000278	regulation of DNA biosynthetic process	23/1043	108/18670	2.29646e-08	4.72738e-07	3.8375e-07	CCT6A/DKC1/HNRNPA1/HNRNPA2B1/HNRNPC/HNRNPD/HNRNPU/HSP90AA1/HSP90AB1/RFC2/RFC3/RFC4/TCP1/TFDP1/CCT3/XRCC5/AURKB/CCT7/CCT4/CCT2/CCT8/PTGES3/CCT5	23	CD8+T_MKI67
GO:0051205	protein insertion into membrane	17/1043	62/18670	3.00054e-08	6.15652e-07	4.99763e-07	BAX/BID/E2F1/GZMB/HSPA4/HSP90AA1/TFDP1/YWHAB/YWHAE/YWHAH/YWHAZ/PDCD5/YWHAQ/TIMM13/TIMM10/TOMM22/ROMO1	17	CD8+T_MKI67
GO:0070987	error-free translesion synthesis	10/1043	20/18670	3.13625e-08	6.41393e-07	5.20658e-07	PCNA/RFC1/RFC2/RFC3/RFC4/RPA1/RPA3/UBB/UFD1/VCP	10	CD8+T_MKI67
GO:0034728	nucleosome organization	31/1043	184/18670	3.3168e-08	6.75218e-07	5.48115e-07	HMGB2/HMGA1/MCM2/NAP1L1/NAP1L4/NASP/NPM1/PTMA/RBBP4/RBBP7/SET/SMARCC1/SMARCA5/HAT1/RUVBL1/CHAF1A/ZNHIT1/ANP32B/CTCF/SUPT16H/ITGB3BP/POLE3/ASF1B/CENPN/KNL1/CENPK/CENPH/CENPM/ANP32E/CENPX/CENPW	31	CD8+T_MKI67
GO:0045841	negative regulation of mitotic metaphase/anaphase transition	13/1043	36/18670	3.32322e-08	6.75218e-07	5.48115e-07	CCNB1/CDC20/CENPF/MAD2L1/RAD21/TPR/BUB3/AURKB/NDC80/ANAPC15/FBXO5/PSMG2/CDT1	13	CD8+T_MKI67
GO:2001251	negative regulation of chromosome organization	27/1043	146/18670	3.43425e-08	6.95519e-07	5.64595e-07	PARP1/BRCA1/CCNB1/CDC20/CENPF/DNMT1/HMGA1/HNRNPA1/HNRNPC/HNRNPU/MAD2L1/MCM2/RAD21/SET/TOP2A/TPR/XRCC5/NAA10/BUB3/AURKB/PTTG1/NDC80/ANAPC15/FBXO5/ATAD2/PSMG2/CDT1	27	CD8+T_MKI67
GO:0007093	mitotic cell cycle checkpoint	29/1043	165/18670	3.50506e-08	7.0757e-07	5.74378e-07	BAX/BRCA1/CCNB1/CDK1/CDC6/CDC20/CENPF/E2F1/PRMT1/MAD2L1/MSH2/PCNA/PRKDC/TFDP1/TOP2A/TPR/NAE1/BUB3/AURKB/NDC80/TOPBP1/ZWINT/ANAPC15/RPS27L/GTSE1/PSMG2/CLSPN/NABP2/CDT1	29	CD8+T_MKI67
GO:0006406	mRNA export from nucleus	23/1043	111/18670	3.95325e-08	7.9293e-07	6.4367e-07	EIF5A/HNRNPA2B1/MAGOH/SRSF2/SRSF3/SRSF4/SRSF7/TPR/SLBP/SRSF9/SRSF11/EIF4A3/RBM8A/ALYREF/DDX39A/SRRM1/RNPS1/NUP210/MAGOHB/ENY2/NUP37/THOC7/THOC3	23	CD8+T_MKI67
GO:0071427	mRNA-containing ribonucleoprotein complex export from nucleus	23/1043	111/18670	3.95325e-08	7.9293e-07	6.4367e-07	EIF5A/HNRNPA2B1/MAGOH/SRSF2/SRSF3/SRSF4/SRSF7/TPR/SLBP/SRSF9/SRSF11/EIF4A3/RBM8A/ALYREF/DDX39A/SRRM1/RNPS1/NUP210/MAGOHB/ENY2/NUP37/THOC7/THOC3	23	CD8+T_MKI67
GO:0060070	canonical Wnt signaling pathway	45/1043	335/18670	4.27819e-08	8.55365e-07	6.94352e-07	HDAC1/PIN1/PPP1CA/PSMA1/PSMA2/PSMA3/PSMA4/PSMA5/PSMA7/PSMB1/PSMB2/PSMB3/PSMB4/PSMB5/PSMB6/PSMB7/PSMB8/PSMB9/PSMB10/PSMC1/PSMC2/PSMC3/PSMC4/PSMC5/PSMC6/PSMD1/PSMD2/PSMD3/PSMD4/PSMD7/PSMD8/PSMD11/PSMD12/PSMD13/PSME1/PSME2/VCP/RUVBL1/SLC9A3R1/PSMF1/PSMD6/RBX1/G3BP1/PSMD14/ASPM	45	CD8+T_MKI67
GO:0006354	DNA-templated transcription, elongation	23/1043	112/18670	4.71561e-08	9.39818e-07	7.62907e-07	EZH2/HMGN1/HNRNPU/POLR2E/POLR2F/POLR2G/POLR2H/POLR2I/POLR2J/POLR2L/SSRP1/SUPT4H1/TCEA1/ELOC/ELOB/UBTF/ALYREF/ADRM1/SUPT16H/HTATSF1/ZNRD1/NELFCD/ENY2	23	CD8+T_MKI67
GO:0006270	DNA replication initiation	13/1043	37/18670	4.86216e-08	9.59854e-07	7.79172e-07	CDC6/MCM2/MCM3/MCM4/MCM5/MCM6/MCM7/PRIM1/CDC45/ORC6/POLE3/MCM10/CDT1	13	CD8+T_MKI67
GO:1902100	negative regulation of metaphase/anaphase transition of cell cycle	13/1043	37/18670	4.86216e-08	9.59854e-07	7.79172e-07	CCNB1/CDC20/CENPF/MAD2L1/RAD21/TPR/BUB3/AURKB/NDC80/ANAPC15/FBXO5/PSMG2/CDT1	13	CD8+T_MKI67
GO:1904358	positive regulation of telomere maintenance via telomere lengthening	13/1043	37/18670	4.86216e-08	9.59854e-07	7.79172e-07	CCT6A/DKC1/HNRNPA1/HNRNPA2B1/TCP1/CCT3/XRCC5/AURKB/CCT7/CCT4/CCT2/CCT8/CCT5	13	CD8+T_MKI67
GO:0031503	protein-containing complex localization	40/1043	281/18670	4.90702e-08	9.65664e-07	7.83889e-07	BIRC5/EIF5A/HNRNPA2B1/HNRNPU/EIF6/MAGOH/RAB8A/NPM1/RAN/ABCE1/SFPQ/SRSF2/SRSF3/SRSF4/SRSF7/SSB/TPR/EZR/XPO1/SLBP/SSNA1/DYNLL1/SRSF9/RAB11A/SRSF11/EIF4A3/RBM8A/ALYREF/DDX39A/SRRM1/RNPS1/NUP210/HSPB11/MAGOHB/RCC2/ENY2/NUP37/THOC7/THOC3/MZT1	40	CD8+T_MKI67
GO:0006123	mitochondrial electron transport, cytochrome c to oxygen	10/1043	21/18670	5.68729e-08	1.11018e-06	9.012e-07	COX5B/COX6A1/COX6B1/COX6C/COX7B/COX7C/COX8A/NDUFA4/COX5A/CYCS	10	CD8+T_MKI67
GO:0019646	aerobic electron transport chain	10/1043	21/18670	5.68729e-08	1.11018e-06	9.012e-07	COX5B/COX6A1/COX6B1/COX6C/COX7B/COX7C/COX8A/NDUFA4/COX5A/CYCS	10	CD8+T_MKI67
GO:1903747	regulation of establishment of protein localization to mitochondrion	18/1043	72/18670	5.69459e-08	1.11018e-06	9.012e-07	BID/E2F1/GZMB/DNAJA1/LMAN1/RAC2/TFDP1/UBE2D3/UBE2L3/YWHAB/YWHAE/YWHAH/YWHAZ/PDCD5/SAE1/YWHAQ/UBL5/ATP5IF1	18	CD8+T_MKI67
GO:0043462	regulation of ATPase activity	19/1043	80/18670	5.99085e-08	1.16431e-06	9.45141e-07	ATP1B3/DHX9/MSH6/HNRNPU/DNAJA1/MCM2/MSH2/PFN1/SNRNP70/SSBP1/DYNLL1/PPIF/AHSA1/DNAJC9/NCAPH/DNAJC15/UHRF1/DNAJB11/ATP5IF1	19	CD8+T_MKI67
GO:1901028	regulation of mitochondrial outer membrane permeabilization involved in apoptotic signaling pathway	14/1043	44/18670	6.28169e-08	1.21705e-06	9.87957e-07	SLC25A5/BAK1/BAX/BID/E2F1/GZMB/TFDP1/YWHAB/YWHAE/YWHAH/YWHAZ/ACAA2/YWHAQ/ATP5IF1	14	CD8+T_MKI67
GO:0030111	regulation of Wnt signaling pathway	47/1043	363/18670	6.72571e-08	1.29906e-06	1.05452e-06	HDAC1/PIN1/PPP1CA/PPP2CA/PSMA1/PSMA2/PSMA3/PSMA4/PSMA5/PSMA7/PSMB1/PSMB2/PSMB3/PSMB4/PSMB5/PSMB6/PSMB7/PSMB8/PSMB9/PSMB10/PSMC1/PSMC2/PSMC3/PSMC4/PSMC5/PSMC6/PSMD1/PSMD2/PSMD3/PSMD4/PSMD7/PSMD8/PSMD11/PSMD12/PSMD13/PSME1/PSME2/VCP/RUVBL1/MBD2/SLC9A3R1/PSMF1/PSMD6/RBX1/G3BP1/PSMD14/ASPM	47	CD8+T_MKI67
GO:0009150	purine ribonucleotide metabolic process	50/1043	399/18670	7.34778e-08	1.41484e-06	1.14852e-06	ACAT1/PARP1/RHOA/ATIC/ATP5F1A/ATP5F1B/ATP5F1C/ATP5F1D/ATP5PB/ATP5MC1/ATP5MC2/ATP5MC3/ATP5ME/ATP5PF/ATP5PO/COX5B/CYC1/DBI/ENO1/GAPDH/GPI/GUK1/HINT1/HPRT1/IMPDH2/EIF6/ITPA/LDHA/NME1/PDHA1/PGAM1/PGK1/PKM/RAN/TMSB4X/TPI1/TPR/VCP/SUCLG1/GMPS/ATP5MF/ATP5PD/PAICS/ATP5MG/PMVK/ACOT7/NUP210/MPC2/STOML2/NUP37	50	CD8+T_MKI67
GO:0032204	regulation of telomere maintenance	19/1043	81/18670	7.42129e-08	1.42461e-06	1.15645e-06	PARP1/CCT6A/DKC1/HNRNPA1/HNRNPA2B1/HNRNPC/HNRNPD/HNRNPU/TCP1/CCT3/XRCC5/AURKB/CCT7/CCT4/CCT2/CCT8/CCT5/GNL3/NABP2	19	CD8+T_MKI67
GO:0019693	ribose phosphate metabolic process	52/1043	424/18670	8.16237e-08	1.56208e-06	1.26804e-06	ACAT1/PARP1/RHOA/ATIC/ATP5F1A/ATP5F1B/ATP5F1C/ATP5F1D/ATP5PB/ATP5MC1/ATP5MC2/ATP5MC3/ATP5ME/ATP5PF/ATP5PO/COX5B/CYC1/DBI/ENO1/GAPDH/GPI/GUK1/HINT1/HPRT1/IMPDH2/EIF6/ITPA/LDHA/NME1/PDHA1/PGAM1/PGK1/PKM/RAN/TMSB4X/TPI1/TPR/VCP/SUCLG1/GMPS/ATP5MF/ATP5PD/PAICS/ATP5MG/PMVK/NUDT5/ACOT7/NUP210/MPC2/STOML2/NUP37/RNASEH2B	52	CD8+T_MKI67
GO:0031124	mRNA 3'-end processing	21/1043	98/18670	8.31115e-08	1.58571e-06	1.28722e-06	CCNB1/MAGOH/SRSF2/SRSF3/SRSF4/SRSF7/SNRPA/SLBP/SRSF9/SRSF11/EIF4A3/RBM8A/ALYREF/DDX39A/SRRM1/PAPOLA/RNPS1/NUDT21/MAGOHB/THOC7/THOC3	21	CD8+T_MKI67
GO:0031497	chromatin assembly	32/1043	202/18670	8.91662e-08	1.69578e-06	1.37656e-06	DNMT1/HDAC1/HELLS/HMGB2/HMGA1/MCM2/NAP1L1/NAP1L4/NASP/NPM1/RBBP4/RBBP7/SET/TPR/SMARCA5/HAT1/RUVBL1/MBD2/CHAF1A/TRIM28/ANP32B/CTCF/ITGB3BP/POLE3/ASF1B/CENPN/KNL1/CENPK/CENPH/CENPM/CENPX/CENPW	32	CD8+T_MKI67
GO:0070199	establishment of protein localization to chromosome	11/1043	27/18670	8.94225e-08	1.69578e-06	1.37656e-06	BRCA2/CCT6A/DKC1/TCP1/CCT3/CCT7/CCT4/CCT2/CCT8/CCT5/NABP2	11	CD8+T_MKI67
GO:1900182	positive regulation of protein localization to nucleus	18/1043	74/18670	8.98159e-08	1.69809e-06	1.37844e-06	PARP1/CCT6A/CDK1/DKC1/FLNA/RAN/TCP1/TPR/CCT3/TRIM28/NUTF2/CCT7/CCT4/CCT2/CCT8/PARK7/CCT5/GTSE1	18	CD8+T_MKI67
GO:0009259	ribonucleotide metabolic process	51/1043	414/18670	9.43604e-08	1.77864e-06	1.44383e-06	ACAT1/PARP1/RHOA/ATIC/ATP5F1A/ATP5F1B/ATP5F1C/ATP5F1D/ATP5PB/ATP5MC1/ATP5MC2/ATP5MC3/ATP5ME/ATP5PF/ATP5PO/COX5B/CYC1/DBI/ENO1/GAPDH/GPI/GUK1/HINT1/HPRT1/IMPDH2/EIF6/ITPA/LDHA/NME1/PDHA1/PGAM1/PGK1/PKM/RAN/TMSB4X/TPI1/TPR/VCP/SUCLG1/GMPS/ATP5MF/ATP5PD/PAICS/ATP5MG/PMVK/ACOT7/NUP210/MPC2/STOML2/NUP37/RNASEH2B	51	CD8+T_MKI67
GO:0006364	rRNA processing	33/1043	214/18670	1.08622e-07	2.04132e-06	1.65706e-06	DKC1/FBL/FRG1/SNU13/PA2G4/EXOSC9/NOP14/DDX21/EIF4A3/POP7/C1D/NOP56/EBNA1BP2/LSM6/EXOSC8/RRP1B/WDR43/GTPBP4/DCAF13/RSL1D1/RRP7A/UTP18/MRTO4/TRMT112/NOP58/WBP11/IMP3/NOP10/LYAR/NHP2/FAM207A/RRP36/RPL7L1	33	CD8+T_MKI67
GO:0072521	purine-containing compound metabolic process	55/1043	464/18670	1.09289e-07	2.04769e-06	1.66224e-06	ACAT1/ADA/PARP1/RHOA/ATIC/ATP5F1A/ATP5F1B/ATP5F1C/ATP5F1D/ATP5PB/ATP5MC1/ATP5MC2/ATP5MC3/ATP5ME/ATP5PF/ATP5PO/COX5B/CYC1/DBI/DGUOK/ENO1/GAPDH/GPI/GUK1/HINT1/HPRT1/IMPDH2/EIF6/ITPA/LDHA/NUDT1/MTHFD1/NME1/PDHA1/PGAM1/PGK1/PKM/RAN/TMSB4X/TPI1/TPR/VCP/SUCLG1/GMPS/ATP5MF/ATP5PD/DNPH1/PAICS/ATP5MG/PMVK/ACOT7/NUP210/MPC2/STOML2/NUP37	55	CD8+T_MKI67
GO:0006353	DNA-templated transcription, termination	18/1043	75/18670	1.1207e-07	2.09353e-06	1.69945e-06	DHX9/MAZ/POLR2E/POLR2F/POLR2H/POLR2L/SNRPB/SNRPD3/SNRPE/SNRPF/SNRPG/UBTF/SLBP/TTF2/PAPOLA/NUDT21/ZNRD1/POLR3K	18	CD8+T_MKI67
GO:0016072	rRNA metabolic process	34/1043	225/18670	1.15598e-07	2.15302e-06	1.74773e-06	DKC1/FBL/FRG1/SNU13/PA2G4/EXOSC9/NOP14/DDX21/EIF4A3/POP7/C1D/NOP56/EBNA1BP2/LSM6/EXOSC8/RRP1B/WDR43/GTPBP4/DCAF13/RSL1D1/RRP7A/UTP18/MRTO4/TRMT112/NOP58/WBP11/IMP3/NOP10/LYAR/NHP2/NIFK/FAM207A/RRP36/RPL7L1	34	CD8+T_MKI67
GO:0002181	cytoplasmic translation	21/1043	100/18670	1.20013e-07	2.22862e-06	1.8091e-06	DHX9/EIF4G1/EIF5/GSPT1/RPSA/RPLP0/RPS26/EIF4H/DENR/EIF3A/EIF3B/EIF3I/EIF3J/EIF2S2/EIF3M/EIF3K/MCTS1/RPL26L1/TMA7/RWDD1/ZC3H15	21	CD8+T_MKI67
GO:0050686	negative regulation of mRNA processing	11/1043	28/18670	1.39858e-07	2.58944e-06	2.10201e-06	C1QBP/HNRNPA2B1/HNRNPK/PTBP1/SRSF4/SRSF7/SRSF9/SAP18/SRSF10/RNPS1/RBMX	11	CD8+T_MKI67
GO:1904951	positive regulation of establishment of protein localization	54/1043	456/18670	1.47204e-07	2.71742e-06	2.20589e-06	ARF1/BID/CCT6A/CD38/CD81/DHX9/DKC1/E2F1/FLNA/GAPDH/GPI/GZMB/HMGB1/MIF/OAZ1/OXCT1/PPIA/RAC1/RAC2/RAN/SRI/TCP1/TFDP1/TPR/CCT3/UBE2D3/UBE2L3/EZR/YWHAB/YWHAE/YWHAH/YWHAZ/DYNLL1/PDCD5/ITGB1BP1/KIF20B/SAE1/TRIM28/NUTF2/CIB1/ANP32B/CCT7/CCT4/CCT2/CCT8/YWHAQ/PDCD10/CCT5/MPC2/PHPT1/GTSE1/SELENOK/UBL5/GSDMD	54	CD8+T_MKI67
GO:0002183	cytoplasmic translational initiation	12/1043	34/18670	1.51362e-07	2.77778e-06	2.25489e-06	EIF4G1/EIF5/EIF4H/DENR/EIF3A/EIF3B/EIF3I/EIF3J/EIF2S2/EIF3M/EIF3K/MCTS1	12	CD8+T_MKI67
GO:0032212	positive regulation of telomere maintenance via telomerase	12/1043	34/18670	1.51362e-07	2.77778e-06	2.25489e-06	CCT6A/DKC1/HNRNPA1/TCP1/CCT3/XRCC5/AURKB/CCT7/CCT4/CCT2/CCT8/CCT5	12	CD8+T_MKI67
GO:0009200	deoxyribonucleoside triphosphate metabolic process	9/1043	18/18670	1.57521e-07	2.88235e-06	2.33978e-06	ADA/DGUOK/DTYMK/DUT/GUK1/ITPA/NUDT1/TYMS/DCTPP1	9	CD8+T_MKI67
GO:0075522	IRES-dependent viral translational initiation	7/1043	10/18670	1.72213e-07	3.14201e-06	2.55056e-06	PCBP2/PTBP1/SSB/DENR/EIF3A/EIF3B/MCTS1	7	CD8+T_MKI67
GO:0032388	positive regulation of intracellular transport	34/1043	229/18670	1.78042e-07	3.23891e-06	2.62922e-06	ANXA2/ARF1/BID/CD81/DHX9/E2F1/FLNA/GZMB/MSN/OAZ1/RAC2/RAN/TFDP1/TPR/UBE2D3/UBE2L3/EZR/YWHAB/YWHAE/YWHAH/YWHAZ/PDCD5/ITGB1BP1/KIF20B/SAE1/TRIM28/NUTF2/CIB1/ANP32B/KHDRBS1/YWHAQ/PDCD10/GTSE1/UBL5	34	CD8+T_MKI67
GO:1904356	regulation of telomere maintenance via telomere lengthening	16/1043	62/18670	1.9249e-07	3.4916e-06	2.83435e-06	PARP1/CCT6A/DKC1/HNRNPA1/HNRNPA2B1/HNRNPC/HNRNPU/TCP1/CCT3/XRCC5/AURKB/CCT7/CCT4/CCT2/CCT8/CCT5	16	CD8+T_MKI67
GO:0050434	positive regulation of viral transcription	13/1043	41/18670	1.95105e-07	3.5288e-06	2.86454e-06	DHX9/POLR2E/POLR2F/POLR2G/POLR2H/POLR2I/POLR2J/POLR2L/SUPT4H1/SNW1/RRP1B/NELFCD/NUCKS1	13	CD8+T_MKI67
GO:0006267	pre-replicative complex assembly involved in nuclear cell cycle DNA replication	6/1043	7/18670	1.99912e-07	3.58467e-06	2.90989e-06	MCM2/MCM3/MCM4/MCM5/MCM6/MCM7	6	CD8+T_MKI67
GO:0036388	pre-replicative complex assembly	6/1043	7/18670	1.99912e-07	3.58467e-06	2.90989e-06	MCM2/MCM3/MCM4/MCM5/MCM6/MCM7	6	CD8+T_MKI67
GO:1902299	pre-replicative complex assembly involved in cell cycle DNA replication	6/1043	7/18670	1.99912e-07	3.58467e-06	2.90989e-06	MCM2/MCM3/MCM4/MCM5/MCM6/MCM7	6	CD8+T_MKI67
GO:0019081	viral translation	8/1043	14/18670	2.05169e-07	3.66842e-06	2.97788e-06	DHX9/PCBP2/PTBP1/SSB/DENR/EIF3A/EIF3B/MCTS1	8	CD8+T_MKI67
GO:0032781	positive regulation of ATPase activity	15/1043	55/18670	2.10385e-07	3.75097e-06	3.04489e-06	ATP1B3/DHX9/MSH6/HNRNPU/DNAJA1/MSH2/PFN1/SSBP1/DYNLL1/AHSA1/DNAJC9/NCAPH/DNAJC15/UHRF1/DNAJB11	15	CD8+T_MKI67
GO:1901030	positive regulation of mitochondrial outer membrane permeabilization involved in apoptotic signaling pathway	12/1043	35/18670	2.18661e-07	3.88744e-06	3.15567e-06	BAK1/BAX/BID/E2F1/GZMB/TFDP1/YWHAB/YWHAE/YWHAH/YWHAZ/YWHAQ/ATP5IF1	12	CD8+T_MKI67
GO:1902751	positive regulation of cell cycle G2/M phase transition	11/1043	30/18670	3.20826e-07	5.68763e-06	4.61699e-06	CCNB1/CDK1/CDC25B/CDK4/NPM1/RAD51C/RAB11A/FBXO5/DTL/RCC2/ATAD5	11	CD8+T_MKI67
GO:0006413	translational initiation	30/1043	193/18670	3.41378e-07	6.03488e-06	4.89888e-06	DDX1/EIF1AX/EIF2S1/EIF4G1/EIF4G2/EIF5/EIF6/RPSA/NPM1/POLR2G/PPP1CA/ABCE1/RPL4/RPLP0/RPS26/TPR/EIF4H/DENR/EIF3A/EIF3B/EIF3I/EIF3J/CDC123/EIF2S2/EIF4E2/EIF5B/EIF3M/KHDRBS1/EIF3K/MCTS1	30	CD8+T_MKI67
GO:0006122	mitochondrial electron transport, ubiquinol to cytochrome c	8/1043	15/18670	4.18054e-07	7.36952e-06	5.98229e-06	CYC1/UQCRC1/UQCRC2/UQCRFS1/UQCRH/UQCRQ/UQCR10/CYCS	8	CD8+T_MKI67
GO:0006296	nucleotide-excision repair, DNA incision, 5'-to lesion	12/1043	37/18670	4.37497e-07	7.69061e-06	6.24293e-06	PARP1/PCNA/POLD2/RFC1/RFC2/RFC3/RFC4/RPA1/RPA3/UBB/RBX1/POLD3	12	CD8+T_MKI67
GO:0006605	protein targeting	51/1043	435/18670	4.44457e-07	7.79106e-06	6.32448e-06	BID/HSPA4/HSPA5/HSPA8/HSP90AA1/HSPD1/RPSA/LMAN1/M6PR/RAB27A/RAC2/RPL4/RPLP0/RPS26/SRP9/SRP14/SRP19/SRP72/SSR3/UBB/UBE2D2/UBE2D3/UBE2L3/UQCRC2/YWHAB/YWHAE/YWHAZ/PDCD5/ITGB1BP1/SPCS2/SAE1/TIMM17A/TOMM40/CIB1/SEC61B/YWHAQ/SEC61G/TIMM13/TIMM10/TIMM8B/SPCS1/DNAJC15/TOMM22/UBL5/SPCS3/ATG3/GRPEL1/ZDHHC12/ATP5IF1/ROMO1/TOMM5	51	CD8+T_MKI67
GO:1903749	positive regulation of establishment of protein localization to mitochondrion	15/1043	58/18670	4.49211e-07	7.85241e-06	6.37428e-06	BID/E2F1/GZMB/RAC2/TFDP1/UBE2D3/UBE2L3/YWHAB/YWHAE/YWHAH/YWHAZ/PDCD5/SAE1/YWHAQ/UBL5	15	CD8+T_MKI67
GO:0019042	viral latency	7/1043	11/18670	4.50636e-07	7.85537e-06	6.37669e-06	XRCC6/HMGA1/PPIA/XRCC5/BANF1/PSIP1/NUCKS1	7	CD8+T_MKI67
GO:0002082	regulation of oxidative phosphorylation	11/1043	31/18670	4.72237e-07	8.20905e-06	6.66378e-06	RHOA/CCNB1/CDK1/COX7A2/PGK1/SHMT2/VCP/PPIF/PARK7/DNAJC15/UQCC2	11	CD8+T_MKI67
GO:0090316	positive regulation of intracellular protein transport	28/1043	176/18670	5.14237e-07	8.9144e-06	7.23636e-06	BID/CD81/E2F1/FLNA/GZMB/OAZ1/RAC2/RAN/TFDP1/TPR/UBE2D3/UBE2L3/YWHAB/YWHAE/YWHAH/YWHAZ/PDCD5/ITGB1BP1/KIF20B/SAE1/TRIM28/NUTF2/CIB1/ANP32B/YWHAQ/PDCD10/GTSE1/UBL5	28	CD8+T_MKI67
GO:0008608	attachment of spindle microtubules to kinetochore	11/1043	32/18670	6.83372e-07	1.18136e-05	9.58985e-06	CCNB1/CDC42/CENPE/HNRNPU/BUB3/AURKB/NDC80/RCC2/KNL1/CDT1/NUF2	11	CD8+T_MKI67
GO:0006368	transcription elongation from RNA polymerase II promoter	18/1043	84/18670	6.9158e-07	1.19226e-05	9.67831e-06	EZH2/HNRNPU/POLR2E/POLR2F/POLR2G/POLR2H/POLR2I/POLR2J/POLR2L/SSRP1/SUPT4H1/TCEA1/ELOC/ELOB/ADRM1/SUPT16H/NELFCD/ENY2	18	CD8+T_MKI67
GO:0045454	cell redox homeostasis	17/1043	76/18670	7.39019e-07	1.27055e-05	1.03138e-05	APEX1/PDIA3/P4HB/PRDX1/RAC2/PRDX2/TXN/TXNL1/PRDX6/PDIA4/PDIA6/GLRX3/PRDX4/PRDX3/TXN2/GLRX5/TMX1	17	CD8+T_MKI67
GO:0075713	establishment of integrated proviral latency	6/1043	8/18670	7.61603e-07	1.30578e-05	1.05998e-05	XRCC6/HMGA1/PPIA/XRCC5/BANF1/PSIP1	6	CD8+T_MKI67
GO:0001732	formation of cytoplasmic translation initiation complex	8/1043	16/18670	7.95067e-07	1.35943e-05	1.10354e-05	EIF5/EIF3A/EIF3B/EIF3I/EIF3J/EIF2S2/EIF3M/EIF3K	8	CD8+T_MKI67
GO:0031334	positive regulation of protein-containing complex assembly	34/1043	244/18670	8.10377e-07	1.38184e-05	1.12172e-05	PARP1/ARF1/RHOA/BAX/BID/EIF4G1/HSP90AA1/LCP1/MSN/PFN1/PLEK/PSMC2/PSMC3/PSMC4/PSMC5/PSMC6/RAC1/RPA1/RPA3/SUMO1/VCP/RBX1/ARPC5/ARPC4/ARPC3/ARPC1B/ACTR3/ARPC2/IQGAP2/CORO1A/BRK1/CDT1/ARPC5L/SLF1	34	CD8+T_MKI67
GO:1901796	regulation of signal transduction by p53 class mediator	28/1043	180/18670	8.20961e-07	1.39608e-05	1.13328e-05	BRCA1/CD74/CHD4/CHEK1/CSNK2B/HDAC1/HDAC2/HNRNPK/MIF/PIN1/RBBP4/RBBP7/RBBP8/RFC2/RFC3/RFC4/RPA1/RPA3/SSRP1/UBB/TAF15/AURKB/EEF1E1/TOPBP1/SUPT16H/TPX2/BRD7/ATAD5	28	CD8+T_MKI67
GO:0033683	nucleotide-excision repair, DNA incision	12/1043	39/18670	8.32468e-07	1.41181e-05	1.14605e-05	PARP1/PCNA/POLD2/RFC1/RFC2/RFC3/RFC4/RPA1/RPA3/UBB/RBX1/POLD3	12	CD8+T_MKI67
GO:0019080	viral gene expression	29/1043	191/18670	8.78729e-07	1.48624e-05	1.20647e-05	DHX9/HDAC1/RPSA/PCBP2/POLR2E/POLR2F/POLR2G/POLR2H/POLR2I/POLR2J/POLR2L/PSMC3/PTBP1/RPL4/RPLP0/RPS26/SSB/SUPT4H1/TPR/DENR/EIF3A/EIF3B/SNW1/RRP1B/NUP210/MCTS1/NELFCD/NUCKS1/NUP37	29	CD8+T_MKI67
GO:0032210	regulation of telomere maintenance via telomerase	14/1043	54/18670	1.0497e-06	1.76587e-05	1.43346e-05	CCT6A/DKC1/HNRNPA1/HNRNPC/HNRNPU/TCP1/CCT3/XRCC5/AURKB/CCT7/CCT4/CCT2/CCT8/CCT5	14	CD8+T_MKI67
GO:0097345	mitochondrial outer membrane permeabilization	14/1043	54/18670	1.0497e-06	1.76587e-05	1.43346e-05	SLC25A5/BAK1/BAX/BID/E2F1/GZMB/TFDP1/YWHAB/YWHAE/YWHAH/YWHAZ/ACAA2/YWHAQ/ATP5IF1	14	CD8+T_MKI67
GO:0048857	neural nucleus development	15/1043	62/18670	1.13848e-06	1.90497e-05	1.54638e-05	ACTB/RHOA/ATP5PB/ATP5PF/CALM1/CALM2/CALM3/CDC42/COX6B1/HSPA5/NDUFS3/YWHAE/YWHAH/DYNLL1/YWHAQ	15	CD8+T_MKI67
GO:1902686	mitochondrial outer membrane permeabilization involved in programmed cell death	15/1043	62/18670	1.13848e-06	1.90497e-05	1.54638e-05	SLC25A5/BAK1/BAX/BID/E2F1/GZMB/TFDP1/YWHAB/YWHAE/YWHAH/YWHAZ/PPIF/ACAA2/YWHAQ/ATP5IF1	15	CD8+T_MKI67
GO:0007094	mitotic spindle assembly checkpoint	11/1043	34/18670	1.36666e-06	2.26257e-05	1.83667e-05	CCNB1/CDC20/CENPF/MAD2L1/TPR/BUB3/AURKB/NDC80/ANAPC15/PSMG2/CDT1	11	CD8+T_MKI67
GO:0031577	spindle checkpoint	11/1043	34/18670	1.36666e-06	2.26257e-05	1.83667e-05	CCNB1/CDC20/CENPF/MAD2L1/TPR/BUB3/AURKB/NDC80/ANAPC15/PSMG2/CDT1	11	CD8+T_MKI67
GO:0071173	spindle assembly checkpoint	11/1043	34/18670	1.36666e-06	2.26257e-05	1.83667e-05	CCNB1/CDC20/CENPF/MAD2L1/TPR/BUB3/AURKB/NDC80/ANAPC15/PSMG2/CDT1	11	CD8+T_MKI67
GO:0071174	mitotic spindle checkpoint	11/1043	34/18670	1.36666e-06	2.26257e-05	1.83667e-05	CCNB1/CDC20/CENPF/MAD2L1/TPR/BUB3/AURKB/NDC80/ANAPC15/PSMG2/CDT1	11	CD8+T_MKI67
GO:0033157	regulation of intracellular protein transport	34/1043	250/18670	1.42374e-06	2.35087e-05	1.90834e-05	BID/CD81/E2F1/FLNA/GZMB/LCP1/LMAN1/OAZ1/RAC2/RAN/TFDP1/TPR/TXN/UBE2D3/UBE2L3/XPO1/YWHAB/YWHAE/YWHAH/YWHAZ/PDCD5/ITGB1BP1/KIF20B/SAE1/TRIM28/NUTF2/CIB1/ANP32B/YWHAQ/PDCD10/PARK7/GTSE1/UBL5/ATP5IF1	34	CD8+T_MKI67
GO:0007076	mitotic chromosome condensation	8/1043	17/18670	1.42812e-06	2.35189e-05	1.90918e-05	NCAPD2/SMC4/SMC2/NCAPD3/NCAPH/NUSAP1/NCAPG/CDCA5	8	CD8+T_MKI67
GO:0070317	negative regulation of G0 to G1 transition	12/1043	41/18670	1.51554e-06	2.48931e-05	2.02072e-05	BRCA1/CHEK1/E2F1/EZH2/RBBP4/RBBP7/RBBP8/RRM2/TFDP1/CBX3/CBX5/SUZ12	12	CD8+T_MKI67
GO:0006334	nucleosome assembly	24/1043	145/18670	1.60123e-06	2.62316e-05	2.12938e-05	HMGB2/MCM2/NAP1L1/NAP1L4/NASP/NPM1/RBBP4/RBBP7/SET/SMARCA5/HAT1/RUVBL1/CHAF1A/ANP32B/ITGB3BP/POLE3/ASF1B/CENPN/KNL1/CENPK/CENPH/CENPM/CENPX/CENPW	24	CD8+T_MKI67
GO:0035794	positive regulation of mitochondrial membrane permeability	15/1043	64/18670	1.75701e-06	2.86338e-05	2.32438e-05	SLC25A5/BAK1/BAX/BID/E2F1/GZMB/TFDP1/YWHAB/YWHAE/YWHAH/YWHAZ/PPIF/ACAA2/YWHAQ/ATP5IF1	15	CD8+T_MKI67
GO:0046782	regulation of viral transcription	15/1043	64/18670	1.75701e-06	2.86338e-05	2.32438e-05	DHX9/HDAC1/POLR2E/POLR2F/POLR2G/POLR2H/POLR2I/POLR2J/POLR2L/PSMC3/SUPT4H1/SNW1/RRP1B/NELFCD/NUCKS1	15	CD8+T_MKI67
GO:0031570	DNA integrity checkpoint	25/1043	157/18670	2.03309e-06	3.3047e-05	2.68263e-05	BAX/BRCA1/CCNB1/CDK1/CDC6/CHEK1/E2F1/PRMT1/MSH2/PCNA/PRKDC/TFDP1/TOP2A/CDC45/NAE1/TIMELESS/TOPBP1/RPS27L/GTSE1/DTL/CLSPN/RNASEH2B/WDR76/CDT1/TIPRL	25	CD8+T_MKI67
GO:0050821	protein stabilization	27/1043	178/18670	2.11427e-06	3.42775e-05	2.78252e-05	ATP1B3/CALR/CCT6A/FLNA/GAPDH/HSP90AA1/HSP90AB1/HSPD1/PFN1/PHB/PIN1/PPIB/TCP1/CCT3/SUMO1/CCT7/CCT4/CCT2/CCT8/PTGES3/PDCD10/PARK7/PHB2/CCT5/GTPBP4/GTSE1/TESC	27	CD8+T_MKI67
GO:0043248	proteasome assembly	7/1043	13/18670	2.12195e-06	3.43131e-05	2.78541e-05	PSMD4/PSMD11/PSMD13/PSMG1/ADRM1/POMP/PSMG2	7	CD8+T_MKI67
GO:0000083	regulation of transcription involved in G1/S transition of mitotic cell cycle	10/1043	29/18670	2.14224e-06	3.4552e-05	2.80479e-05	CDC6/DHFR/E2F1/PCNA/RRM2/TFDP1/TYMS/CDC45/FBXO5/CDT1	10	CD8+T_MKI67
GO:0019043	establishment of viral latency	6/1043	9/18670	2.17621e-06	3.50096e-05	2.84194e-05	XRCC6/HMGA1/PPIA/XRCC5/BANF1/PSIP1	6	CD8+T_MKI67
GO:0051098	regulation of binding	44/1043	373/18670	2.31349e-06	3.71226e-05	3.01347e-05	ACTB/PARP1/ANXA2/BAK1/BAX/CALM3/CSNK2B/DHX9/E2F1/EIF2S1/EIF4G1/FKBP1A/GZMA/HDAC2/HMGB1/HMGB2/HSPA5/HSP90AB1/IFI16/ITGA4/STMN1/NME1/PIN1/PPP1CA/PPP2CA/RAN/S100A10/SUMO3/SRI/TMBIM6/TMSB4X/TXN/SUMO1/MBD2/AURKB/ITGB1BP1/EIF4A3/TRIM28/PARK7/GTPBP4/GMNN/NUCKS1/CDT1/CDCA5	44	CD8+T_MKI67
GO:0051973	positive regulation of telomerase activity	11/1043	36/18670	2.58866e-06	4.14317e-05	3.36327e-05	DKC1/HNRNPA2B1/HNRNPD/HSP90AA1/HSP90AB1/TCP1/XRCC5/AURKB/CCT4/CCT2/PTGES3	11	CD8+T_MKI67
GO:1905710	positive regulation of membrane permeability	15/1043	66/18670	2.66123e-06	4.24846e-05	3.44874e-05	SLC25A5/BAK1/BAX/BID/E2F1/GZMB/TFDP1/YWHAB/YWHAE/YWHAH/YWHAZ/PPIF/ACAA2/YWHAQ/ATP5IF1	15	CD8+T_MKI67
GO:0019058	viral life cycle	40/1043	328/18670	2.91778e-06	4.64617e-05	3.77158e-05	ANXA2/BST2/CD74/CD81/CDK1/CDC42/HSP90AB1/IFI16/ILF3/KPNB1/KPNA2/RPSA/LGALS1/P4HB/PCBP1/PCBP2/PPIA/PPIB/RAD23A/RAN/TOP2A/TPR/UBB/VCP/XPO1/DEK/BANF1/SMC3/ISG15/TRIM28/SIVA1/SNF8/NUP210/CHMP2A/HTATSF1/APOBEC3C/APOBEC3G/FAM111A/NUCKS1/NUP37	40	CD8+T_MKI67
GO:0001844	protein insertion into mitochondrial membrane involved in apoptotic signaling pathway	10/1043	30/18670	3.05295e-06	4.84908e-05	3.93629e-05	BAX/BID/E2F1/GZMB/TFDP1/YWHAB/YWHAE/YWHAH/YWHAZ/YWHAQ	10	CD8+T_MKI67
GO:0010032	meiotic chromosome condensation	5/1043	6/18670	3.08536e-06	4.88815e-05	3.96801e-05	NCAPD2/SMC4/SMC2/NCAPD3/NCAPH	5	CD8+T_MKI67
GO:0061077	chaperone-mediated protein folding	14/1043	59/18670	3.31099e-06	5.23237e-05	4.24743e-05	CD74/FKBP1A/HSPA5/HSPA8/HSPA9/HSPE1/PPIB/DNAJC7/PDCD5/PDIA4/CCT2/PTGES3/HSPH1/CHORDC1	14	CD8+T_MKI67
GO:0010639	negative regulation of organelle organization	45/1043	393/18670	3.95782e-06	6.2388e-05	5.06441e-05	PARP1/SLC25A5/BRCA1/CAPZA1/CAPZB/CCNB1/CDC20/CENPF/CHEK1/DNMT1/HMGA1/HNRNPA1/HNRNPC/HNRNPU/STMN1/LMAN1/MAD2L1/MCM2/NPM1/PFN1/RAD21/SET/TMSB4X/TOP2A/TPR/XRCC5/NAA10/TMSB10/BUB3/AURKB/PTTG1/PPIF/NDC80/ACAA2/CIB1/CORO1A/ANAPC15/FBXO5/PRELID1/CHMP2A/ATAD2/AURKAIP1/PSMG2/CDT1/MTPN	45	CD8+T_MKI67
GO:0006268	DNA unwinding involved in DNA replication	7/1043	14/18670	4.03874e-06	6.35036e-05	5.15497e-05	HMGA1/MCM2/MCM4/MCM6/MCM7/RECQL/RPA1	7	CD8+T_MKI67
GO:1902110	positive regulation of mitochondrial membrane permeability involved in apoptotic process	14/1043	60/18670	4.09865e-06	6.42841e-05	5.21833e-05	SLC25A5/BAK1/BAX/BID/E2F1/GZMB/TFDP1/YWHAB/YWHAE/YWHAH/YWHAZ/ACAA2/YWHAQ/ATP5IF1	14	CD8+T_MKI67
GO:0050685	positive regulation of mRNA processing	10/1043	31/18670	4.28186e-06	6.69898e-05	5.43797e-05	CCNB1/RBM3/TRA2B/SNRNP70/PRDX6/THRAP3/NUDT21/SNW1/DAZAP1/RBMX	10	CD8+T_MKI67
GO:0070316	regulation of G0 to G1 transition	12/1043	45/18670	4.48462e-06	6.99868e-05	5.68126e-05	BRCA1/CHEK1/E2F1/EZH2/RBBP4/RBBP7/RBBP8/RRM2/TFDP1/CBX3/CBX5/SUZ12	12	CD8+T_MKI67
GO:0034470	ncRNA processing	44/1043	384/18670	4.96468e-06	7.7286e-05	6.27378e-05	DDX1/DKC1/FBL/FRG1/HSD17B10/HNRNPA2B1/SNU13/PA2G4/EXOSC9/SSB/LAGE3/NOP14/USP14/DDX21/EIF4A3/POP7/C1D/NOP56/EBNA1BP2/LSM6/EXOSC8/RRP1B/WDR43/GTPBP4/DCAF13/RSL1D1/RRP7A/TPRKB/UTP18/MRTO4/TRMT112/SRRT/NOP58/RTRAF/POLR3K/WBP11/IMP3/NOP10/LYAR/NHP2/FAM207A/RRP36/RPL7L1/ZBTB8OS	44	CD8+T_MKI67
GO:0097193	intrinsic apoptotic signaling pathway	36/1043	289/18670	5.58204e-06	8.6681e-05	7.03642e-05	PARP1/BAK1/BAX/BID/BRCA1/BRCA2/CD74/CRIP1/E2F1/ENO1/MSH6/HDAC1/HINT1/HNRNPK/DNAJA1/IFI16/MIF/MSH2/NDUFS3/NONO/P4HB/PRKDC/SFPQ/SOD1/TMBIM6/UBB/VDAC2/SLC9A3R1/PPIF/PDCD10/PARK7/SNW1/RPS27L/SELENOK/TMEM109/ATAD5	36	CD8+T_MKI67
GO:0006417	regulation of translation	47/1043	424/18670	5.87393e-06	9.09877e-05	7.38603e-05	RHOA/C1QBP/CALR/CDK4/DDX1/DHX9/DHFR/EIF2S1/EIF4G1/EIF4G2/EIF5/EIF5A/ELAVL1/GAPDH/HNRNPD/ILF3/EIF6/CAPRIN1/MAGOH/NCL/NPM1/PA2G4/POLR2G/PPP1CA/RBM3/SHMT2/SRP9/TPR/TYMS/VIM/EIF4H/KHSRP/EIF3B/CDC123/EIF4E2/EIF5B/EIF4A3/RBM8A/HNRNPR/SYNCRIP/KHDRBS1/EIF3K/MRPL13/RPS27L/ZNF706/UQCC2/MTPN	47	CD8+T_MKI67
GO:0010822	positive regulation of mitochondrion organization	20/1043	116/18670	6.15521e-06	9.51093e-05	7.72061e-05	BAK1/BAX/BID/E2F1/GZMB/RAC2/TFDP1/UBE2D3/UBE2L3/YWHAB/YWHAE/YWHAH/YWHAZ/PDCD5/SAE1/PPIF/YWHAQ/PARK7/UBL5/ATP5IF1	20	CD8+T_MKI67
GO:0090329	regulation of DNA-dependent DNA replication	13/1043	54/18670	6.22956e-06	9.60211e-05	7.79462e-05	BRCA2/MSH6/RFC2/RFC3/RFC4/SMC1A/TIMELESS/SMC3/DBF4/FBXO5/STOML2/GMNN/CDT1	13	CD8+T_MKI67
GO:0042276	error-prone translesion synthesis	8/1043	20/18670	6.36508e-06	9.7869e-05	7.94462e-05	PCNA/RFC1/RFC2/RFC3/RFC4/RPA1/RPA3/UBB	8	CD8+T_MKI67
GO:1900739	regulation of protein insertion into mitochondrial membrane involved in apoptotic signaling pathway	9/1043	26/18670	6.74119e-06	0.000103145	8.37292e-05	BID/E2F1/GZMB/TFDP1/YWHAB/YWHAE/YWHAH/YWHAZ/YWHAQ	9	CD8+T_MKI67
GO:1900740	positive regulation of protein insertion into mitochondrial membrane involved in apoptotic signaling pathway	9/1043	26/18670	6.74119e-06	0.000103145	8.37292e-05	BID/E2F1/GZMB/TFDP1/YWHAB/YWHAE/YWHAH/YWHAZ/YWHAQ	9	CD8+T_MKI67
GO:0034605	cellular response to heat	22/1043	137/18670	7.14375e-06	0.000109038	8.85129e-05	EIF2S1/HDAC2/HSBP1/HSPA5/HSPA8/HSPA9/HSP90AA1/HSP90AB1/RBBP7/RPA1/RPA3/TPR/DNAJC7/SUMO1/VCP/YWHAE/PTGES3/HSPH1/NUP210/CHORDC1/HIKESHI/NUP37	22	CD8+T_MKI67
GO:1902969	mitotic DNA replication	7/1043	15/18670	7.20684e-06	0.000109733	8.90772e-05	BRCA2/LIG1/MCM2/MCM3/MCM4/MCM6/CDC45	7	CD8+T_MKI67
GO:0030261	chromosome condensation	12/1043	47/18670	7.34587e-06	0.000111309	9.03559e-05	CCNB1/CDK1/TOP2A/BANF1/NCAPD2/SMC4/SMC2/NCAPD3/NCAPH/NUSAP1/NCAPG/CDCA5	12	CD8+T_MKI67
GO:0045023	G0 to G1 transition	12/1043	47/18670	7.34587e-06	0.000111309	9.03559e-05	BRCA1/CHEK1/E2F1/EZH2/RBBP4/RBBP7/RBBP8/RRM2/TFDP1/CBX3/CBX5/SUZ12	12	CD8+T_MKI67
GO:0043254	regulation of protein-containing complex assembly	47/1043	429/18670	8.03264e-06	0.000121421	9.85648e-05	PARP1/ARF1/RHOA/BAX/BID/CAPZA1/CAPZB/CDC42/EIF4G1/HMGB1/HSPA8/HSP90AA1/STMN1/LCP1/MSN/PFN1/PLEK/PSMC2/PSMC3/PSMC4/PSMC5/PSMC6/RAC1/RPA1/RPA3/TMSB4X/SUMO1/VCP/VDAC2/TMSB10/RBX1/ARPC5/ARPC4/ARPC3/ARPC1B/ACTR3/ARPC2/IQGAP2/CORO1A/PARK7/COTL1/DNAJC15/BRK1/CDT1/ARPC5L/SLF1/MTPN	47	CD8+T_MKI67
GO:0042026	protein refolding	11/1043	40/18670	8.10575e-06	0.000122231	9.92222e-05	FKBP1A/HSPA5/HSPA8/HSPA9/HSP90AA1/HSPD1/PPIA/PPIB/SNRNP70/PPIG/PPIF	11	CD8+T_MKI67
GO:0032606	type I interferon production	21/1043	128/18670	8.14267e-06	0.000122492	9.94346e-05	DHX9/XRCC6/HMGB1/HMGB2/HSPD1/IFI16/PCBP2/PIN1/POLR2E/POLR2F/POLR2H/POLR2L/PRKDC/UFD1/XRCC5/NMI/LRRFIP1/UBE2L6/ISG15/G3BP1/POLR3K	21	CD8+T_MKI67
GO:0010971	positive regulation of G2/M transition of mitotic cell cycle	9/1043	27/18670	9.61196e-06	0.000144248	0.000117095	CCNB1/CDK1/CDC25B/CDK4/RAD51C/RAB11A/FBXO5/DTL/RCC2	9	CD8+T_MKI67
GO:0048026	positive regulation of mRNA splicing, via spliceosome	8/1043	21/18670	9.77901e-06	0.000146055	0.000118562	RBM3/TRA2B/SNRNP70/PRDX6/THRAP3/SNW1/DAZAP1/RBMX	8	CD8+T_MKI67
GO:0071459	protein localization to chromosome, centromeric region	8/1043	21/18670	9.77901e-06	0.000146055	0.000118562	CDK1/BUB3/AURKB/NDC80/CTCF/RCC2/KNL1/CDT1	8	CD8+T_MKI67
GO:0032386	regulation of intracellular transport	42/1043	370/18670	1.02127e-05	0.000152169	0.000123525	ANXA2/ARF1/BID/CD81/DHX9/E2F1/FLNA/GZMB/LCP1/LMAN1/MSN/OAZ1/PPP1CC/MAP2K2/RAC2/RAN/TFDP1/TPR/TXN/UBE2D3/UBE2L3/EZR/XPO1/YWHAB/YWHAE/YWHAH/YWHAZ/PDCD5/ITGB1BP1/KIF20B/SAE1/TRIM28/NUTF2/CIB1/ANP32B/KHDRBS1/YWHAQ/PDCD10/PARK7/GTSE1/UBL5/ATP5IF1	42	CD8+T_MKI67
GO:0006458	'de novo' protein folding	11/1043	41/18670	1.05222e-05	0.000156408	0.000126966	CD74/FKBP1A/HSPA5/HSPA8/HSPA9/HSPD1/HSPE1/DNAJC7/CCT2/PTGES3/HSPH1	11	CD8+T_MKI67
GO:1903578	regulation of ATP metabolic process	20/1043	121/18670	1.18483e-05	0.000175703	0.000142629	PARP1/RHOA/CCNB1/CDK1/COX7A2/ENO1/EIF6/PGAM1/PGK1/SHMT2/TMSB4X/TPR/VCP/PPIF/PARK7/NUP210/DNAJC15/NUP37/UQCC2/ATP5IF1	20	CD8+T_MKI67
GO:0000076	DNA replication checkpoint	7/1043	16/18670	1.21938e-05	0.000179973	0.000146095	CDC6/CDC45/NAE1/TIMELESS/TOPBP1/CLSPN/CDT1	7	CD8+T_MKI67
GO:0051382	kinetochore assembly	7/1043	16/18670	1.21938e-05	0.000179973	0.000146095	CENPE/CENPF/CENPN/CENPK/CENPH/CENPX/CENPW	7	CD8+T_MKI67
GO:1902108	regulation of mitochondrial membrane permeability involved in apoptotic process	14/1043	66/18670	1.33702e-05	0.000196872	0.000159813	SLC25A5/BAK1/BAX/BID/E2F1/GZMB/TFDP1/YWHAB/YWHAE/YWHAH/YWHAZ/ACAA2/YWHAQ/ATP5IF1	14	CD8+T_MKI67
GO:0019079	viral genome replication	20/1043	122/18670	1.34396e-05	0.000197429	0.000160265	BST2/CDC42/IFI16/ILF3/PCBP1/PCBP2/PPIA/PPIB/RAD23A/TOP2A/VCP/DEK/BANF1/ISG15/TRIM28/HTATSF1/APOBEC3C/APOBEC3G/FAM111A/NUCKS1	20	CD8+T_MKI67
GO:0045815	positive regulation of gene expression, epigenetic	13/1043	58/18670	1.44073e-05	0.000210232	0.000170658	ACTB/CHEK1/HMGA1/POLR2E/POLR2F/POLR2H/POLR2L/DEK/SMARCA5/BAZ1B/DDX21/ATAD2/ZNRD1	13	CD8+T_MKI67
GO:0000291	nuclear-transcribed mRNA catabolic process, exonucleolytic	10/1043	35/18670	1.44455e-05	0.000210232	0.000170658	EXOSC9/POLR2G/LSM6/EXOSC8/LSM5/LSM4/LSM1/LSM3/LSM7/LSM2	10	CD8+T_MKI67
GO:0006369	termination of RNA polymerase II transcription	10/1043	35/18670	1.44455e-05	0.000210232	0.000170658	MAZ/SNRPB/SNRPD3/SNRPE/SNRPF/SNRPG/SLBP/TTF2/PAPOLA/NUDT21	10	CD8+T_MKI67
GO:0009262	deoxyribonucleotide metabolic process	10/1043	35/18670	1.44455e-05	0.000210232	0.000170658	ADA/DGUOK/DTYMK/DUT/GUK1/NUDT1/RRM1/RRM2/TYMS/DCTPP1	10	CD8+T_MKI67
GO:0007063	regulation of sister chromatid cohesion	8/1043	22/18670	1.46157e-05	0.000211236	0.000171473	FEN1/RAD21/SFPQ/NAA10/CTCF/SMC5/SLF1/CDCA5	8	CD8+T_MKI67
GO:0010155	regulation of proton transport	8/1043	22/18670	1.46157e-05	0.000211236	0.000171473	ACTN4/TMSB4X/SLC9A3R1/COX17/PPIF/PARK7/PHB2/TESC	8	CD8+T_MKI67
GO:0032069	regulation of nuclease activity	8/1043	22/18670	1.46157e-05	0.000211236	0.000171473	GZMA/HMGB1/HMGB2/NPM1/PCNA/ABCE1/TCEA1/TMBIM6	8	CD8+T_MKI67
GO:0009408	response to heat	25/1043	176/18670	1.61051e-05	0.000232226	0.000188512	EIF2S1/HDAC2/HSBP1/DNAJA1/HSPA5/HSPA8/HSPA9/HSP90AA1/HSP90AB1/RBBP7/RPA1/RPA3/SOD1/TPR/DNAJC7/SUMO1/VCP/YWHAE/PTGES3/HSPH1/PSIP1/NUP210/CHORDC1/HIKESHI/NUP37	25	CD8+T_MKI67
GO:0046902	regulation of mitochondrial membrane permeability	15/1043	76/18670	1.66752e-05	0.000239893	0.000194736	SLC25A5/BAK1/BAX/BID/E2F1/GZMB/TFDP1/YWHAB/YWHAE/YWHAH/YWHAZ/PPIF/ACAA2/YWHAQ/ATP5IF1	15	CD8+T_MKI67
GO:0008630	intrinsic apoptotic signaling pathway in response to DNA damage	18/1043	104/18670	1.67638e-05	0.000240614	0.000195321	BAK1/BAX/BID/BRCA1/BRCA2/CD74/CRIP1/E2F1/MSH6/HNRNPK/IFI16/MIF/MSH2/PRKDC/SNW1/RPS27L/TMEM109/ATAD5	18	CD8+T_MKI67
GO:0008637	apoptotic mitochondrial changes	20/1043	124/18670	1.72104e-05	0.000246459	0.000200066	SLC25A5/BAK1/BAX/BID/E2F1/GZMB/HSPD1/TFDP1/YWHAB/YWHAE/YWHAH/YWHAZ/PDCD5/PPIF/ACAA2/YWHAQ/PRELID1/ATG3/GGCT/ATP5IF1	20	CD8+T_MKI67
GO:0034314	Arp2/3 complex-mediated actin nucleation	10/1043	36/18670	1.90058e-05	0.000271549	0.000220432	ARF1/ARPC5/ARPC4/ARPC3/ARPC1B/ACTR3/ARPC2/IQGAP2/BRK1/ARPC5L	10	CD8+T_MKI67
GO:0034404	nucleobase-containing small molecule biosynthetic process	18/1043	105/18670	1.91918e-05	0.000273581	0.000222082	ACAT1/ADA/DTYMK/DUT/GUK1/HINT1/HPRT1/IMPDH2/ITPA/NUDT1/NME1/TK1/VCP/GMPS/DNPH1/NUDT5/ACOT7/DCTPP1	18	CD8+T_MKI67
GO:0034501	protein localization to kinetochore	7/1043	17/18670	1.97297e-05	0.000279974	0.000227272	CDK1/BUB3/AURKB/NDC80/RCC2/KNL1/CDT1	7	CD8+T_MKI67
GO:0062033	positive regulation of mitotic sister chromatid segregation	7/1043	17/18670	1.97297e-05	0.000279974	0.000227272	HNRNPU/DLGAP5/SMC5/ANAPC5/ANAPC11/CDT1/SLF1	7	CD8+T_MKI67
GO:2001233	regulation of apoptotic signaling pathway	44/1043	406/18670	2.02944e-05	0.000287336	0.000233248	PARP1/SLC25A5/BAK1/BAX/BID/BRCA1/CD74/CTSC/E2F1/ENO1/GNAI2/PDIA3/GSTP1/GZMB/HDAC1/HMGB2/HNRNPK/DNAJA1/MAZ/MIF/NDUFS3/NONO/P4HB/PPP1CA/SFPQ/SOD1/PRDX2/TMBIM6/TFDP1/UBB/VDAC2/YWHAB/YWHAE/YWHAH/YWHAZ/PDCD5/SLC9A3R1/PPIF/ACAA2/YWHAQ/PARK7/PRELID1/ATAD5/ATP5IF1	44	CD8+T_MKI67
GO:0007064	mitotic sister chromatid cohesion	8/1043	23/18670	2.13158e-05	0.000301116	0.000244434	CDC20/SMC1A/NAA10/SMC5/PDS5A/NAA50/SLF1/CDCA5	8	CD8+T_MKI67
GO:0010821	regulation of mitochondrion organization	25/1043	179/18670	2.16074e-05	0.000304547	0.00024722	SLC25A5/BAK1/BAX/BID/E2F1/GZMB/LMAN1/RAC2/TFDP1/UBE2D3/UBE2L3/VDAC1/YWHAB/YWHAE/YWHAH/YWHAZ/PDCD5/SAE1/PPIF/ACAA2/YWHAQ/PARK7/PRELID1/UBL5/ATP5IF1	25	CD8+T_MKI67
GO:0007080	mitotic metaphase plate congression	11/1043	44/18670	2.18904e-05	0.000307356	0.000249499	CCNB1/CENPE/HNRNPU/KIF22/KPNB1/RAB11A/NDC80/CHMP2A/CDT1/NUF2/CDCA5	11	CD8+T_MKI67
GO:0032479	regulation of type I interferon production	20/1043	126/18670	2.19049e-05	0.000307356	0.000249499	DHX9/XRCC6/HMGB1/HMGB2/HSPD1/IFI16/PCBP2/PIN1/POLR2E/POLR2F/POLR2H/POLR2L/PRKDC/UFD1/XRCC5/NMI/LRRFIP1/UBE2L6/ISG15/POLR3K	20	CD8+T_MKI67
GO:1900180	regulation of protein localization to nucleus	19/1043	116/18670	2.21969e-05	0.000310757	0.00025226	PARP1/CCT6A/CDK1/DKC1/FLNA/PIN1/RAN/TCP1/TPR/CCT3/TRIM28/NUTF2/CCT7/CCT4/CCT2/CCT8/PARK7/CCT5/GTSE1	19	CD8+T_MKI67
GO:1900024	regulation of substrate adhesion-dependent cell spreading	12/1043	52/18670	2.24017e-05	0.000312924	0.000254019	ACTN4/C1QBP/CALR/CDC42/FLNA/GBP1/RAC1/S100A10/ITGB1BP1/ARPC2/CIB1/RCC2	12	CD8+T_MKI67
GO:1901998	toxin transport	10/1043	37/18670	2.47491e-05	0.000344945	0.000280013	DNAJA1/HSPA5/TCP1/CCT3/COPB2/CCT7/CCT4/CCT2/CCT8/CCT5	10	CD8+T_MKI67
GO:0070979	protein K11-linked ubiquitination	9/1043	30/18670	2.52066e-05	0.00035054	0.000284555	UBE2A/UBE2D2/UBE2D3/UBE2L3/UBE2C/UBE2S/UBE2T/ANAPC5/ANAPC11	9	CD8+T_MKI67
GO:0034660	ncRNA metabolic process	49/1043	475/18670	2.60435e-05	0.000361376	0.000293351	DDX1/DKC1/FBL/FRG1/HSD17B10/HNRNPA2B1/SNU13/PA2G4/EXOSC9/PPA1/RAN/SSB/LAGE3/KHSRP/NOP14/USP14/DDX21/EEF1E1/EIF4A3/POP7/C1D/NOP56/EBNA1BP2/LSM6/EXOSC8/RRP1B/WDR43/GTPBP4/DCAF13/RSL1D1/RRP7A/TPRKB/UTP18/MRTO4/TRMT112/SRRT/NOP58/RTRAF/POLR3K/WBP11/IMP3/NOP10/LYAR/NHP2/NIFK/FAM207A/RRP36/RPL7L1/ZBTB8OS	49	CD8+T_MKI67
GO:0006446	regulation of translational initiation	15/1043	79/18670	2.70506e-05	0.000373693	0.000303349	DDX1/EIF2S1/EIF4G1/EIF4G2/EIF5/NPM1/POLR2G/PPP1CA/TPR/EIF4H/EIF3B/CDC123/EIF5B/KHDRBS1/EIF3K	15	CD8+T_MKI67
GO:1900034	regulation of cellular response to heat	15/1043	79/18670	2.70506e-05	0.000373693	0.000303349	HSBP1/HSPA8/HSP90AA1/HSP90AB1/RPA1/RPA3/TPR/DNAJC7/YWHAE/PTGES3/HSPH1/NUP210/CHORDC1/HIKESHI/NUP37	15	CD8+T_MKI67
GO:0045840	positive regulation of mitotic nuclear division	12/1043	53/18670	2.75e-05	0.000378309	0.000307097	HNRNPU/RANBP1/DLGAP5/UBE2C/PHB2/SMC5/NUSAP1/ANAPC5/ANAPC11/CDT1/SLF1/CDCA5	12	CD8+T_MKI67
GO:0034248	regulation of cellular amide metabolic process	49/1043	476/18670	2.75057e-05	0.000378309	0.000307097	RHOA/C1QBP/CALR/CDK4/DDX1/DHX9/DHFR/EIF2S1/EIF4G1/EIF4G2/EIF5/EIF5A/ELAVL1/GAPDH/HNRNPD/ILF3/EIF6/CAPRIN1/MAGOH/NCL/NPM1/PA2G4/PGAM1/PIN1/POLR2G/PPP1CA/RBM3/SHMT2/SRP9/TPR/TYMS/VIM/EIF4H/KHSRP/EIF3B/CDC123/EIF4E2/EIF5B/EIF4A3/RBM8A/HNRNPR/SYNCRIP/KHDRBS1/EIF3K/MRPL13/RPS27L/ZNF706/UQCC2/MTPN	49	CD8+T_MKI67
GO:1903900	regulation of viral life cycle	22/1043	149/18670	2.78357e-05	0.000382008	0.000310099	ANXA2/BST2/CD74/IFI16/ILF3/KPNA2/LGALS1/P4HB/PPIA/PPIB/RAD23A/TOP2A/BANF1/SMC3/ISG15/TRIM28/SNF8/CHMP2A/APOBEC3C/APOBEC3G/FAM111A/NUCKS1	22	CD8+T_MKI67
GO:0042273	ribosomal large subunit biogenesis	14/1043	71/18670	3.20316e-05	0.000438629	0.000356062	GTF3A/EIF6/SNU13/NPM1/RPLP0/EBNA1BP2/GTPBP4/RSL1D1/RPL26L1/MRTO4/MRPL20/NHP2/MRPL11/RPL7L1	14	CD8+T_MKI67
GO:0030901	midbrain development	16/1043	90/18670	3.46279e-05	0.000473147	0.000384082	ACTB/RHOA/ATP5PB/ATP5PF/CALM1/CALM2/CALM3/CDC42/COX6B1/HSPA5/NDUFS3/YWHAE/YWHAH/DYNLL1/YWHAQ/UQCRQ	16	CD8+T_MKI67
GO:0009162	deoxyribonucleoside monophosphate metabolic process	6/1043	13/18670	3.66074e-05	0.000499105	0.000405154	DGUOK/DUT/GUK1/TK1/TYMS/DNPH1	6	CD8+T_MKI67
GO:0008154	actin polymerization or depolymerization	27/1043	209/18670	4.23868e-05	0.000576644	0.000468097	ARF1/RHOA/CAPZA1/CAPZB/CFL1/DIAPH1/PFN1/PLEK/RAC1/TMSB4X/TMSB10/WDR1/ARPC5/ARPC4/ARPC3/ARPC1B/ACTR3/ARPC2/CAP1/IQGAP2/DSTN/CORO1A/COTL1/WASHC3/BRK1/ARPC5L/MTPN	27	CD8+T_MKI67
GO:0008334	histone mRNA metabolic process	8/1043	25/18670	4.25422e-05	0.000577504	0.000468795	SNRPB/SNRPD3/SNRPE/SNRPF/SNRPG/SSB/SLBP/LSM1	8	CD8+T_MKI67
GO:0045040	protein insertion into mitochondrial outer membrane	4/1043	5/18670	4.62792e-05	0.000623274	0.00050595	HSPA4/HSP90AA1/PDCD5/TOMM22	4	CD8+T_MKI67
GO:0070934	CRD-mediated mRNA stabilization	4/1043	5/18670	4.62792e-05	0.000623274	0.00050595	DHX9/HNRNPU/YBX1/SYNCRIP	4	CD8+T_MKI67
GO:0090666	scaRNA localization to Cajal body	4/1043	5/18670	4.62792e-05	0.000623274	0.00050595	DKC1/TCP1/CCT4/CCT2	4	CD8+T_MKI67
GO:0051131	chaperone-mediated protein complex assembly	7/1043	19/18670	4.63123e-05	0.000623274	0.00050595	HSPA4/HSP90AA1/HSP90AB1/HSPD1/PFDN6/CCT2/PTGES3	7	CD8+T_MKI67
GO:0035966	response to topologically incorrect protein	26/1043	199/18670	4.81112e-05	0.000646094	0.000524474	BAK1/BAX/CALR/CANX/EIF2S1/HDGF/DNAJA1/HSPA4/HSPA5/HSPA8/HSPA9/HSP90AA1/HSP90AB1/HSPD1/HSPE1/TMBIM6/HSP90B1/UFD1/VCP/MANF/PDIA6/HSPH1/SDF2L1/DNAJB11/RNF126/MYDGF	26	CD8+T_MKI67
GO:0042770	signal transduction in response to DNA damage	20/1043	133/18670	4.87012e-05	0.000652617	0.000529769	BAX/BID/BRCA1/BRCA2/CCNB1/CD74/CDK1/CHEK1/E2F1/PRMT1/MIF/PCNA/PRKDC/TFDP1/EEF1E1/BATF/RPS27L/GTSE1/DTL/ATAD5	20	CD8+T_MKI67
GO:0090150	establishment of protein localization to membrane	37/1043	332/18670	5.01937e-05	0.000671179	0.000544837	BAX/BID/CALM3/CSK/E2F1/GZMB/HSPA4/HSPA5/HSP90AA1/RPSA/RAB8A/RPL4/RPLP0/RPS26/SRP9/SRP14/SRP19/SRP72/SSR3/TFDP1/YWHAB/YWHAE/YWHAH/YWHAZ/RAB11A/PDCD5/ITGB1BP1/CIB1/VAMP5/SEC61B/YWHAQ/TIMM13/TIMM10/TOMM22/ATG3/ZDHHC12/ROMO1	37	CD8+T_MKI67
GO:0006734	NADH metabolic process	10/1043	40/18670	5.16853e-05	0.000688185	0.000558642	ENO1/GAPDH/GPI/MDH1/MDH2/PGAM1/PGK1/PKM/TPI1/VCP	10	CD8+T_MKI67
GO:0008156	negative regulation of DNA replication	10/1043	40/18670	5.16853e-05	0.000688185	0.000558642	BRCA2/CDC6/MSH6/SMC1A/TIMELESS/SMC3/PDS5A/GTPBP4/FBXO5/GMNN	10	CD8+T_MKI67
GO:0051972	regulation of telomerase activity	11/1043	48/18670	5.25198e-05	0.000697811	0.000566456	DKC1/HNRNPA2B1/HNRNPD/HSP90AA1/HSP90AB1/TCP1/XRCC5/AURKB/CCT4/CCT2/PTGES3	11	CD8+T_MKI67
GO:0009204	deoxyribonucleoside triphosphate catabolic process	5/1043	9/18670	5.62176e-05	0.00074536	0.000605054	ADA/DUT/ITPA/NUDT1/DCTPP1	5	CD8+T_MKI67
GO:0051101	regulation of DNA binding	19/1043	124/18670	5.74258e-05	0.000759769	0.000616751	PARP1/CALM3/CSNK2B/E2F1/GZMA/HDAC2/HMGB1/HMGB2/IFI16/NME1/SUMO3/SRI/TMSB4X/TXN/SUMO1/TRIM28/PARK7/CDT1/CDCA5	19	CD8+T_MKI67
GO:0043928	exonucleolytic catabolism of deadenylated mRNA	9/1043	33/18670	5.83882e-05	0.000770873	0.000625764	EXOSC9/LSM6/EXOSC8/LSM5/LSM4/LSM1/LSM3/LSM7/LSM2	9	CD8+T_MKI67
GO:0051310	metaphase plate congression	12/1043	57/18670	5.93054e-05	0.000781333	0.000634256	CCNB1/CENPE/CENPF/HNRNPU/KIF22/KPNB1/RAB11A/NDC80/CHMP2A/CDT1/NUF2/CDCA5	12	CD8+T_MKI67
GO:0051303	establishment of chromosome localization	14/1043	75/18670	6.05744e-05	0.000796375	0.000646466	CCNB1/CENPE/CENPF/HNRNPU/KIF22/KPNB1/RAB11A/DLGAP5/ACTR3/NDC80/CHMP2A/CDT1/NUF2/CDCA5	14	CD8+T_MKI67
GO:0090231	regulation of spindle checkpoint	6/1043	14/18670	6.1034e-05	0.000797392	0.000647291	CCNB1/MAD2L1/TPR/NDC80/ANAPC15/CDT1	6	CD8+T_MKI67
GO:0090266	regulation of mitotic cell cycle spindle assembly checkpoint	6/1043	14/18670	6.1034e-05	0.000797392	0.000647291	CCNB1/MAD2L1/TPR/NDC80/ANAPC15/CDT1	6	CD8+T_MKI67
GO:1903504	regulation of mitotic spindle checkpoint	6/1043	14/18670	6.1034e-05	0.000797392	0.000647291	CCNB1/MAD2L1/TPR/NDC80/ANAPC15/CDT1	6	CD8+T_MKI67
GO:0045010	actin nucleation	11/1043	49/18670	6.43374e-05	0.000838799	0.000680904	ARF1/ARPC5/ARPC4/ARPC3/ARPC1B/ACTR3/ARPC2/IQGAP2/CORO1A/BRK1/ARPC5L	11	CD8+T_MKI67
GO:0051222	positive regulation of protein transport	45/1043	440/18670	6.75164e-05	0.000878414	0.000713063	ARF1/BID/CD38/CD81/DHX9/E2F1/FLNA/GAPDH/GPI/GZMB/HMGB1/MIF/OAZ1/OXCT1/PPIA/RAC1/RAC2/RAN/SRI/TFDP1/TPR/UBE2D3/UBE2L3/EZR/YWHAB/YWHAE/YWHAH/YWHAZ/DYNLL1/PDCD5/ITGB1BP1/KIF20B/SAE1/TRIM28/NUTF2/CIB1/ANP32B/YWHAQ/PDCD10/MPC2/PHPT1/GTSE1/SELENOK/UBL5/GSDMD	45	CD8+T_MKI67
GO:0050000	chromosome localization	14/1043	76/18670	7.04871e-05	0.000915162	0.000742893	CCNB1/CENPE/CENPF/HNRNPU/KIF22/KPNB1/RAB11A/DLGAP5/ACTR3/NDC80/CHMP2A/CDT1/NUF2/CDCA5	14	CD8+T_MKI67
GO:0090559	regulation of membrane permeability	15/1043	86/18670	7.58049e-05	0.000982168	0.000797286	SLC25A5/BAK1/BAX/BID/E2F1/GZMB/TFDP1/YWHAB/YWHAE/YWHAH/YWHAZ/PPIF/ACAA2/YWHAQ/ATP5IF1	15	CD8+T_MKI67
GO:0043489	RNA stabilization	11/1043	50/18670	7.83623e-05	0.0010132	0.00082248	DHX9/DKC1/E2F1/ELAVL1/HNRNPC/HNRNPD/HNRNPU/YBX1/THRAP3/SYNCRIP/HNRNPA0	11	CD8+T_MKI67
GO:0090305	nucleic acid phosphodiester bond hydrolysis	34/1043	302/18670	8.17026e-05	0.00105309	0.000854856	PARP1/APEX1/BAX/DDX1/FEN1/HMGB1/HMGB2/KPNB1/PCNA/EXOSC9/POLD2/POLR2I/RBBP8/RFC1/RFC2/RFC3/RFC4/RPA1/RPA3/UBB/NOP14/RBX1/G3BP1/POP7/POLD3/NUDT21/EXOSC8/REXO2/ZNRD1/POLR3K/NHP2/RNASEH2B/ATAD5/RRP36	34	CD8+T_MKI67
GO:0032481	positive regulation of type I interferon production	14/1043	77/18670	8.17835e-05	0.00105309	0.000854856	DHX9/XRCC6/HMGB1/HMGB2/HSPD1/IFI16/POLR2E/POLR2F/POLR2H/POLR2L/PRKDC/XRCC5/LRRFIP1/POLR3K	14	CD8+T_MKI67
GO:0000910	cytokinesis	23/1043	171/18670	8.22431e-05	0.00105683	0.000857895	ARF1/RHOA/BRCA2/CALM1/CALM2/CALM3/CDC6/CDC25B/CDC42/CFL1/STMN1/PIN1/RAB11A/AURKB/KIF20B/ACTR3/JTB/DCTN3/CHMP2A/NUSAP1/CEP55/PRPF40A/CDT1	23	CD8+T_MKI67
GO:1902369	negative regulation of RNA catabolic process	12/1043	59/18670	8.46711e-05	0.0010858	0.000881412	DHX9/DKC1/E2F1/ELAVL1/HNRNPC/HNRNPD/HNRNPU/YBX1/THRAP3/SYNCRIP/HNRNPA0/SLIRP	12	CD8+T_MKI67
GO:0000956	nuclear-transcribed mRNA catabolic process	26/1043	207/18670	9.37289e-05	0.0011995	0.000973707	EIF4G1/GSPT1/RPSA/MAGOH/EXOSC9/POLR2G/PPP2CA/RPL4/RPLP0/RPS26/SSB/CSDE1/EIF4A3/RBM8A/THRAP3/RNPS1/LSM6/EXOSC8/LSM5/LSM4/LSM1/LSM3/MRTO4/LSM7/MAGOHB/LSM2	26	CD8+T_MKI67
GO:0072332	intrinsic apoptotic signaling pathway by p53 class mediator	14/1043	78/18670	9.46223e-05	0.00120491	0.000978097	BAX/BRCA2/CD74/E2F1/HINT1/HNRNPK/IFI16/MIF/MSH2/UBB/SNW1/RPS27L/TMEM109/ATAD5	14	CD8+T_MKI67
GO:1903313	positive regulation of mRNA metabolic process	14/1043	78/18670	9.46223e-05	0.00120491	0.000978097	CCNB1/HNRNPD/POLR2G/RBM3/TRA2B/SNRNP70/KHSRP/PRDX6/THRAP3/HNRNPR/NUDT21/SNW1/DAZAP1/RBMX	14	CD8+T_MKI67
GO:0019674	NAD metabolic process	11/1043	51/18670	9.49217e-05	0.00120491	0.000978097	CD38/ENO1/GAPDH/GPI/LDHA/LDHB/MDH1/PGAM1/PGK1/PKM/TPI1	11	CD8+T_MKI67
GO:0048146	positive regulation of fibroblast proliferation	11/1043	51/18670	9.49217e-05	0.00120491	0.000978097	ANXA2/CCNA2/CCNB1/CD74/CDC6/CDK4/DHX9/E2F1/MIF/PRKDC/RNASEH2B	11	CD8+T_MKI67
GO:0042176	regulation of protein catabolic process	40/1043	381/18670	9.59301e-05	0.00121524	0.000986488	ANXA2/CD81/CTSC/FLNA/HSP90AA1/HSP90AB1/MAD2L1/MSN/OAZ1/ODC1/PHB/PIN1/PSMC1/PSMC2/PSMC4/PSMD1/PSMD2/PSMD3/PSME1/PSME2/RAD23A/RAD23B/SMARCC1/SUMO2/SNRNP70/UBB/SUMO1/VCP/EZR/XPO1/USP14/PSMF1/RBX1/PSMD14/SNF8/PARK7/UCHL5/DTL/UQCC2/ATP5IF1	40	CD8+T_MKI67
GO:0009263	deoxyribonucleotide biosynthetic process	6/1043	15/18670	9.69187e-05	0.00122282	0.000992635	DTYMK/DUT/GUK1/RRM1/RRM2/TYMS	6	CD8+T_MKI67
GO:0045898	regulation of RNA polymerase II transcription preinitiation complex assembly	6/1043	15/18670	9.69187e-05	0.00122282	0.000992635	HMGB1/PSMC2/PSMC3/PSMC4/PSMC5/PSMC6	6	CD8+T_MKI67
GO:0045876	positive regulation of sister chromatid cohesion	5/1043	10/18670	0.000107253	0.00134777	0.00109407	FEN1/RAD21/SFPQ/SMC5/SLF1	5	CD8+T_MKI67
GO:1903862	positive regulation of oxidative phosphorylation	5/1043	10/18670	0.000107253	0.00134777	0.00109407	CCNB1/CDK1/PGK1/VCP/PARK7	5	CD8+T_MKI67
GO:0009411	response to UV	20/1043	141/18670	0.000112225	0.00140742	0.00114249	PARP1/BAK1/BAX/BRCA2/CHEK1/CRIP1/EIF2S1/FEN1/MSH6/HMGN1/MSH2/NPM1/PCNA/UBE2A/USP1/AURKB/PCLAF/POLD3/DTL/COPS9	20	CD8+T_MKI67
GO:1903902	positive regulation of viral life cycle	12/1043	61/18670	0.000118859	0.00148764	0.00120761	ANXA2/CD74/KPNA2/LGALS1/P4HB/PPIA/PPIB/RAD23A/TOP2A/SMC3/CHMP2A/NUCKS1	12	CD8+T_MKI67
GO:0006979	response to oxidative stress	45/1043	451/18670	0.000120205	0.00150149	0.00121885	ADA/PARP1/ANXA1/APEX1/BAK1/CAPN2/CCNA2/CD38/CDK1/DHFR/EIF2S1/EZH2/GSTP1/HDAC2/HMOX2/HNRNPD/LDHA/NUDT1/HNRNPM/NDUFA6/NDUFB4/NDUFS2/NDUFS8/NONO/P4HB/PRDX1/PCNA/PSMB5/SFPQ/SOD1/PRDX2/TXN/PRDX6/PPIF/PRDX4/PRDX3/PSIP1/PDCD10/PARK7/TXN2/RWDD1/CYCS/NDUFA12/SELENOK/ROMO1	45	CD8+T_MKI67
GO:0045740	positive regulation of DNA replication	9/1043	36/18670	0.000122508	0.0015272	0.00123972	CDK1/DHX9/PCNA/RAC1/DBF4/CACYBP/STOML2/ATAD5/CDT1	9	CD8+T_MKI67
GO:0009124	nucleoside monophosphate biosynthetic process	10/1043	44/18670	0.000123428	0.00153561	0.00124655	ADA/ATIC/DGUOK/DUT/HPRT1/IMPDH2/TK1/TYMS/GMPS/PAICS	10	CD8+T_MKI67
GO:0006986	response to unfolded protein	23/1043	176/18670	0.000128126	0.0015909	0.00129143	BAK1/BAX/CALR/CANX/EIF2S1/HDGF/DNAJA1/HSPA4/HSPA5/HSPA8/HSPA9/HSP90AA1/HSP90AB1/HSPD1/HSPE1/TMBIM6/HSP90B1/VCP/MANF/PDIA6/HSPH1/DNAJB11/MYDGF	23	CD8+T_MKI67
GO:0031647	regulation of protein stability	32/1043	284/18670	0.000128733	0.00159527	0.00129498	ATP1B3/CALR/CCT6A/CD81/FLNA/GAPDH/HSPA8/HSP90AA1/HSP90AB1/HSPD1/KRAS/PFN1/PHB/PIN1/PPIB/PRKDC/RAD23A/TCP1/CCT3/SUMO1/CCT7/CCT4/CCT2/CCT8/PTGES3/PDCD10/PARK7/PHB2/CCT5/GTPBP4/GTSE1/TESC	32	CD8+T_MKI67
GO:0010216	maintenance of DNA methylation	4/1043	6/18670	0.000132667	0.00163431	0.00132667	DNMT1/HELLS/CTCF/UHRF1	4	CD8+T_MKI67
GO:2000371	regulation of DNA topoisomerase (ATP-hydrolyzing) activity	4/1043	6/18670	0.000132667	0.00163431	0.00132667	DHX9/HNRNPU/NCAPH/UHRF1	4	CD8+T_MKI67
[truncated: 381 more rows]

## Sheet: Mac
ID	Description	GeneRatio	BgRatio	pvalue	p.adjust	qvalue	geneID	Count	Group
[truncated: 3,182 more rows]

[truncated: 3 more sheets: cDC, MDSC, Neutrophils]
