# Supplementary material for: Single-cell analysis reveals dysregulated inflammatory response in peripheral blood immunity in patients with acute respiratory distress syndrome
Source: Front Cell Dev Biol. 2023 May 22;11:1199122. doi: 10.3389/fcell.2023.1199122 (PMC10239863; doi:10.3389/fcell.2023.1199122)
Supplement: Supplementary file 4 [file Table1.xlsx]

## Sheet: Sheet1
	Supplementary Table 1. Clinical information of the sample
Group	Sex	Age	Disease Status	Time interval to diagnosis of ARDS	FIO2 (%)	pH(T)(mmHg)	pCO2(T)(mmHg)	pO2(T)(mmHg)	pO2(A),T (mmHg)	sO2 (%)	tO2 (ml/dL)	tCO2 (mmol/L)	Lac (mmol/L)	PO2(A-a,T)e (mmHg)	PO2(a/A，T) (%)	pO2(a)/FO2(I) (mmol/L)	mOsm (mmol/L)
PEN-ARDS	Male	18	No underlying disease	36 hours after onset of disease	100	7.39	46.1	51.3	655.3	86.9	9.6	60.3	0.7	603.9	7.8	51.3	316.3
SEP-ARDS1	Male	42	No underlying disease	26 hours after onset of disease	100	7.4	35.6	74.6	664.1	94.8	17.2	43.4	3.7	589.5	11.2	68.5	251.4
SEP-ARDS2	Female	37	No underlying disease	42 hours after onset of disease	70	7.43	30.1	69.2	461.1	95.1	11.7	42.4	3.7	391.9	15	95.7	276
Control	Male	30	No underlying disease	Control	40	7.35	44.3	185	233.1	100	21.6	33.3	0.6	37.8	92.3	463	304.3
